# Supplementary material for: Glucocorticoid mediated inhibition of LKB1 mutant non-small cell lung cancers
Source: Front Oncol. 2023 Mar 23;13:1025443. doi: 10.3389/fonc.2023.1025443 (PMC10078807; doi:10.3389/fonc.2023.1025443)
Supplement: Supplementary Table 1 — High throughput drug screen using 110 nuclear receptor ligands. The NR targets of each drug and CAS numbers are included. [file Table_1.xlsx]

## Sheet: Assay Information
	HTS DATA COVERSHEET
Latest Update	2014-08-19
HTS Staff	Shuguang Wei, Hong Chen, Stephanie Perkins and Bruce Posner
DRC#:	JDMDRC40001
PI	John Minna and Kenneth Huffman
Screening Stage	Dose Responsive Curve assay
Screening condition	Positive Control : Brefeldin A
	Internal Control: 0.5%DMSO (neutral controls)
Reporter System	cell viability - Cell Titer Glo
Cell Type	H1819, H2009, H2073, H358, H522, HBEC3KT, H157, HCC4017, H1299, HCC1833, H727, HCC2814, H2170; HCC1937; BT483; HCC1954; HCC712; H1693; H1993; T47D; MCF-7;HCC1806; ZR-75-1; HCC3153; HCC1569; HCC2185; HCC1419; BT-474; MBD-MB-175; HCC1500; HCC202; BT474; HCC1395; MB-231; MB-453; BT-20; HCC38; MB-468; MB-157; BT-549; HCC1187; C1428; C1143; C2374; H1607; H2081; SKBR3; C2688; H4077T; 4064T; MB-436; HCC…
Assay Condition
Data Worksheets
	PlateSum: All the plates with barcode, timestamp. Z' factor was not calculated since the dose response of brefeldin A was used as a control.
	IC50_Data: a list of normalized data at various compound concentrations in triplicates (Activity1,Activity2,Activity3), dispersion of three replicates (|X-Y|) and condensed activity (see below for more details).
	Graphic QC: contains a heatmap of the assay plates with its associated scale. Also contains a scatter plot of the neutral and untreated controls.
	IC50: a list of data from GeneData Screener Condoseo software: qAC50 Mode: indicates whether there is an AC50 value within the specified concentration range (=) or if it is greater (>) or less than (<) the specified concentration range; qAC50 (qualified AC50): the AC50 obtained when the concentration range for the fitting algorithm is extended beyond actual concentration range of the experiment i…
Plate Format
Calculation	Normalized values (Activity) = (Raw Data - median of DMSO controls)/median of DMSO controls x 100
	Condensed Activity is the most representative single value of the triplicates. The triplicates are condensed to a single value using a strategy called "Robust Condensing". The triplicates are pre-condensed into a pair of values (X,Y) = (median of triplicates m) +/- dispersion, where dispersion= median(|x1-m|,|x2-m|,|x3-m|). The less X and Y differ (|X-Y|), the better the data quality. For data po…
Log	20130528 H1819 run: There appeared to be a small plate effect in the assay plates from the 4th master. It didn't appear to have an effect on the DRC expt.
	20130716: HCC2814 and H2170 There were not enough cell plates due to a multidrop problem, so 2 plates are missing. There are 4 plates for each replicate. One cell line will have triplicate data for plates 1 and 2 but only duplicate data for plates 3 and 4.
	20130722: HCC1937 did not have enough cells so this will have only duplicates, not triplicates
	20130924: 2 Plates are missing due to Buddy's cell plating error. E1240001HCC1395-1 might not have properly received DMSO backfill on the ECHO.
	20140107: E1340001-H2887-2 has problems on plating, so it is masked out
	20140128: HCC827 has 3 plates dropped on plating; and also seem to have some plating effect on 3 other plates
	20140218: plating effect on HCC78
	20140318: Echo dropped plates:E1140001HCC4058-1 ; Buddy dropped plates: All third replicate plates of HCC4058; H1650-1 has some plating issues
	20140415: HCC1438-1 dropped
	20140429: H2286 has plate effect
	20140509: Echo is down
	20140606: Echo is back
	20140617: The following compounds didn’t add: SW203767-1, SW203798-1, and SW203825-1, for cell line HCC1897, H1755
	20140707: E1140001A427-1 has plating effect and masked
	20140715: E114000130KT53-1 has plating effect and masked; 30KTshL and 30KT53 have cells dead in most plates, may need to be redone

## Sheet: PlateSum QC
Plate ID	Timestamp		Z' Factor
E1140001-H1819-1	28.05.2013 11:30:00		-
E1140001-H1819-2	28.05.2013 11:46:00		-
E1140001-H1819-3	28.05.2013 11:48:00		-
E1140001-H1819-4	28.05.2013 11:50:00		-
E1240001-H1819-1	28.05.2013 11:52:00		-
E1240001-H1819-2	28.05.2013 11:54:00		-
E1240001-H1819-3	28.05.2013 11:56:00		-
E1240001-H1819-4	28.05.2013 11:58:00		-
E1340001-H1819-1	28.05.2013 12:00:00		-
E1340001-H1819-2	28.05.2013 12:02:00		-
E1340001-H1819-3	28.05.2013 12:04:00		-
E1340001-H1819-4	28.05.2013 12:06:00		-
E1140001-H358-1	11.06.2013 10:41:00		-
E1140001-H358-2	11.06.2013 10:43:00		-
E1140001-H358-3	11.06.2013 10:45:00		-
E1140001-H358-4	11.06.2013 10:46:00		-
E1240001-H358-1	11.06.2013 10:58:00		-
E1240001-H358-2	11.06.2013 11:00:00		-
E1240001-H358-3	11.06.2013 11:01:00		-
E1240001-H358-4	11.06.2013 11:03:00		-
E1340001-H358-1	11.06.2013 11:10:00		-
E1340001-H358-2	11.06.2013 11:11:00		-
E1340001-H358-3	11.06.2013 11:13:00		-
E1340001-H358-4	11.06.2013 11:15:00		-
E1140001-H522-1	11.06.2013 11:17:00		-
E1140001-H522-2	11.06.2013 11:18:00		-
E1140001-H522-3	11.06.2013 11:20:00		-
E1140001-H522-4	11.06.2013 11:23:00		-
E1240001-H522-1	11.06.2013 11:27:00		-
E1240001-H522-2	11.06.2013 11:31:00		-
E1240001-H522-3	11.06.2013 11:32:00		-
E1240001-H522-4	11.06.2013 11:34:00		-
E1340001-H522-1	11.06.2013 11:35:00		-
E1340001-H522-2	11.06.2013 11:37:00		-
E1340001-H522-3	11.06.2013 11:39:00		-
E1340001-H522-4	11.06.2013 11:41:00		-
E1140001-H-3KT-1	18.06.2013 11:02:00		-
E1140001-H-3KT-2	18.06.2013 11:04:00		-
E1140001-H-3KT-3	18.06.2013 11:06:00		-
E1140001-H-3KT-4	18.06.2013 11:08:00		-
E1240001-H-3KT-1	18.06.2013 11:10:00		-
E1240001-H-3KT-2	18.06.2013 11:12:00		-
E1240001-H-3KT-3	18.06.2013 11:14:00		-
E1240001-H-3KT-4	18.06.2013 11:16:00		-
E1340001-H-3KT-1	18.06.2013 11:21:00		-
E1340001-H-3KT-4	18.06.2013 11:23:00		-
E1340001-H-3KT-2	18.06.2013 11:25:00		-
E1340001-H-3KT-3	18.06.2013 11:27:00		-
E1140001-H157-1	18.06.2013 11:29:00		-
E1140001-H157-2	18.06.2013 11:32:00		-
E1140001-H157-3	18.06.2013 11:34:00		-
E1140001-H157-4	18.06.2013 11:36:00		-
E1240001-H157-1	18.06.2013 11:50:00		-
E1240001-H157-2	18.06.2013 11:53:00		-
E1240001-H157-3	18.06.2013 11:55:00		-
E1240001-H157-4	18.06.2013 11:57:00		-
E1340001-H157-1	18.06.2013 12:03:00		-
E1340001-H157-2	18.06.2013 12:05:00		-
E1340001-H157-3	18.06.2013 12:07:00		-
E1340001-H157-4	18.06.2013 12:09:00		-
E1140001-H4017-1	25.06.2013 11:00:00		-
E1140001-H4017-2	25.06.2013 11:02:00		-
E1140001-H4017-3	25.06.2013 11:04:00		-
E1140001-H4017-4	25.06.2013 11:12:00		-
E1240001-H4017-1	25.06.2013 11:14:00		-
E1240001-H4017-2	25.06.2013 11:16:00		-
E1240001-H4017-3	25.06.2013 11:18:00		-
E1240001-H4017-4	25.06.2013 11:20:00		-
E1340001-H4017-1	25.06.2013 11:22:00		-
E1340001-H4017-2	25.06.2013 11:24:00		-
E1340001-H4017-3	25.06.2013 11:26:00		-
E1340001-H4017-4	25.06.2013 11:28:00		-
E1140001-H1299-1	25.06.2013 10:34:00		-
E1140001-H1299-2	25.06.2013 10:37:00		-
E1140001-H1299-3	25.06.2013 10:39:00		-
E1140001-H1299-4	25.06.2013 10:41:00		-
E1240001-H1299-1	25.06.2013 10:43:00		-
E1240001-H1299-2	25.06.2013 10:45:00		-
E1240001-H1299-3	25.06.2013 10:47:00		-
E1240001-H1299-4	25.06.2013 10:50:00		-
E1340001-H1299-1	25.06.2013 10:52:00		-
E1340001-H1299-2	25.06.2013 10:54:00		-
E1340001-H1299-3	25.06.2013 10:56:00		-
E1340001-H1299-4	25.06.2013 10:58:00		-
E1140001-H1833-1	02.07.2013 09:02:00		-
E1140001-H1833-2	02.07.2013 09:04:00		-
E1140001-H1833-3	02.07.2013 09:06:00		-
E1140001-H1833-4	02.07.2013 09:08:00		-
E1240001-H1833-1	02.07.2013 09:10:00		-
E1240001-H1833-2	02.07.2013 09:12:00		-
E1240001-H1833-3	02.07.2013 09:14:00		-
E1240001-H1833-4	02.07.2013 09:16:00		-
E1340001-H1833-1	02.07.2013 09:18:00		-
E1340001-H1833-2	02.07.2013 09:20:00		-
E1340001-H1833-3	02.07.2013 09:22:00		-
E1340001-H1833-4	02.07.2013 09:24:00		-
E1140001-H727-1	02.07.2013 09:26:00		-
E1140001-H727-2	02.07.2013 09:28:00		-
E1140001-H727-3	02.07.2013 09:30:00		-
E1140001-H727-4	02.07.2013 09:32:00		-
E1240001-H727-1	02.07.2013 09:34:00		-
E1240001-H727-3	02.07.2013 09:36:00		-
E1240001-H727-4	02.07.2013 09:38:00		-
E1340001-H727-1	02.07.2013 09:40:00		-
E1340001-H727-2	02.07.2013 09:42:00		-
E1340001-H727-3	02.07.2013 09:44:00		-
E1140001HCC2814-1	16.07.2013 09:16:00		-
E1140001HCC2814-2	16.07.2013 09:19:00		-
E1140001HCC2814-3	16.07.2013 09:21:00		-
E1140001HCC2814-4	16.07.2013 09:23:00		-
E1240001HCC2814-1	16.07.2013 09:25:00		-
E1240001HCC2814-2	16.07.2013 09:27:00		-
E1240001HCC2814-3	16.07.2013 09:29:00		-
E1240001HCC2814-4	16.07.2013 09:31:00		-
E1340001HCC2814-1	16.07.2013 09:33:00		-
E1340001HCC2814-2	16.07.2013 09:35:00		-
E1140001H2170-1	16.07.2013 09:37:00		-
E1140001H2170-2	16.07.2013 09:39:00		-
E1140001H2170-3	16.07.2013 09:41:00		-
E1140001H2170-4	16.07.2013 09:44:00		-
E1240001H2170-1	16.07.2013 09:46:00		-
E1240001H2170-2	16.07.2013 09:48:00		-
E1240001H2170-3	16.07.2013 09:50:00		-
E1240001H2170-4	16.07.2013 09:51:00		-
E1340001H2170-1	16.07.2013 09:53:00		-
E1340001H2170-2	16.07.2013 09:55:00		-
E1340001H2170-3	16.07.2013 09:57:00		-
E1340001H2170-4	16.07.2013 09:59:00		-
E1140001HCC1937-1	22.07.2013 09:30:00		-
E1240001HCC1937-1	22.07.2013 09:32:00		-
E1240001HCC1937-2	22.07.2013 09:34:00		-
E1140001HCC1937-2	22.07.2013 09:36:00		-
E1140001HCC1937-3	22.07.2013 09:38:00		-
E1240001HCC1937-3	22.07.2013 09:40:00		-
E1140001HCC1937-4	22.07.2013 09:43:00		-
E1240001HCC1937-4	22.07.2013 09:46:00		-
E1240001BT483-1	22.07.2013 09:51:00		-
E1140001BT483-1	22.07.2013 09:53:00		-
E1340001BT483-1	22.07.2013 09:56:00		-
E1240001BT483-2	22.07.2013 09:57:00		-
E1340001BT483-2	22.07.2013 10:02:00		-
E1340001BT483-2	22.07.2013 10:07:00		-
E1140001BT483-3	22.07.2013 10:09:00		-
E1240001BT483-3	22.07.2013 10:11:00		-
E1340001BT483-3	22.07.2013 10:13:00		-
E1240001BT483-4	22.07.2013 10:15:00		-
E1140001BT483-4	22.07.2013 10:17:00		-
E1340001BT483-4	22.07.2013 10:19:00		-
E1140001HCC1954-1	30.07.2013 13:31:00		-
E1240001HCC1954-1	30.07.2013 13:33:00		-
E1340001HCC1954-1	30.07.2013 13:35:00		-
E1140001HCC1954-2	30.07.2013 13:37:00		-
E1240001HCC1954-2	30.07.2013 13:39:00		-
E1340001HCC1954-2	30.07.2013 13:41:00		-
E1140001HCC1954-3	30.07.2013 13:43:00		-
E1240001HCC1954-3	30.07.2013 13:45:00		-
E1340001HCC1954-3	30.07.2013 13:47:00		-
E1140001HCC1954-4	30.07.2013 13:49:00		-
E1240001HCC1954-4	30.07.2013 13:51:00		-
E1340001HCC1954-4	30.07.2013 13:53:00		-
E1140001HCC712-1	30.07.2013 13:07:00		-
E1240001HCC712-1	30.07.2013 13:09:00		-
E1340001HCC712-1	30.07.2013 13:11:00		-
E1140001HCC712-2	30.07.2013 13:13:00		-
E1240001HCC712-2	30.07.2013 13:15:00		-
E1340001HCC712-2	30.07.2013 13:17:00		-
E1140001HCC712-3	30.07.2013 13:19:00		-
E1240001HCC712-3	30.07.2013 13:21:00		-
E1340001HCC712-3	30.07.2013 13:23:00		-
E1140001HCC712-4	30.07.2013 13:25:00		-
E1240001HCC712-4	30.07.2013 13:27:00		-
E1340001HCC712-4	30.07.2013 13:29:00		-
E1140001H1693-1	05.08.2013 13:47:00		-
E1240001H1693-1	05.08.2013 13:49:00		-
E1340001H1693-1	05.08.2013 13:51:00		-
E1140001H1693-2	05.08.2013 13:59:00		-
E1240001H1693-2	05.08.2013 14:01:00		-
E1340001H1693-2	05.08.2013 14:02:00		-
E1140001H1693-03	05.08.2013 14:11:00		-
E1240001H1693-3	05.08.2013 14:12:00		-
E1340001H1693-3	05.08.2013 14:14:00		-
E1140001H1693-4	05.08.2013 14:21:00		-
E1240001H1693-4	05.08.2013 14:22:00		-
E1340001H1693-4	05.08.2013 14:24:00		-
E1140001H1993-1	05.08.2013 13:42:00		-
E2140001H1993-1	05.08.2013 13:44:00		-
E1340001H1993-1	05.08.2013 13:45:00		-
E1140001H1993-2	05.08.2013 13:54:00		-
E1240001H1993-2	05.08.2013 13:56:00		-
E1340001H1993-2	05.08.2013 13:57:00		-
E1140001H1993-3	05.08.2013 14:04:00		-
E1240001H1993-3	05.08.2013 14:06:00		-
E1340001H1993-3	05.08.2013 14:09:00		-
E1140001H1993-4	05.08.2013 14:16:00		-
E1240001H1993-4	05.08.2013 14:17:00		-
E1340001H1993-4	05.08.2013 14:19:00		-
E1140001T47D-1	13.08.2013 11:31:00		-
E1140001T47D-2	13.08.2013 11:33:00		-
E1140001T47D-3	13.08.2013 11:35:00		-
E1140001T47D-4	13.08.2013 11:37:00		-
E1240001T47D-1	13.08.2013 11:38:00		-
E1240001T47D-2	13.08.2013 11:41:00		-
E1240001T47D-3	13.08.2013 11:43:00		-
E1240001T47D-4	13.08.2013 11:45:00		-
E1340001T47D-1	13.08.2013 11:47:00		-
E1340001T47D-2	13.08.2013 11:49:00		-
E1340001T47D-3	13.08.2013 11:50:00		-
E1340001T47D-4	13.08.2013 11:54:00		-
E1140001MCF-7-1	13.08.2013 11:56:00
E1140001MCF-7-2	13.08.2013 11:57:00
E1140001MCF-7-3	13.08.2013 11:59:00
E1140001MCF-7-4	13.08.2013 12:01:00
E1240001MCF-7-1	13.08.2013 12:03:00
E1240001MCF-7-2	13.08.2013 12:05:00
E1240001MCF-7-3	13.08.2013 12:06:00
E1240001MCF-7-4	13.08.2013 12:08:00
E1340001MCF-7-1	13.08.2013 12:10:00
E1340001MCF-7-2	13.08.2013 12:13:00
E1340001MCF-7-3	13.08.2013 12:15:00
E1340001MCF-7-4	13.08.2013 12:18:00
E1140001ZR-75-1-1	20.08.2013 10:44:00
E1140001ZR-75-1-2	20.08.2013 10:46:00
E1140001ZR-75-1-3	20.08.2013 10:48:00
E1140001ZR-75-1-4	20.08.2013 10:50:00
E1240001ZR-75-1-1	20.08.2013 10:51:00
E1240001ZR-75-1-2	20.08.2013 10:53:00
E1240001ZR-75-1-3	20.08.2013 10:54:00
E1240001ZR-75-1-4	20.08.2013 10:56:00
E1340001ZR-75-1-1	20.08.2013 10:58:00
E1340001ZR-75-1-2	20.08.2013 10:59:00
E1340001ZR-75-1-3	20.08.2013 11:01:00
E1340001ZR-75-1-4	20.08.2013 11:03:00
E1140001HCC1806-2	20.08.2013 10:23:00
E1140001HCC1806-3	20.08.2013 10:25:00
E1140001HCC1806-4	20.08.2013 10:26:00
E1240001HCC1806-1	20.08.2013 10:29:00
E1240001HCC1806-2	20.08.2013 10:31:00
E1240001HCC1806-3	20.08.2013 10:32:00
E1240001HCC1806-4	20.08.2013 10:34:00
E1340001HCC1806-1	20.08.2013 10:36:00
E1340001HCC1806-2	20.08.2013 10:38:00
E1340001HCC1806-3	20.08.2013 10:40:00
E1340001HCC1806-4	20.08.2013 10:41:00
E1140001HCC3153-1	27.08.2013 10:25:00
E1140001HCC3153-2	27.08.2013 10:30:00
E1140001HCC3153-3	27.08.2013 10:31:00
E1140001HCC3153-4	27.08.2013 10:33:00
E1240001HCC3153-1	27.08.2013 10:35:00
E1240001HCC3153-2	27.08.2013 10:37:00
E1240001HCC3153-3	27.08.2013 10:38:00
E1240001HCC3153-4	27.08.2013 10:40:00
E1340001HCC3153-1	27.08.2013 10:42:00
E1340001HCC3153-2	27.08.2013 10:43:00
E1340001HCC3153-3	27.08.2013 10:46:00
E1340001HCC3153-4	27.08.2013 10:48:00
E1140001HCC1569-1	27.08.2013 10:50:00
E1140001HCC1569-2	27.08.2013 10:52:00
E1140001HCC1569-3	27.08.2013 10:53:00
E1140001HCC1569-4	27.08.2013 10:55:00
E1240001HCC1569-1	27.08.2013 10:57:00
E1240001HCC1569-2	27.08.2013 10:58:00
E1240001HCC1569-3	27.08.2013 11:02:00
E1240001HCC1569-4	27.08.2013 11:04:00
E1340001HCC1569-1	27.08.2013 11:06:00
E1340001HCC1569-2	27.08.2013 11:08:00
E1340001HCC1569-3	27.08.2013 11:10:00
E1140001HCC1419-1	03.09.2013 10:17:00
E1140001HCC1419-2	03.09.2013 10:19:00
E1140001HCC1419-3	03.09.2013 10:23:00
E1140001HCC1419-4	03.09.2013 10:24:00
E1240001HCC1419-1	03.09.2013 10:29:00
E1240001HCC1419-2	03.09.2013 10:31:00
E1240001HCC1419-3	03.09.2013 10:33:00
E1240001HCC1419-4	03.09.2013 10:34:00
E1340001HCC1419-1	03.09.2013 10:36:00
E1340001HCC1419-2	03.09.2013 10:38:00
E1340001HCC1419-3	03.09.2013 10:42:00
E1340001HCC1419-4	03.09.2013 10:44:00
E1140001HCC2185-1	03.09.2013 09:56:00
E1140001HCC2185-2	03.09.2013 09:58:00
E1140001HCC2185-3	03.09.2013 10:00:00
E1140001HCC2185-4	03.09.2013 10:01:00
E1240001HCC2185-1	03.09.2013 10:03:00
E1240001HCC2185-2	03.09.2013 10:06:00
E1240001HCC2185-3	03.09.2013 10:07:00
E1340001HCC2185-1	03.09.2013 10:09:00
E1240001HCC2185-4	03.09.2013 10:10:00
E1340001HCC2185-2	03.09.2013 10:12:00
E1340001HCC2185-3	03.09.2013 10:14:00
E1340001HCC2185-4	03.09.2013 10:15:00
E1140001MB175-1	10.09.2013 10:34:00
E1140001MB175-2	10.09.2013 10:36:00
E1140001MB175-3	10.09.2013 10:37:00
E1140001MB175-4	10.09.2013 10:39:00
E1240001MB175-1	10.09.2013 10:40:00
E1240001MB175-2	10.09.2013 10:42:00
E1240001MB175-3	10.09.2013 10:47:00
E1240001MB175-4	10.09.2013 10:49:00
E1340001MB175-1	10.09.2013 10:51:00
E1340001MB175-2	10.09.2013 10:52:00
E1340001MB175-3	10.09.2013 10:54:00
E1340001MB175-4	10.09.2013 10:56:00
E1140001BT474-1	10.09.2013 10:57:00
E1140001BT474-2	10.09.2013 11:00:00
E1140001BT474-3	10.09.2013 11:02:00
E1140001BT474-4	10.09.2013 11:06:00
E1240001BT474-1	10.09.2013 11:11:00
E1240001BT474-2	10.09.2013 11:13:00
E1240001BT474-3	10.09.2013 11:15:00
E1240001BT474-4	10.09.2013 11:16:00
E1340001BT474-1	10.09.2013 11:18:00
E1340001BT474-2	10.09.2013 11:20:00
E1340001BT474-3	10.09.2013 11:21:00
E1340001BT474-4	10.09.2013 11:23:00
E1140001HCC1500-1	17.09.2013 09:57:00
E1140001HCC1500-2	17.09.2013 10:00:00
E1140001HCC1500-3	17.09.2013 10:02:00
E1140001HCC1500-4	17.09.2013 10:03:00
E1240001HCC1500-1	17.09.2013 10:05:00
E1240001HCC1500-2	17.09.2013 10:06:00
E1240001HCC1500-3	17.09.2013 10:10:00
E1240001HCC1500-4	17.09.2013 10:12:00
E1340001HCC1500-1	17.09.2013 10:14:00
E1340001HCC1500-2	17.09.2013 10:16:00
E1340001HCC1500-3	17.09.2013 10:17:00
E1340001HCC1500-4	17.09.2013 10:19:00
E1140001HCC202-1	17.09.2013 10:21:00
E1140001HCC202-2	17.09.2013 10:23:00
E1140001HCC202-3	17.09.2013 10:26:00
E1140001HCC202-4	17.09.2013 10:28:00
E1240001HCC202-1	17.09.2013 10:29:00
E1240001HCC202-2	17.09.2013 10:31:00
E1240001HCC202-3	17.09.2013 10:33:00
E1240001HCC202-4	17.09.2013 10:37:00
E1340001HCC202-1	17.09.2013 10:38:00
E1340001HCC202-2	17.09.2013 10:40:00
E1340001HCC202-3	17.09.2013 10:41:00
E1340001HCC202-4	17.09.2013 10:45:00
E1140001BT474-1	24.09.2013 10:07:00
E1140001BT474-2	24.09.2013 10:08:00
E1140001BT474-3	24.09.2013 10:10:00
E1140001BT474-4	24.09.2013 10:11:00
E1240001BT474-1	24.09.2013 10:13:00
E1240001BT474-2	24.09.2013 10:15:00
E1240001BT474-3	24.09.2013 10:17:00
E1240001BT474-4	24.09.2013 10:21:00
E1340001BT474-1	24.09.2013 10:22:00
E1340001BT474-2	24.09.2013 10:24:00
E1340001BT474-3	24.09.2013 10:25:00
E1340001BT474-4	24.09.2013 10:27:00
E1140001HCC1395-1	24.09.2013 10:29:00
E1140001HCC1395-2	24.09.2013 10:30:00
E1140001HCC1395-3	24.09.2013 10:35:00
E1140001HCC1395-4	24.09.2013 10:37:00
E1240001HCC1395-1	24.09.2013 10:39:00
E1240001HCC1395-2	24.09.2013 10:40:00
E1240001HCC1395-3	24.09.2013 10:42:00
E1240001HCC1395-4	24.09.2013 10:44:00
E1340001HCC1395-1	24.09.2013 10:46:00
E1340001HCC1395-2	24.09.2013 10:48:00
E1140001MB-231-1	01.10.2013 10:16:00
E1140001MB-231-2	01.10.2013 10:18:00
E1140001MB-231-3	01.10.2013 10:19:00
E1140001MB-231-4	01.10.2013 10:21:00
E1240001MB-231-1	01.10.2013 10:23:00
E1240001MB-231-2	01.10.2013 10:24:00
E1240001MB-231-3	01.10.2013 10:27:00
E1240001MB-231-4	01.10.2013 10:29:00
E1340001MB-231-1	01.10.2013 10:32:00
E1340001MB-231-2	01.10.2013 10:34:00
E1340001MB-231-3	01.10.2013 10:38:00
E1340001MB-231-4	01.10.2013 10:39:00
E1140001MB-453-1	01.10.2013 10:41:00
E1140001MB-453-2	01.10.2013 10:42:00
E1140001MB-453-3	01.10.2013 10:45:00
E1140001MB-453-4	01.10.2013 10:47:00
E1240001MB-453-1	01.10.2013 10:48:00
E1240001MB-453-2	01.10.2013 10:50:00
E1240001MB-453-3	01.10.2013 10:52:00
E1240001MB-453-4	01.10.2013 10:54:00
E1340001MB-453-1	01.10.2013 10:55:00
E1340001MB-453-2	01.10.2013 10:57:00
E1340001MB-453-3	01.10.2013 10:59:00
E1340001MB-453-4	01.10.2013 11:01:00
E1140001BT-20-3	08.10.2013 10:47:00
E1140001BT-20-4	08.10.2013 10:49:00
E1240001BT-20-1	08.10.2013 10:52:00
E1240001BT-20-2	08.10.2013 10:54:00
E1240001BT-20-3	08.10.2013 10:56:00
E1240001BT-20-4	08.10.2013 10:58:00
E1340001BT-20-1	08.10.2013 11:00:00
E1340001BT-20-2	08.10.2013 11:02:00
E1340001BT-20-3	08.10.2013 11:04:00
E1340001BT-20-4	08.10.2013 11:05:00
E1140001BT-20-1	08.10.2013 10:44:00
E1140001BT-20-2	08.10.2013 10:46:00
E1140001HCC38-3	08.10.2013 10:25:00
E1140001HCC38-4	08.10.2013 10:27:00
E1240001HCC38-1	08.10.2013 10:30:00
E1240001HCC38-2	08.10.2013 10:32:00
E1240001HCC38-3	08.10.2013 10:33:00
E1240001HCC38-4	08.10.2013 10:36:00
E1340001HCC38-1	08.10.2013 10:37:00
E1340001HCC38-2	08.10.2013 10:39:00
E1340001HCC38-3	08.10.2013 10:40:00
E1340001HCC38-4	08.10.2013 10:42:00
E1140001MB-468-1	15.10.2013 09:58:00
E1140001MB-468-2	15.10.2013 10:00:00
E1140001MB-468-3	15.10.2013 10:01:00
E1140001MB-468-4	15.10.2013 10:03:00
E1240001MB-468-1	15.10.2013 10:05:00
E1240001MB-468-2	15.10.2013 10:07:00
E1240001MB-468-3	15.10.2013 10:09:00
E1240001MB-468-4	15.10.2013 10:10:00
E1340001MB-468-1	15.10.2013 10:12:00
E1340001MB-468-3	15.10.2013 10:14:00
E1340001MB-468-4	15.10.2013 10:15:00
E1140001MB-157-1	15.10.2013 10:17:00
E1140001MB-157-2	15.10.2013 10:19:00
E1140001MB-157-3	15.10.2013 10:25:00
E1140001MB-157-4	15.10.2013 10:26:00
E1240001MB-157-1	15.10.2013 10:28:00
E1240001MB-157-2	15.10.2013 10:30:00
E1240001MB-157-3	15.10.2013 10:31:00
E1240001MB-157-4	15.10.2013 10:33:00
E1340001MB-157-1	15.10.2013 10:34:00
E1340001MB-157-2	15.10.2013 10:37:00
E1340001MB-157-3	15.10.2013 10:39:00
E1340001MB-157-4	15.10.2013 10:41:00
E1140001BT-549-1	22.10.2013 10:08:00
E1140001BT-549-2	22.10.2013 10:10:00
E1140001BT-549-3	22.10.2013 10:12:00
E1140001BT-549-4	22.10.2013 10:14:00
E1240001BT-549-1	22.10.2013 10:16:00
E1240001BT-549-2	22.10.2013 10:18:00
E1240001BT-549-3	22.10.2013 10:20:00
E1240001BT-549-4	22.10.2013 10:22:00
E1340001BT-549-1	22.10.2013 10:23:00
E1340001BT-549-2	22.10.2013 10:25:00
E1340001BT-549-3	22.10.2013 10:27:00
E1340001BT-549-4	22.10.2013 10:29:00
E1140001HCC1187-1	22.10.2013 10:30:00
E1140001HCC1187-2	22.10.2013 10:32:00
E1140001HCC1187-3	22.10.2013 10:34:00
E1140001HCC1187-4	22.10.2013 10:36:00
E1240001HCC1187-1	22.10.2013 10:38:00
E1240001HCC1187-2	22.10.2013 10:39:00
E1240001HCC1187-3	22.10.2013 10:41:00
E1240001HCC1187-4	22.10.2013 10:43:00
E1340001HCC1187-1	22.10.2013 10:44:00
E1340001HCC1187-2	22.10.2013 10:46:00
E1340001HCC1187-3	22.10.2013 10:50:00
E1340001HCC1187-4	22.10.2013 10:52:00
E1140001C1428-1	29.10.2013 09:41:00
E1140001C1428-2	29.10.2013 09:43:00
E1140001C1428-3	29.10.2013 09:45:00
E1140001C1428-4	29.10.2013 09:46:00
E1240001C1428-1	29.10.2013 09:48:00
E1240001C1428-2	29.10.2013 09:51:00
E1240001C1428-3	29.10.2013 09:53:00
E1240001C1428-4	29.10.2013 09:55:00
E1340001C1428-1	29.10.2013 09:56:00
E1340001C1428-2	29.10.2013 09:58:00
E1340001C1428-3	29.10.2013 10:00:00
E1340001C1428-4	29.10.2013 10:01:00
E1140001C1143-1	29.10.2013 10:03:00
E1140001C1143-2	29.10.2013 10:05:00
E1140001C1143-3	29.10.2013 10:07:00
E1140001C1143-4	29.10.2013 10:09:00
E1240001C1143-1	29.10.2013 10:10:00
E1340001C1143-1	29.10.2013 10:16:00
E1240001C1143-2	29.10.2013 10:18:00
E1240001C1143-3	29.10.2013 10:19:00
E1240001C1143-4	29.10.2013 10:21:00
E1340001C1143-2	29.10.2013 10:23:00
E1340001C1143-3	29.10.2013 10:24:00
E1340001C1143-4	29.10.2013 10:26:00
E1340001C2374-2	12.11.2013 09:52:00
E1340001C2374-1	12.11.2013 09:54:00
E1140001C2374-3	12.11.2013 10:06:00
E1140001C2374-4	12.11.2013 10:08:00
E1240001C2374-3	12.11.2013 10:14:00
E1240001C2374-4	12.11.2013 10:16:00
E1340001C2374-3	12.11.2013 10:22:00
E1340001C2374-4	12.11.2013 10:24:00
E1140001C2374-1	12.11.2013 10:26:00
E1140001C2374-2	12.11.2013 10:27:00
E1240001C2374-1	12.11.2013 10:31:00
E1240001C2374-2	12.11.2013 10:33:00
E1140001H1607-1	12.11.2013 10:16:00
E1140001H1607-2	12.11.2013 10:17:00
E1140001H1607-3	12.11.2013 10:19:00
E1140001H1607-4	12.11.2013 10:21:00
E1240001H1607-1	12.11.2013 10:24:00
E1240001H1607-2	12.11.2013 10:27:00
E1240001H1607-3	12.11.2013 10:29:00
E1240001H1607-4	12.11.2013 10:32:00
E1340001H1607-1	12.11.2013 10:33:00
E1340001H1607-2	12.11.2013 10:36:00
E1340001H1607-3	12.11.2013 10:38:00
E1340001H1607-4	12.11.2013 10:40:00
E1240001H2081-3	12.11.2013 09:45:00
E1240001H2081-4	12.11.2013 09:47:00
E1340001H2081-3	12.11.2013 09:56:00
E1340001H2081-4	12.11.2013 09:58:00
E1140001H2081-1	12.11.2013 10:00:00
E1140001H2081-2	12.11.2013 10:02:00
E1240001H2081-1	12.11.2013 10:11:00
E1240001H2081-2	12.11.2013 10:12:00
E1340001H2081-1	12.11.2013 10:18:00
E1340001H2081-2	12.11.2013 10:20:00
E1140001H2081-4	12.11.2013 10:29:00
E1140001SKBR3-1	12.11.2013 09:52:00
E1140001SKBR3-2	12.11.2013 09:53:00
E1140001SKBR3-3	12.11.2013 09:55:00
E1140001SKBR3-4	12.11.2013 09:57:00
E1240001SKBR3-1	12.11.2013 09:58:00
E1240001SKBR3-2	12.11.2013 10:00:00
E1240001SKBR3-3	12.11.2013 10:02:00
E1240001SKBR3-4	12.11.2013 10:04:00
E1340001SKBR3-1	12.11.2013 10:06:00
E1340001SKBR3-2	12.11.2013 10:09:00
E1340001SKBR3-3	12.11.2013 10:11:00
E1340001SKBR3-4	12.11.2013 10:14:00
E1140001C2688-1	19.11.2013 09:20:00
E1140001C2688-2	19.11.2013 09:24:00
E1140001C2688-3	19.11.2013 09:27:00
E1140001C2688-4	19.11.2013 09:29:00
E1240001C2688-1	19.11.2013 09:31:00
E1240001C2688-2	19.11.2013 09:34:00
E1240001C2688-3	19.11.2013 09:37:00
E1340001C2688-2	19.11.2013 09:39:00
E1340001C2688-3	19.11.2013 09:42:00
E1340001C2688-4	19.11.2013 09:44:00
E1140001H4077T-1	19.11.2013 09:46:00
E1140001H4077T-3	19.11.2013 09:48:00
E1140001H4077T-2	19.11.2013 09:50:00
E1140001H4077T-4	19.11.2013 09:52:00
E1240001H4077T-1	19.11.2013 09:55:00
E1240001H4077T-2	19.11.2013 09:57:00
E1240001H4077T-3	19.11.2013 09:59:00
E1240001H4077T-4	19.11.2013 10:01:00
E1340001H4077T-1	19.11.2013 10:03:00
E1340001H4077T-2	19.11.2013 10:05:00
E1340001H4077T-3	19.11.2013 10:08:00
E1340001H4077T-4	19.11.2013 10:09:00
E11400014064T-1	26.11.2013 10:10:00
E11400014064T-2	26.11.2013 10:12:00
E11400014064T-3	26.11.2013 10:14:00
E11400014064T-4	26.11.2013 10:16:00
E12400014064T-1	26.11.2013 10:17:00
E12400014064T-2	26.11.2013 10:19:00
E12400014064T-3	26.11.2013 10:21:00
E12400014064T-4	26.11.2013 10:22:00
E13400014064T-1	26.11.2013 10:24:00
E13400014064T-2	26.11.2013 10:26:00
E13400014064T-3	26.11.2013 10:27:00
E13400014064T-4	26.11.2013 10:29:00
E1140001MB-436-1	26.11.2013 10:30:00
E1140001MB-436-2	26.11.2013 10:33:00
E1140001MB-436-3	26.11.2013 10:35:00
E1140001MB-436-4	26.11.2013 10:38:00
E1240001MB-436-1	26.11.2013 10:40:00
E1240001MB-436-2	26.11.2013 10:41:00
E1240001MB-436-3	26.11.2013 10:43:00
E1240001MB-436-4	26.11.2013 10:44:00
E1340001MB-436-1	26.11.2013 10:46:00
E1340001MB-436-2	26.11.2013 10:48:00
E1340001MB-436-3	26.11.2013 10:52:00
E1340001MB-436-4	26.11.2013 10:55:00
E1240001HCC70-3	26.11.2013 10:56:00
E1240001HCC70-4	26.11.2013 10:58:00
E1340001HCC70-1	26.11.2013 10:59:00
E1340001HCC70-2	26.11.2013 11:01:00
E1340001HCC70-3	26.11.2013 11:03:00
E1340001HCC70-4	26.11.2013 11:06:00
E1140001HCC70-1	26.11.2013 11:12:00
E1140001HCC70-2	26.11.2013 11:14:00
E1140001HCC70-3	26.11.2013 11:16:00
E1140001HCC70-4	26.11.2013 11:19:00
E1240001HCC70-1	26.11.2013 11:21:00
E1240001HCC70-2	26.11.2013 11:23:00
E1140001Hs578T-1	26.11.2013 11:25:00
E1140001Hs578T-2	26.11.2013 11:26:00
E1140001Hs578T-3	26.11.2013 11:28:00
E1140001Hs578T-4	26.11.2013 11:29:00
E1240001Hs578T-1	26.11.2013 11:33:00
E1240001Hs578T-2	26.11.2013 11:36:00
E1240001Hs578T-3	26.11.2013 11:38:00
E1240001Hs578T-4	26.11.2013 11:40:00
E1340001Hs578T-1	26.11.2013 11:41:00
E1340001Hs578T-2	26.11.2013 11:44:00
E1340001Hs578T-3	26.11.2013 11:46:00
E1340001Hs578T-4	26.11.2013 11:48:00
E1140001C2302-1	17.12.2013 09:35:00
E1140001C2302-2	17.12.2013 09:37:00
E1140001C2302-3	17.12.2013 09:38:00
E1140001C2302-4	17.12.2013 09:40:00
E1240001C2302-1	17.12.2013 09:41:00
E1240001C2302-2	17.12.2013 09:43:00
E1240001C2302-3	17.12.2013 09:45:00
E1240001C2302-4	17.12.2013 09:47:00
E1340001C2302-1	17.12.2013 09:48:00
E1340001C2302-2	17.12.2013 09:50:00
E1340001C2302-3	17.12.2013 09:51:00
E1340001C2302-4	17.12.2013 09:53:00
E1140001-C2429-1	17.12.2013 09:55:00
E1140001-C2429-2	17.12.2013 09:56:00
E1140001-C2429-3	17.12.2013 09:58:00
E1140001-C2429-4	17.12.2013 10:00:00
E1240001-C2429-1	17.12.2013 10:02:00
E1240001-C2429-2	17.12.2013 10:03:00
E1240001-C2429-3	17.12.2013 10:05:00
E1240001-C2429-4	17.12.2013 10:06:00
E1340001-C2429-1	17.12.2013 10:08:00
E1340001-C2429-2	17.12.2013 10:10:00
E1340001-C2429-3	17.12.2013 10:12:00
E1340001-C2429-4	17.12.2013 10:13:00
E1140001HCC95-1	07.01.2014 10:21:00
E1140001HCC95-2	07.01.2014 10:22:00
E1140001HCC95-3	07.01.2014 10:24:00
E1140001HCC95-4	07.01.2014 10:26:00
E1240001HCC95-1	07.01.2014 10:27:00
E1240001HCC95-2	07.01.2014 10:29:00
E1240001HCC95-3	07.01.2014 10:31:00
E1240001HCC95-4	07.01.2014 10:32:00
E1340001HCC95-1	07.01.2014 10:34:00
E1340001HCC95-2	07.01.2014 10:35:00
E1340001HCC95-3	07.01.2014 10:37:00
E1340001HCC95-4	07.01.2014 10:39:00
E1140001-H2887-1	07.01.2014 10:40:00
E1140001-H2887-2	07.01.2014 10:42:00
E1140001-H2887-3	07.01.2014 10:43:00
E1140001-H2887-4	07.01.2014 10:45:00
E1240001-H2887-1	07.01.2014 10:48:00
E1240001-H2887-2	07.01.2014 10:49:00
E1240001-H2887-3	07.01.2014 10:51:00
E1240001-H2887-4	07.01.2014 10:53:00
E1340001-H2887-1	07.01.2014 10:54:00
E1340001-H2887-3	07.01.2014 10:58:00
E1340001-H2887-4	07.01.2014 10:59:00
E1140001HCC515-1	14.01.2014 10:36:00
E1140001HCC515-2	14.01.2014 10:38:00
E1140001HCC515-3	14.01.2014 10:40:00
E1140001HCC515-4	14.01.2014 10:42:00
E1240001HCC515-1	14.01.2014 10:44:00
E1240001HCC515-2	14.01.2014 10:46:00
E1240001HCC515-3	14.01.2014 10:48:00
E1240001HCC515-4	14.01.2014 10:50:00
E1340001HCC515-1	14.01.2014 10:52:00
E1340001HCC515-2	14.01.2014 10:54:00
E1340001HCC515-3	14.01.2014 10:56:00
E1340001HCC515-4	14.01.2014 10:58:00
E1140001-HCC44-1	14.01.2014 11:00:00
E1140001-HCC44-2	14.01.2014 11:02:00
E1140001-HCC44-3	14.01.2014 11:04:00
E1140001-HCC44-4	14.01.2014 11:06:00
E1240001-HCC44-1	14.01.2014 11:08:00
E1240001-HCC44-2	14.01.2014 11:10:00
E1240001-HCC44-3	14.01.2014 11:12:00
E1240001-HCC44-4	14.01.2014 11:14:00
E1340001-HCC44-1	14.01.2014 11:16:00
E1340001-HCC44-2	14.01.2014 11:18:00
E1340001-HCC44-3	14.01.2014 11:20:00
E1340001-HCC44-4	14.01.2014 11:22:00
E1140001H2122-2	21.01.2014 09:48:00
E1140001H2122-3	21.01.2014 09:50:00
E1140001H2122-4	21.01.2014 09:51:00
E1240001H2122-1	21.01.2014 09:53:00
E1240001H2122-2	21.01.2014 09:54:00
E1340001H2122-4	21.01.2014 09:56:00
E1340001H2122-3	21.01.2014 09:58:00
E1340001H2122-2	21.01.2014 09:59:00
E1340001H2122-1	21.01.2014 10:01:00
E1240001H2122-4	21.01.2014 10:03:00
E1240001H2122-3	21.01.2014 10:05:00
E1140001H2122-1	21.01.2014 10:08:00
E1140001H1395-1	21.01.2014 10:24:00
E1140001H1395-2	21.01.2014 10:26:00
E1140001H1395-3	21.01.2014 10:28:00
E1140001H1395-4	21.01.2014 10:30:00
E1240001H1395-1	21.01.2014 10:32:00
E1240001H1395-2	21.01.2014 10:34:00
E1340001H1395-4	21.01.2014 10:36:00
E1340001H1395-3	21.01.2014 10:37:00
E1340001H1395-2	21.01.2014 10:39:00
E1340001H1395-1	21.01.2014 10:41:00
E1240001H1395-4	21.01.2014 10:42:00
E1240001H1395-3	21.01.2014 10:44:00
E1140001H2250-1	21.01.2014 10:03:00
E1140001H2250-2	21.01.2014 10:04:00
E1140001H2250-3	21.01.2014 10:06:00
E1140001H2250-4	21.01.2014 10:08:00
E1240001H2250-1	21.01.2014 10:09:00
E1240001H2250-2	21.01.2014 10:11:00
E1240001H2250-3	21.01.2014 10:13:00
E1240001H2250-4	21.01.2014 10:14:00
E1340001H2250-1	21.01.2014 10:16:00
E1340001H2250-2	21.01.2014 10:19:00
E1340001H2250-3	21.01.2014 10:20:00
E1340001H2250-4	21.01.2014 10:23:00
E1140001H2258-1	21.01.2014 10:06:00
E1140001H2258-2	21.01.2014 10:09:00
E1140001H2258-3	21.01.2014 10:11:00
E1140001H2258-4	21.01.2014 10:13:00
E1240001H2258-1	21.01.2014 10:19:00
E1240001H2258-2	21.01.2014 10:21:00
E1240001H2258-3	21.01.2014 10:22:00
E1240001H2258-4	21.01.2014 10:24:00
E1340001H2258-1	21.01.2014 10:26:00
E1340001H2258-2	21.01.2014 10:27:00
E1340001H2258-3	21.01.2014 10:29:00
E1340001H2258-4	21.01.2014 10:31:00
E1140001MDA134-1	28.01.2014 10:32:00
E1140001MDA134-2	28.01.2014 10:34:00
E1140001MDA134-3	28.01.2014 10:35:00
E1140001MDA134-4	28.01.2014 10:37:00
E1240001MDA134-1	28.01.2014 10:39:00
E1240001MDA134-2	28.01.2014 10:40:00
E1240001MDA134-3	28.01.2014 10:42:00
E1240001MDA134-4	28.01.2014 10:44:00
E1340001MDA134-1	28.01.2014 10:48:00
E1340001MDA134-2	28.01.2014 10:49:00
E1340001MDA134-3	28.01.2014 10:51:00
E1340001MDA134-4	28.01.2014 10:53:00
E1240001HCC827-2	28.01.2014 10:39:00
E1240001HCC827-4	28.01.2014 10:48:00
E1340001HCC827-1	28.01.2014 10:49:00
E1240001HCC827-3	28.01.2014 10:52:00
E1140001HCC827-1	28.01.2014 10:55:00
E1140001HCC827-2	28.01.2014 10:56:00
E1140001HCC827-3	28.01.2014 10:58:00
E1140001HCC827-4	28.01.2014 10:59:00
E1240001HCC827-1	28.01.2014 11:01:00
E1140001HCC827-1	04.02.2014 10:23:00
E1140001HCC827-2	04.02.2014 10:24:00
E1140001HCC827-3	04.02.2014 10:26:00
E1140001HCC827-4	04.02.2014 10:28:00
E1240001HCC827-1	04.02.2014 10:34:00
E1240001HCC827-2	04.02.2014 10:36:00
E1240001HCC827-3	04.02.2014 10:38:00
E1240001HCC827-4	04.02.2014 10:40:00
E1340001HCC827-1	04.02.2014 10:41:00
E1340001HCC827-2	04.02.2014 10:43:00
E1340001HCC827-3	04.02.2014 10:44:00
E1340001HCC827-4	04.02.2014 10:46:00
E1140001H1437-1	04.02.2014 10:07:00		-
E1140001H1437-2	04.02.2014 10:08:00		-
E1140001H1437-3	04.02.2014 10:10:00		-
E1140001H1437-4	04.02.2014 10:12:00		-
E1240001H1437-1	04.02.2014 10:16:00		-
E1240001H1437-2	04.02.2014 10:17:00		-
E1240001H1437-3	04.02.2014 10:21:00		-
E1240001H1437-4	04.02.2014 10:23:00		-
E1340001H1437-1	04.02.2014 10:24:00		-
E1340001H1437-2	04.02.2014 10:27:00		-
E1340001H1437-3	04.02.2014 10:28:00		-
E1340001H1437-4	04.02.2014 10:30:00		-
E1140001H2882-1	04.02.2014 10:01:00
E1140001H2882-2	04.02.2014 10:02:00
E1140001H2882-3	04.02.2014 10:04:00
E1140001H2882-4	04.02.2014 10:06:00
E1240001H2882-1	04.02.2014 10:08:00
E1240001H2882-2	04.02.2014 10:11:00
E1240001H2882-3	04.02.2014 10:12:00
E1240001H2882-4	04.02.2014 10:14:00
E1340001H2882-1	04.02.2014 10:16:00
E1340001H2882-2	04.02.2014 10:17:00
E1340001H2882-3	04.02.2014 10:19:00
E1340001H2882-4	04.02.2014 10:21:00
E1140001H2087-1	04.02.2014 09:46:00
E1140001H2087-2	04.02.2014 09:47:00
E1140001H2087-3	04.02.2014 09:49:00
E1140001H2087-4	04.02.2014 09:50:00
E1240001H2087-1	04.02.2014 09:53:00
E1240001H2087-2	04.02.2014 09:55:00
E1240001H2087-3	04.02.2014 09:57:00
E1240001H2087-4	04.02.2014 09:58:00
E1340001H2087-1	04.02.2014 10:00:00
E1340001H2087-2	04.02.2014 10:02:00
E1340001H2087-3	04.02.2014 10:04:00
E1340001H2087-4	04.02.2014 10:05:00
E1140001HCC4018-1	11.02.2014 10:46:00		-
E1140001HCC4018-2	11.02.2014 10:48:00		-
E1140001HCC4018-3	11.02.2014 10:49:00		-
E1140001HCC4018-4	11.02.2014 10:51:00		-
E1240001HCC4018-1	11.02.2014 10:53:00		-
E1240001HCC4018-2	11.02.2014 10:54:00		-
E1240001HCC4018-3	11.02.2014 10:56:00		-
E1240001HCC4018-4	11.02.2014 10:57:00		-
E1340001HCC4018-1	11.02.2014 10:59:00		-
E1340001HCC4018-2	11.02.2014 11:01:00		-
E1340001HCC4018-3	11.02.2014 11:02:00		-
E1340001HCC4018-4	11.02.2014 11:04:00		-
E1140001UACC812-1	11.02.2014 10:26:00
E1140001UACC812-2	11.02.2014 10:28:00
E1140001UACC812-3	11.02.2014 10:30:00
E1140001UACC812-4	11.02.2014 10:32:00
E1240001UACC812-1	11.02.2014 10:34:00
E1240001UACC812-2	11.02.2014 10:36:00
E1240001UACC812-3	11.02.2014 10:38:00
E1240001UACC812-4	11.02.2014 10:40:00
E1340001UACC812-1	11.02.2014 10:42:00
E1340001UACC812-2	11.02.2014 10:44:00
E1340001UACC812-3	11.02.2014 10:46:00
E1340001UACC812-4	11.02.2014 10:48:00
E1140001H2126-1	18.02.2014 10:56:00		-
E1140001H2126-2	18.02.2014 10:58:00		-
E1140001H2126-3	18.02.2014 11:01:00		-
E1140001H2126-4	18.02.2014 11:03:00		-
E1240001H2126-1	18.02.2014 11:05:00		-
E1240001H2126-2	18.02.2014 11:07:00		-
E1240001H2126-3	18.02.2014 11:09:00		-
E1240001H2126-4	18.02.2014 11:11:00		-
E1340001H2126-1	18.02.2014 11:13:00		-
E1340001H2126-2	18.02.2014 11:15:00		-
E1340001H2126-3	18.02.2014 11:17:00		-
E1340001H2126-4	18.02.2014 11:19:00		-
E1140001HCC15-1	18.02.2014 10:26:00
E1140001HCC15-2	18.02.2014 10:28:00
E1140001HCC15-3	18.02.2014 10:31:00
E1140001HCC15-4	18.02.2014 10:33:00
E1240001HCC15-1	18.02.2014 10:34:00
E1240001HCC15-2	18.02.2014 10:36:00
E1240001HCC15-3	18.02.2014 10:37:00
E1340001HCC15-1	18.02.2014 10:42:00
E1240001HCC15-4	18.02.2014 10:43:00
E1340001HCC15-2	18.02.2014 10:45:00
E1340001HCC15-3	18.02.2014 10:47:00
E1340001HCC15-4	18.02.2014 10:49:00
E1140001HCC193-1	18.02.2014 10:06:00
E1140001HCC193-2	18.02.2014 10:08:00
E1140001HCC193-3	18.02.2014 10:10:00
E1140001HCC193-4	18.02.2014 10:11:00
E1240001HCC193-1	18.02.2014 10:13:00
E1240001HCC193-2	18.02.2014 10:15:00
E1240001HCC193-3	18.02.2014 10:16:00
E1240001HCC193-4	18.02.2014 10:18:00
E1340001HCC193-1	18.02.2014 10:19:00
E1340001HCC193-2	18.02.2014 10:21:00
E1340001HCC193-3	18.02.2014 10:23:00
E1340001HCC193-4	18.02.2014 10:25:00
E1140001HCC78-1	18.02.2014 10:31:00
E1140001HCC78-2	18.02.2014 10:34:00
E1140001HCC78-3	18.02.2014 10:36:00
E1140001HCC78-4	18.02.2014 10:38:00
E1240001HCC78-1	18.02.2014 10:40:00
E1240001HCC78-2	18.02.2014 10:42:00
E1240001HCC78-3	18.02.2014 10:44:00
E1240001HCC78-4	18.02.2014 10:46:00
E1340001HCC78-1	18.02.2014 10:48:00
E1340001HCC78-2	18.02.2014 10:50:00
E1340001HCC78-3	18.02.2014 10:52:00
E1340001HCC78-4	18.02.2014 10:54:00
E1140001MDA361-1	25.02.2014 10:22:00
E1140001MDA361-2	25.02.2014 10:24:00
E1140001MDA361-3	25.02.2014 10:26:00
E1140001MDA361-4	25.02.2014 10:28:00
E1240001MDA361-1	25.02.2014 10:30:00
E1240001MDA361-2	25.02.2014 10:32:00
E1240001MDA361-3	25.02.2014 10:34:00
E1240001MDA361-4	25.02.2014 10:36:00
E1340001MDA361-1	25.02.2014 10:38:00
E1340001MDA361-2	25.02.2014 10:40:00
E1340001MDA361-3	25.02.2014 10:42:00
E1340001MDA361-4	25.02.2014 10:44:00
E1140001H2347-1	25.02.2014 09:57:00
E1140001H2347-2	25.02.2014 09:59:00
E1140001H2347-3	25.02.2014 10:01:00
E1140001H2347-4	25.02.2014 10:03:00
E1240001H2347-1	25.02.2014 10:05:00
E1240001H2347-2	25.02.2014 10:08:00
E1240001H2347-3	25.02.2014 10:10:00
E1240001H2347-4	25.02.2014 10:12:00
E1340001H2347-1	25.02.2014 10:14:00
E1340001H2347-2	25.02.2014 10:16:00
E1340001H2347-3	25.02.2014 10:18:00
E1340001H2347-4	25.02.2014 10:20:00
E1140001HCC366-1	04.03.2014 11:26:00		-
E1140001HCC366-2	04.03.2014 11:28:00		-
E1140001HCC366-3	04.03.2014 11:30:00		-
E1140001HCC366-4	04.03.2014 11:32:00		-
E1240001HCC366-1	04.03.2014 11:34:00		-
E1240001HCC366-2	04.03.2014 11:36:00		-
E1240001HCC366-3	04.03.2014 11:38:00		-
E1240001HCC366-4	04.03.2014 11:40:00		-
E1340001HCC366-1	04.03.2014 11:42:00		-
E1340001HCC366-2	04.03.2014 11:44:00		-
E1340001HCC366-3	04.03.2014 11:46:00		-
E1340001HCC366-4	04.03.2014 11:48:00		-
E1140001H2052-1	04.03.2014 11:02:00
E1140001H2052-2	04.03.2014 11:04:00
E1140001H2052-3	04.03.2014 11:06:00
E1140001H2052-4	04.03.2014 11:08:00
E1240001H2052-1	04.03.2014 11:10:00
E1240001H2052-2	04.03.2014 11:12:00
E1240001H2052-3	04.03.2014 11:14:00
E1240001H2052-4	04.03.2014 11:16:00
E1340001H2052-1	04.03.2014 11:18:00
E1340001H2052-2	04.03.2014 11:20:00
E1340001H2052-3	04.03.2014 11:22:00
E1340001H2052-4	04.03.2014 11:24:00
E1140001HCC122-1	04.03.2014 11:12:00
E1140001HCC122-2	04.03.2014 11:14:00
E1140001HCC122-3	04.03.2014 11:16:00
E1140001HCC122-4	04.03.2014 11:18:00
E1240001HCC122-1	04.03.2014 11:20:00
E1240001HCC122-2	04.03.2014 11:23:00
E1240001HCC122-3	04.03.2014 11:24:00
E1240001HCC122-4	04.03.2014 11:27:00
E1340001HCC122-1	04.03.2014 11:29:00
E1340001HCC122-2	04.03.2014 11:30:00
E1340001HCC122-3	04.03.2014 11:32:00
E1340001HCC122-4	04.03.2014 11:33:00
E1340001HCC2108-1	04.03.2014 11:35:00		-
E1340001HCC2108-2	04.03.2014 11:40:00		-
E1340001HCC2108-3	04.03.2014 11:41:00		-
E1340001HCC2108-4	04.03.2014 11:43:00		-
E1140001HCC2108-1	04.03.2014 11:50:00		-
E1140001HCC2108-2	04.03.2014 11:52:00		-
E1140001HCC2108-3	04.03.2014 11:54:00		-
E1140001HCC2108-4	04.03.2014 11:56:00		-
E1240001HCC2108-1	04.03.2014 11:58:00		-
E1240001HCC2108-2	04.03.2014 12:00:00		-
E1240001HCC2108-3	04.03.2014 12:02:00		-
E1240001HCC2108-4	04.03.2014 12:04:00		-
E1140001HCC1171-1	11.03.2014 11:38:00
E1140001HCC1171-2	11.03.2014 11:40:00
E1140001HCC1171-3	11.03.2014 11:42:00
E1140001HCC1171-4	11.03.2014 11:44:00
E1240001HCC1171-1	11.03.2014 11:46:00
E1240001HCC1171-2	11.03.2014 11:48:00
E1240001HCC1171-3	11.03.2014 11:50:00
E1240001HCC1171-4	11.03.2014 11:52:00
E1340001HCC1171-1	11.03.2014 11:54:00
E1340001HCC1171-2	11.03.2014 11:56:00
E1340001HCC1171-3	11.03.2014 11:58:00
E1340001HCC1171-4	11.03.2014 12:00:00
E1140001HCC3051-1	11.03.2014 11:14:00
E1140001HCC3051-2	11.03.2014 11:16:00
E1140001HCC3051-3	11.03.2014 11:18:00
E1140001HCC3051-4	11.03.2014 11:20:00
E1240001HCC3051-1	11.03.2014 11:22:00
E1240001HCC3051-2	11.03.2014 11:24:00
E1240001HCC3051-3	11.03.2014 11:26:00
E1240001HCC3051-4	11.03.2014 11:28:00
E1340001HCC3051-1	11.03.2014 11:30:00
E1340001HCC3051-2	11.03.2014 11:32:00
E1340001HCC3051-3	11.03.2014 11:34:00
E1340001HCC3051-4	11.03.2014 11:36:00
E1140001H1650-2	18.03.2014 10:11:00
E1140001H1650-3	18.03.2014 10:13:00
E1140001H1650-4	18.03.2014 10:15:00
E1240001H1650-1	18.03.2014 10:17:00
E1240001H1650-2	18.03.2014 10:19:00
E1240001H1650-3	18.03.2014 10:21:00
E1240001H1650-4	18.03.2014 10:23:00
E1340001H1650-1	18.03.2014 10:25:00
E1340001H1650-2	18.03.2014 10:27:00
E1340001H1650-3	18.03.2014 10:29:00
E1340001H1650-4	18.03.2014 10:31:00
E1140001H920-1	18.03.2014 09:53:00
E1140001H920-2	18.03.2014 09:55:00
E1140001H920-3	18.03.2014 09:57:00
E1140001H920-4	18.03.2014 09:59:00
E1240001H920-1	18.03.2014 10:01:00
E1240001H920-2	18.03.2014 10:02:00
E1240001H920-3	18.03.2014 10:04:00
E1240001H920-4	18.03.2014 10:06:00
E1340001H920-1	18.03.2014 10:08:00
E1340001H920-2	18.03.2014 10:10:00
E1340001H920-3	18.03.2014 10:12:00
E1340001H920-4	18.03.2014 10:14:00
E1140001HCC4054-1	18.03.2014 09:27:00
E1140001HCC4054-2	18.03.2014 09:29:00
E1140001HCC4054-3	18.03.2014 09:31:00
E1140001HCC4054-4	18.03.2014 09:33:00
E1240001HCC4054-1	18.03.2014 09:35:00
E1240001HCC4054-2	18.03.2014 09:38:00
E1240001HCC4054-3	18.03.2014 09:40:00
E1240001HCC4054-4	18.03.2014 09:42:00
E1340001HCC4054-1	18.03.2014 09:44:00
E1340001HCC4054-2	18.03.2014 09:46:00
E1340001HCC4054-3	18.03.2014 09:48:00
E1340001HCC4054-4	18.03.2014 09:51:00
E1140001HCC4058-2	18.03.2014 10:16:00
E1140001HCC4058-3	18.03.2014 10:18:00
E1140001HCC4058-4	18.03.2014 10:20:00
E1240001HCC4058-1	18.03.2014 10:22:00
E1240001HCC4058-2	18.03.2014 10:24:00
E1240001HCC4058-3	18.03.2014 10:26:00
E1240001HCC4058-4	18.03.2014 10:28:00
E1140001HCC4058-1	18.03.2014 10:33:00
E1140001A549-1	25.03.2014 10:26:00
E1140001A549-2	25.03.2014 10:28:00
E1140001A549-3	25.03.2014 10:30:00
E1140001A549-4	25.03.2014 10:32:00
E1240001A549-1	25.03.2014 10:34:00
E1240001A549-2	25.03.2014 10:36:00
E1240001A549-3	25.03.2014 10:38:00
E1240001A549-4	25.03.2014 10:40:00
E1340001A549-1	25.03.2014 10:43:00
E1340001A549-2	25.03.2014 10:45:00
E1340001A549-3	25.03.2014 10:47:00
E1340001A549-4	25.03.2014 10:49:00
E1140001HCC1359-1	25.03.2014 10:51:00
E1140001HCC1359-2	25.03.2014 10:53:00
E1140001HCC1359-3	25.03.2014 10:55:00
E1240001HCC1359-1	25.03.2014 10:59:00
E1240001HCC1359-2	25.03.2014 11:01:00
E1240001HCC1359-3	25.03.2014 11:03:00
E1240001HCC1359-4	25.03.2014 11:05:00
E1140001HCC1359-4	25.03.2014 11:07:00
E1340001HCC1359-1	25.03.2014 11:09:00
E1340001HCC1359-2	25.03.2014 11:11:00
E1340001HCC1359-3	25.03.2014 11:13:00
E1340001HCC1359-4	25.03.2014 11:15:00
E1140001HCC2450-1	01.04.2014 10:49:00
E1140001HCC2450-2	01.04.2014 10:51:00
E1140001HCC2450-3	01.04.2014 10:52:00
E1140001HCC2450-4	01.04.2014 10:54:00
E1240001HCC2450-1	01.04.2014 10:56:00
E1240001HCC2450-2	01.04.2014 11:08:00
E1240001HCC2450-3	01.04.2014 11:10:00
E1240001HCC2450-4	01.04.2014 11:15:00
E1340001HCC2450-1	01.04.2014 11:17:00
E1340001HCC2450-2	01.04.2014 11:19:00
E1340001HCC2450-3	01.04.2014 11:22:00
E1340001HCC2450-4	01.04.2014 11:24:00
E1140001HCC4006-1	01.04.2014 10:25:00
E1140001HCC4006-2	01.04.2014 10:27:00
E1140001HCC4006-3	01.04.2014 10:29:00
E1140001HCC4006-4	01.04.2014 10:31:00
E1240001HCC4006-1	01.04.2014 10:33:00
E1240001HCC4006-2	01.04.2014 10:34:00
E1240001HCC4006-3	01.04.2014 10:36:00
E1240001HCC4006-4	01.04.2014 10:40:00
E1340001HCC4006-1	01.04.2014 10:42:00
E1340001HCC4006-2	01.04.2014 10:44:00
E1340001HCC4006-3	01.04.2014 10:46:00
E1340001HCC4006-4	01.04.2014 10:47:00
E1140001HCC4032-1	01.04.2014 09:59:00
E1140001HCC4032-2	01.04.2014 10:01:00
E1140001HCC4032-3	01.04.2014 10:02:00
E1140001HCC4032-4	01.04.2014 10:04:00
E1240001HCC4032-1	01.04.2014 10:06:00
E1240001HCC4032-2	01.04.2014 10:12:00
E1240001HCC4032-3	01.04.2014 10:13:00
E1240001HCC4032-4	01.04.2014 10:15:00
E1340001HCC4032-1	01.04.2014 10:16:00
E1340001HCC4032-2	01.04.2014 10:18:00
E1340001HCC4032-3	01.04.2014 10:22:00
E1340001HCC4032-4	01.04.2014 10:24:00
E1140001H2882-1	08.04.2014 10:17:00
E1140001H2882-2	08.04.2014 10:20:00
E1140001H2882-3	08.04.2014 10:22:00
E1140001H2882-4	08.04.2014 10:26:00
E1240001H2882-1	08.04.2014 10:27:00
E1240001H2882-2	08.04.2014 10:29:00
E1240001H2882-3	08.04.2014 10:30:00
E1240001H2882-4	08.04.2014 10:32:00
E1340001H2882-1	08.04.2014 10:34:00
E1340001H2882-2	08.04.2014 10:35:00
E1340001H2882-3	08.04.2014 10:37:00
E1340001H2882-4	08.04.2014 10:38:00
E1140001H1355-1	08.04.2014 10:40:00
E1140001H1355-2	08.04.2014 10:42:00
E1140001H1355-3	08.04.2014 10:44:00
E1140001H1355-4	08.04.2014 10:46:00
E1240001H1355-1	08.04.2014 10:47:00
E1240001H1355-2	08.04.2014 10:49:00
E1240001H1355-3	08.04.2014 10:51:00
E1240001H1355-4	08.04.2014 10:52:00
E1340001H1355-1	08.04.2014 10:54:00
E1340001H1355-2	08.04.2014 11:11:00
E1340001H1355-3	08.04.2014 11:13:00
E1340001H1355-4	08.04.2014 11:15:00
E1140001HCC1438-2	15.04.2014 10:01:00
E1140001HCC1438-3	15.04.2014 10:03:00
E1140001HCC1438-4	15.04.2014 10:05:00
E1240001HCC1438-1	15.04.2014 10:06:00
E1240001HCC1438-2	15.04.2014 10:08:00
E1240001HCC1438-3	15.04.2014 10:10:00
E1240001HCC1438-4	15.04.2014 10:11:00
E1340001HCC1438-1	15.04.2014 10:13:00
E1340001HCC1438-2	15.04.2014 10:15:00
E1340001HCC1438-3	15.04.2014 10:17:00
E1340001HCC1438-4	15.04.2014 10:18:00
E1140001H1792-1	15.04.2014 10:20:00
E1140001H1792-2	15.04.2014 10:23:00
E1140001H1792-3	15.04.2014 10:28:00
E1140001H1792-4	15.04.2014 10:30:00
E1240001H1792-1	15.04.2014 10:32:00
E1240001H1792-2	15.04.2014 10:34:00
E1240001H1792-3	15.04.2014 10:35:00
E1240001H1792-4	15.04.2014 10:37:00
E1340001H1792-1	15.04.2014 10:39:00
E1340001H1792-2	15.04.2014 10:41:00
E1340001H1792-3	15.04.2014 10:42:00
E1340001H1792-4	15.04.2014 10:44:00
E1140001H1568-1	15.04.2014 10:24:00
E1140001H1568-2	15.04.2014 10:26:00
E1140001H1568-3	15.04.2014 10:29:00
E1140001H1568-4	15.04.2014 10:31:00
E1240001H1568-1	15.04.2014 10:33:00
E1240001H1568-2	15.04.2014 10:35:00
E1240001H1568-3	15.04.2014 10:37:00
E1240001H1568-4	15.04.2014 10:39:00
E1340001H1568-1	15.04.2014 10:41:00
E1340001H1568-2	15.04.2014 10:43:00
E1340001H1568-3	15.04.2014 10:45:00
E1340001H1568-4	15.04.2014 10:47:00
E1140001H1355-1	15.04.2014 10:00:00
E1140001H1355-2	15.04.2014 10:02:00
E1140001H1355-3	15.04.2014 10:04:00
E1140001H1355-4	15.04.2014 10:06:00
E1240001H1355-1	15.04.2014 10:08:00
E1240001H1355-2	15.04.2014 10:10:00
E1240001H1355-3	15.04.2014 10:12:00
E1240001H1355-4	15.04.2014 10:14:00
E1340001H1355-1	15.04.2014 10:16:00
E1340001H1355-2	15.04.2014 10:18:00
E1340001H1355-3	15.04.2014 10:20:00
E1340001H1355-4	15.04.2014 10:22:00
E114000122RV1-1	22.04.2014 09:27:00
E114000122RV1-2	22.04.2014 09:29:00
E114000122RV1-3	22.04.2014 09:31:00
E114000122RV1-4	22.04.2014 09:33:00
E124000122RV1-1	22.04.2014 09:35:00
E124000122RV1-2	22.04.2014 09:36:00
E124000122RV1-3	22.04.2014 09:38:00
E124000122RV1-4	22.04.2014 09:40:00
E134000122RV1-1	22.04.2014 09:41:00
E134000122RV1-2	22.04.2014 09:44:00
E134000122RV1-3	22.04.2014 09:46:00
E134000122RV1-4	22.04.2014 09:47:00
E1140001LnCap-AR-1	22.04.2014 09:06:00
E1140001LnCap-AR-2	22.04.2014 09:08:00
E1140001LnCap-AR-3	22.04.2014 09:11:00
E1140001LnCap-AR-4	22.04.2014 09:13:00
E1240001LnCap-AR-1	22.04.2014 09:14:00
E1240001LnCap-AR-2	22.04.2014 09:16:00
E1240001LnCap-AR-3	22.04.2014 09:17:00
E1240001LnCap-AR-4	22.04.2014 09:19:00
E1340001LnCap-AR-1	22.04.2014 09:21:00
E1340001LnCap-AR-2	22.04.2014 09:22:00
E1340001LnCap-AR-3	22.04.2014 09:24:00
E1340001LnCap-AR-4	22.04.2014 09:26:00
E1140001H1975-1	29.04.2014 10:14:00
E1140001H1975-2	29.04.2014 10:16:00
E1140001H1975-3	29.04.2014 10:18:00
E1140001H1975-4	29.04.2014 10:19:00
E1240001H1975-1	29.04.2014 10:21:00
E1240001H1975-2	29.04.2014 10:23:00
E1240001H1975-3	29.04.2014 10:24:00
E1240001H1975-4	29.04.2014 10:26:00
E1340001H1975-1	29.04.2014 10:28:00
E1340001H1975-2	29.04.2014 10:29:00
E1340001H1975-3	29.04.2014 10:31:00
E1340001H1975-4	29.04.2014 10:32:00
E1140001H650-1	29.04.2014 10:43:00
E1140001H650-2	29.04.2014 10:45:00
E1140001H650-3	29.04.2014 10:47:00
E1140001H650-4	29.04.2014 10:49:00
E1240001H650-1	29.04.2014 10:51:00
E1240001H650-2	29.04.2014 10:53:00
E1240001H650-3	29.04.2014 10:55:00
E1240001H650-4	29.04.2014 10:57:00
E1340001H650-1	29.04.2014 10:59:00
E1340001H650-2	29.04.2014 11:01:00
E1340001H650-3	29.04.2014 11:03:00
E1340001H650-4	29.04.2014 11:05:00
E1140001H2286-1	29.04.2014 10:19:00
E1140001H2286-2	29.04.2014 10:21:00
E1140001H2286-3	29.04.2014 10:23:00
E1140001H2286-4	29.04.2014 10:25:00
E1240001H2286-1	29.04.2014 10:27:00
E1240001H2286-2	29.04.2014 10:29:00
E1240001H2286-3	29.04.2014 10:31:00
E1240001H2286-4	29.04.2014 10:33:00
E1340001H2286-1	29.04.2014 10:35:00
E1340001H2286-2	29.04.2014 10:37:00
E1340001H2286-3	29.04.2014 10:39:00
E1340001H2286-4	29.04.2014 10:41:00
E1140001HCC2352-1	29.04.2014 10:34:00
E1140001HCC2352-2	29.04.2014 10:36:00
E1140001HCC2352-3	29.04.2014 10:37:00
E1140001HCC2352-4	29.04.2014 10:39:00
E1240001HCC2352-1	29.04.2014 10:40:00
E1240001HCC2352-2	29.04.2014 10:42:00
E1240001HCC2352-3	29.04.2014 10:44:00
E1240001HCC2352-4	29.04.2014 10:46:00
E1340001HCC2352-1	29.04.2014 10:48:00
E1340001HCC2352-2	29.04.2014 10:51:00
E1340001HCC2352-3	29.04.2014 10:52:00
E1140001H1573-1	06.05.2014 09:53:00
E1140001H1573-2	06.05.2014 09:54:00
E1140001H1573-3	06.05.2014 09:56:00
E1140001H1573-4	06.05.2014 09:58:00
E1240001H1573-1	06.05.2014 10:00:00
E1240001H1573-2	06.05.2014 10:02:00
E1240001H1573-3	06.05.2014 10:04:00
E1240001H1573-4	06.05.2014 10:05:00
E1340001H1573-1	06.05.2014 10:07:00
E1340001H1573-2	06.05.2014 10:09:00
E1340001H1573-3	06.05.2014 10:10:00
E1340001H1573-4	06.05.2014 10:12:00
E1140001H1155-1	06.05.2014 10:13:00
E1140001H1155-2	06.05.2014 10:15:00
E1140001H1155-3	06.05.2014 10:17:00
E1140001H1155-4	06.05.2014 10:19:00
E1240001H1155-1	06.05.2014 10:21:00
E1240001H1155-2	06.05.2014 10:23:00
E1240001H1155-3	06.05.2014 10:26:00
E1240001H1155-4	06.05.2014 10:27:00
E1340001H1155-1	06.05.2014 10:29:00
E1340001H1155-2	06.05.2014 10:31:00
E1340001H1155-3	06.05.2014 10:32:00
E1340001H1155-4	06.05.2014 10:34:00
E1140001H1373-1	13.05.2014 10:08:00
E1140001H1373-2	13.05.2014 10:09:00
E1140001H1373-3	13.05.2014 10:11:00
E1140001H1373-4	13.05.2014 10:13:00
E1240001H1373-1	13.05.2014 10:15:00
E1240001H1373-2	13.05.2014 10:17:00
E1240001H1373-3	13.05.2014 10:18:00
E1240001H1373-4	13.05.2014 10:20:00
E1340001H1373-1	13.05.2014 10:23:00
E1140001H1373-4	10.06.2014 10:55:00
E1240001H1373-1	10.06.2014 10:56:00
E1240001H1373-2	10.06.2014 10:58:00
E1140001H1373-1	10.06.2014 11:00:00
E1140001H1373-2	10.06.2014 11:01:00
E1140001H1373-3	10.06.2014 11:03:00
E1240001H1373-3	10.06.2014 11:05:00
E1240001H1373-4	10.06.2014 11:06:00
E1340001H1373-1	10.06.2014 11:08:00
E1340001H1373-2	10.06.2014 11:09:00
E1340001H1373-3	10.06.2014 11:11:00
E1340001H1373-4	10.06.2014 11:13:00
E1140001H1944-1	10.06.2014 10:31:00
E1140001H1944-2	10.06.2014 10:37:00
E1140001H1944-3	10.06.2014 10:39:00
E1140001H1944-4	10.06.2014 10:40:00
E1240001H1944-1	10.06.2014 10:42:00
E1240001H1944-2	10.06.2014 10:44:00
E1240001H1944-3	10.06.2014 10:45:00
E1240001H1944-4	10.06.2014 10:47:00
E1340001H1944-1	10.06.2014 10:48:00
E1340001H1944-2	10.06.2014 10:50:00
E1340001H1944-3	10.06.2014 10:52:00
E1340001H1944-4	10.06.2014 10:53:00
E1140001H446-1	10.06.2014 14:02:00
E1140001H446-2	10.06.2014 14:04:00
E1140001H446-3	10.06.2014 14:06:00
E1140001H446-4	10.06.2014 14:08:00
E1240001H446-1	10.06.2014 14:10:00
E1240001H446-2	10.06.2014 14:12:00
E1240001H446-3	10.06.2014 14:15:00
E1240001H446-4	10.06.2014 14:17:00
E1340001H446-1	10.06.2014 14:18:00
E1340001H446-2	10.06.2014 14:20:00
E1340001H446-3	10.06.2014 14:21:00
E1340001H446-4	10.06.2014 14:23:00
E1140001EKVX-1	10.06.2014 14:29:00
E1140001EKVX-2	10.06.2014 14:31:00
E1140001EKVX-3	10.06.2014 14:33:00
E1140001EKVX-4	10.06.2014 14:35:00
E1240001EKVX-1	10.06.2014 14:37:00
E1240001EKVX-2	10.06.2014 14:39:00
E1240001EKVX-3	10.06.2014 14:41:00
E1240001EKVX-4	10.06.2014 14:43:00
E1340001EKVX-1	10.06.2014 14:45:00
E1340001EKVX-2	10.06.2014 14:47:00
E1340001EKVX-3	10.06.2014 14:49:00
E1340001EKVX-4	10.06.2014 14:51:00
E1140001HCC2935-1	16.06.2014 09:26:00
E1140001HCC2935-2	16.06.2014 09:29:00
E1140001HCC2935-3	16.06.2014 09:32:00
E1140001HCC2935-4	16.06.2014 09:36:00
E1240001HCC2935-1	16.06.2014 09:37:00
E1240001HCC2935-2	16.06.2014 09:42:00
E1240001HCC2935-3	16.06.2014 09:44:00
E1240001HCC2935-4	16.06.2014 09:46:00
E1340001HCC2935-1	16.06.2014 09:49:00
E1340001HCC2935-2	16.06.2014 09:50:00
E1340001HCC2935-3	16.06.2014 09:52:00
E1340001HCC2935-4	16.06.2014 09:54:00
E1140001H2452-1	16.06.2014 09:55:00
E1140001H2452-2	16.06.2014 09:57:00
E1140001H2452-3	16.06.2014 10:01:00
E1140001H2452-4	16.06.2014 10:03:00
E1240001H2452-1	16.06.2014 10:05:00
E1240001H2452-2	16.06.2014 10:07:00
E1240001H2452-3	16.06.2014 10:08:00
E1240001H2452-4	16.06.2014 10:10:00
E1340001H2452-1	16.06.2014 10:12:00
E1340001H2452-2	16.06.2014 10:13:00
E1340001H2452-3	16.06.2014 10:16:00
E1340001H2452-4	16.06.2014 10:17:00
E1140001H1755-1	17.06.2014 09:05:00
E1140001H1755-2	17.06.2014 09:07:00
E1140001H1755-3	17.06.2014 09:09:00
E1140001H1755-4	17.06.2014 09:10:00
E1240001H1755-1	17.06.2014 09:12:00
E1240001H1755-2	17.06.2014 09:13:00
E1240001H1755-3	17.06.2014 09:15:00
E1240001H1755-4	17.06.2014 09:17:00
E1340001H1755-1	17.06.2014 09:19:00
E1340001H1755-2	17.06.2014 09:20:00
E1340001H1755-3	17.06.2014 09:22:00
E1340001H1755-4	17.06.2014 09:24:00
E1140001HCC1897-1	17.06.2014 09:25:00
E1140001HCC1897-2	17.06.2014 09:27:00
E1140001HCC1897-3	17.06.2014 09:29:00
E1140001HCC1897-4	17.06.2014 09:30:00
E1240001HCC1897-1	17.06.2014 09:35:00
E1240001HCC1897-2	17.06.2014 09:36:00
E1240001HCC1897-3	17.06.2014 09:38:00
E1240001HCC1897-4	17.06.2014 09:40:00
E1340001HCC1897-1	17.06.2014 09:41:00
E1340001HCC1897-2	17.06.2014 09:45:00
E1340001HCC1897-3	17.06.2014 09:47:00
E1340001HCC1897-4	17.06.2014 09:48:00
E1140001H2023-1	30.06.2014 09:08:00	-
E1240001H2023-1	30.06.2014 09:09:00	-
E1340001H2023-1	30.06.2014 09:11:00	-
E1140001H2023-2	30.06.2014 09:13:00	-
E1240001H2023-2	30.06.2014 09:14:00	-
E1340001H2023-2	30.06.2014 09:16:00	-
E1140001H2023-3	30.06.2014 09:17:00	-
E1240001H2023-3	30.06.2014 09:19:00	-
E1340001H2023-3	30.06.2014 09:21:00	-
E1140001H2023-4	30.06.2014 09:23:00	-
E1240001H2023-4	30.06.2014 09:24:00	-
E1340001H2023-4	30.06.2014 09:26:00	-
E1140001H2030-1	30.06.2014 09:11:00
E1240001H2030-1	30.06.2014 09:13:00
E1340001H2030-1	30.06.2014 09:15:00
E1140001H2030-2	30.06.2014 09:16:00
E1240001H2030-2	30.06.2014 09:18:00
E1140001H2030-3	30.06.2014 09:27:00
E1240001H2030-3	30.06.2014 09:29:00
E1340001H2030-3	30.06.2014 09:36:00
E1140001H2030-4	30.06.2014 09:38:00
E1340001H2030-2	30.06.2014 09:39:00
E1240001H2030-4	30.06.2014 09:41:00
E1340001H2030-4	30.06.2014 09:43:00
E1140001CALU1-1	01.07.2014 11:02:00	-
E1140001CALU1-2	01.07.2014 11:04:00	-
E1140001CALU1-3	01.07.2014 11:06:00	-
E1140001CALU1-4	01.07.2014 11:08:00	-
E1240001CALU1-1	01.07.2014 11:10:00	-
E1240001CALU1-2	01.07.2014 11:12:00	-
E1240001CALU1-3	01.07.2014 11:14:00	-
E1240001CALU1-4	01.07.2014 11:16:00	-
E1340001CALU1-1	01.07.2014 11:18:00	-
E1340001CALU1-2	01.07.2014 11:20:00	-
E1340001CALU1-3	01.07.2014 11:22:00	-
E1340001CALU1-4	01.07.2014 11:24:00	-
E1140001H2086-1	01.07.2014 10:14:00
E1140001H2086-2	01.07.2014 10:16:00
E1140001H2086-3	01.07.2014 10:18:00
E1140001H2086-4	01.07.2014 10:20:00
E1240001H2086-1	01.07.2014 10:22:00
E1240001H2086-2	01.07.2014 10:24:00
E1240001H2086-3	01.07.2014 10:26:00
E1240001H2086-4	01.07.2014 10:28:00
E1340001H2086-1	01.07.2014 10:30:00
E1340001H2086-2	01.07.2014 10:32:00
E1340001H2086-3	01.07.2014 10:34:00
E1340001H2086-4	01.07.2014 10:36:00
E1140001H2405-1	01.07.2014 11:26:00
E1140001H2405-2	01.07.2014 11:28:00
E1140001H2405-3	01.07.2014 11:30:00
E1140001H2405-4	01.07.2014 11:32:00
E1240001H2405-1	01.07.2014 11:34:00
E1240001H2405-2	01.07.2014 11:36:00
E1240001H2405-3	01.07.2014 11:38:00
E1240001H2405-4	01.07.2014 11:40:00
E1340001H2405-1	01.07.2014 11:42:00
E1340001H2405-2	01.07.2014 11:44:00
E1340001H2405-3	01.07.2014 11:46:00
E1340001H2405-4	01.07.2014 11:48:00
E1140001H520-1	01.07.2014 10:38:00
E1140001H520-2	01.07.2014 10:40:00
E1140001H520-3	01.07.2014 10:42:00
E1140001H520-4	01.07.2014 10:44:00
E1240001H520-1	01.07.2014 10:46:00
E1240001H520-2	01.07.2014 10:48:00
E1240001H520-3	01.07.2014 10:50:00
E1240001H520-4	01.07.2014 10:52:00
E1340001H520-1	01.07.2014 10:54:00
E1340001H520-2	01.07.2014 10:56:00
E1340001H520-3	01.07.2014 10:58:00
E1340001H520-4	01.07.2014 11:00:00
E1140001HCC461-1	07.07.2014 09:43:00	-
E1140001HCC461-2	07.07.2014 09:45:00	-
E1140001HCC461-3	07.07.2014 09:47:00	-
E1140001HCC461-4	07.07.2014 09:49:00	-
E1240001HCC461-1	07.07.2014 09:51:00	-
E1240001HCC461-2	07.07.2014 09:52:00	-
E1240001HCC461-3	07.07.2014 09:55:00	-
E1240001HCC461-4	07.07.2014 09:57:00	-
E1340001HCC461-1	07.07.2014 09:59:00	-
E1340001HCC461-2	07.07.2014 10:01:00	-
E1340001HCC461-3	07.07.2014 10:03:00	-
E1340001HCC461-4	07.07.2014 10:04:00	-
E1140001HCC364-1	07.07.2014 10:06:00	-
E1140001HCC364-2	07.07.2014 10:07:00	-
E1140001HCC364-3	07.07.2014 10:11:00	-
E1140001HCC364-4	07.07.2014 10:13:00	-
E1240001HCC364-1	07.07.2014 10:15:00	-
E1240001HCC364-2	07.07.2014 10:16:00	-
E1240001HCC364-3	07.07.2014 10:18:00	-
E1240001HCC364-4	07.07.2014 10:20:00	-
E1340001HCC364-1	07.07.2014 10:22:00	-
E1340001HCC364-2	07.07.2014 10:23:00	-
E1340001HCC364-3	07.07.2014 10:26:00	-
E1340001HCC364-4	07.07.2014 10:28:00	-
E1140001A427-2	07.07.2014 10:34:00	-
E1140001A427-3	07.07.2014 10:37:00	-
E1140001A427-4	07.07.2014 10:39:00	-
E1240001A427-1	07.07.2014 10:41:00	-
E1240001A427-2	07.07.2014 10:42:00	-
E1240001A427-3	07.07.2014 10:44:00	-
E1240001A427-4	07.07.2014 10:46:00	-
E1340001A427-1	07.07.2014 10:48:00	-
E1340001A427-2	07.07.2014 10:49:00	-
E1340001A427-3	07.07.2014 10:51:00	-
E1340001A427-4	07.07.2014 10:52:00	-
E1140001H3122-1	07.07.2014 10:54:00	-
E1140001H3122-2	07.07.2014 10:56:00	-
E1140001H3122-3	07.07.2014 11:00:00	-
E1140001H3122-4	07.07.2014 11:02:00	-
E1240001H3122-1	07.07.2014 11:04:00	-
E1240001H3122-2	07.07.2014 11:06:00	-
E1240001H3122-3	07.07.2014 11:08:00	-
E1240001H3122-4	07.07.2014 11:10:00	-
E1340001H3122-1	07.07.2014 11:12:00	-
E1340001H3122-2	07.07.2014 11:13:00	-
E1340001H3122-3	07.07.2014 11:15:00	-
E1340001H3122-4	07.07.2014 11:16:00	-
E114000130KTRL53-1	15.07.2014 10:43:00
E114000130KTRL53-2	15.07.2014 10:44:00
E114000130KTRL53-3	15.07.2014 10:47:00
E114000130KTRL53-4	15.07.2014 10:49:00
E124000130KTRL53-1	15.07.2014 10:50:00
E124000130KTRL53-2	15.07.2014 10:52:00
E124000130KTRL53-3	15.07.2014 10:54:00
E124000130KTRL53-4	15.07.2014 10:55:00
E134000130KTRL53-1	15.07.2014 10:57:00
E134000130KTRL53-2	15.07.2014 10:59:00
E134000130KTRL53-3	15.07.2014 11:02:00
E134000130KTRL53-4	15.07.2014 11:04:00
E114000130KT53-2	15.07.2014 09:59:00
E114000130KT53-3	15.07.2014 10:02:00
E114000130KT53-4	15.07.2014 10:04:00
E124000130KT53-1	15.07.2014 10:05:00
E124000130KT53-2	15.07.2014 10:07:00
E124000130KT53-3	15.07.2014 10:09:00
E124000130KT53-4	15.07.2014 10:10:00
E134000130KT53-1	15.07.2014 10:12:00
E134000130KT53-2	15.07.2014 10:14:00
E134000130KT53-3	15.07.2014 10:17:00
E134000130KT53-4	15.07.2014 10:18:00
E114000130KTshL-1	15.07.2014 09:35:00	-
E114000130KTshL-2	15.07.2014 09:37:00	-
E114000130KTshL-3	15.07.2014 09:39:00	-
E114000130KTshL-4	15.07.2014 09:41:00	-
E124000130KTshL-1	15.07.2014 09:42:00	-
E124000130KTshL-2	15.07.2014 09:44:00	-
E124000130KTshL-3	15.07.2014 09:47:00	-
E124000130KTshL-4	15.07.2014 09:49:00	-
E134000130KTshL-1	15.07.2014 09:51:00	-
E134000130KTshL-2	15.07.2014 09:52:00	-
E134000130KTshL-3	15.07.2014 09:54:00	-
E134000130KTshL-4	15.07.2014 09:55:00	-
E114000130KT-1	15.07.2014 10:20:00
E114000130KT-2	15.07.2014 10:22:00
E114000130KT-3	15.07.2014 10:24:00
E114000130KT-4	15.07.2014 10:25:00
E124000130KT-1	15.07.2014 10:27:00
E124000130KT-2	15.07.2014 10:29:00
E124000130KT-3	15.07.2014 10:32:00
E124000130KT-4	15.07.2014 10:34:00
E134000130KT-1	15.07.2014 10:35:00
E134000130KT-2	15.07.2014 10:37:00
E134000130KT-3	15.07.2014 10:39:00
E134000130KT-4	15.07.2014 10:41:00
Plate ID	Layer 1: Timestamp
E1140001H1838-1	22.07.2014 13:14:00
E1140001H1838-2	22.07.2014 13:16:00
E1140001H1838-3	22.07.2014 13:17:00
E1140001H1838-4	22.07.2014 13:19:00
E1240001H1838-1	22.07.2014 13:21:00
E1240001H1838-2	22.07.2014 13:23:00
E1240001H1838-3	22.07.2014 13:28:00
E1240001H1838-4	22.07.2014 13:31:00
E1340001H1838-1	22.07.2014 13:32:00
E1340001H1838-2	22.07.2014 13:34:00
E1340001H1838-3	22.07.2014 13:35:00
E1340001H1838-4	22.07.2014 13:37:00
Plate ID	Layer 1: Timestamp
E1140001H23-1	22.07.2014 13:39:00
E1140001H23-2	22.07.2014 13:41:00
E1140001H23-3	22.07.2014 13:44:00
E1140001H23-4	22.07.2014 13:46:00
E1240001H23-1	22.07.2014 13:48:00
E1240001H23-2	22.07.2014 13:50:00
E1240001H23-3	22.07.2014 13:51:00
E1240001H23-4	22.07.2014 13:53:00
E1340001H23-1	22.07.2014 13:55:00
E1340001H23-2	22.07.2014 13:56:00
E1340001H23-3	22.07.2014 14:01:00
E1340001H23-4	22.07.2014 14:03:00
Plate ID	Layer 1: Timestamp
E1140001H460-1	22.07.2014 14:04:00
E1140001H460-2	22.07.2014 14:06:00
E1140001H460-3	22.07.2014 14:08:00
E1140001H460-4	22.07.2014 14:09:00
E1240001H460-3	22.07.2014 14:11:00
E1240001H460-4	22.07.2014 14:13:00
E1240001H460-1	22.07.2014 14:17:00
E1240001H460-2	22.07.2014 14:19:00
E1340001H460-1	22.07.2014 14:20:00
E1340001H460-2	22.07.2014 14:22:00
E1340001H460-3	22.07.2014 14:24:00
E1340001H460-4	22.07.2014 14:25:00
Plate ID	Layer 1: Timestamp
E1140001H2172-1	22.07.2014 14:27:00
E1140001H2172-2	22.07.2014 14:28:00
E1140001H2172-3	22.07.2014 14:35:00
E1140001H2172-4	22.07.2014 14:39:00
E1240001H2172-1	22.07.2014 14:41:00
E1240001H2172-3	22.07.2014 14:42:00
E1240001H2172-4	22.07.2014 14:44:00
E1340001H2172-1	22.07.2014 14:46:00
E1340001H2172-2	22.07.2014 14:47:00
E1340001H2172-3	22.07.2014 14:55:00
E1340001H2172-4	22.07.2014 14:57:00
Plate ID	Layer 1: Timestamp
E1140001H290-3	29.07.2014 13:49:00
E1240001H290-3	29.07.2014 13:50:00
E1340001H290-3	29.07.2014 13:52:00
E1140001H290-4	29.07.2014 13:54:00
E1240001H290-4	29.07.2014 13:55:00
E1340001H290-4	29.07.2014 13:57:00
E1140001H290-1	29.07.2014 14:09:00
E1240001H290-1	29.07.2014 14:11:00
E1340001H290-1	29.07.2014 14:16:00
E1140001H290-2	29.07.2014 14:18:00
E1240001H290-2	29.07.2014 14:20:00
E1340001H290-2	29.07.2014 14:22:00
Plate ID	Layer 1: Timestamp
E1140001H838-1	29.07.2014 14:25:00
E1240001H838-1	29.07.2014 14:26:00
E1340001H838-1	29.07.2014 14:28:00
E1140001H838-2	29.07.2014 14:33:00
E1240001H838-2	29.07.2014 14:35:00
E1340001H838-2	29.07.2014 14:45:00
E1140001H838-3	29.07.2014 14:47:00
E1240001H838-3	29.07.2014 14:48:00
E1340001H838-3	29.07.2014 14:50:00
E1140001H838-4	29.07.2014 14:51:00
E1240001H838-4	29.07.2014 14:53:00
E1340001H838-4	29.07.2014 14:55:00
Plate ID	Layer 1: Timestamp
E1140001HB30KTshL-1	05.08.2014 11:15:00
E1140001HB30KTshL-2	05.08.2014 11:17:00
E1140001HB30KTshL-3	05.08.2014 11:19:00
E1140001HB30KTshL-4	05.08.2014 11:20:00
E1240001HB30KTshL-1	05.08.2014 11:22:00
E1240001HB30KTshL-2	05.08.2014 11:24:00
E1240001HB30KTshL-3	05.08.2014 11:27:00
E1240001HB30KTshL-4	05.08.2014 11:29:00
E1340001HB30KTshL-1	05.08.2014 11:30:00
E1340001HB30KTshL-2	05.08.2014 11:32:00
E1340001HB30KTshL-3	05.08.2014 11:34:00
E1340001HB30KTshL-4	05.08.2014 11:35:00
Plate ID	Layer 1: Timestamp
E1140001H358K-1	05.08.2014 11:45:00
E1140001H358K-2	05.08.2014 11:47:00
E1140001H358K-3	05.08.2014 11:48:00
E1140001H358K-4	05.08.2014 11:50:00
E1240001H358K-1	05.08.2014 11:53:00
E1240001H358K-2	05.08.2014 11:54:00
E1240001H358K-3	05.08.2014 11:58:00
E1240001H358K-4	05.08.2014 11:59:00
E1340001H358K-1	05.08.2014 12:01:00
E1340001H358K-2	05.08.2014 12:03:00
E1340001H358K-3	05.08.2014 12:05:00
E1340001H358K-4	05.08.2014 12:06:00
Plate ID	Layer 1: Timestamp
E1140001HCC15K-1	05.08.2014 11:54:00
E1140001HCC15K-2	05.08.2014 11:56:00
E1140001HCC15K-3	05.08.2014 11:58:00
E1240001HCC15K-4	05.08.2014 12:01:00
E1340001HCC15K-1	05.08.2014 12:02:00
E1340001HCC15K-2	05.08.2014 12:04:00
E1340001HCC15K-3	05.08.2014 12:05:00
E1340001HCC15K-4	05.08.2014 12:07:00
E1140001HCC15K-4	05.08.2014 12:08:00
E1240001HCC15K-1	05.08.2014 12:09:00
E1240001HCC15K-2	05.08.2014 12:14:00
E1240001HCC15K-3	05.08.2014 12:16:00
Plate ID	Layer 1: Timestamp
E1140001HCC4017K-1	05.08.2014 11:37:00
E1140001HCC4017K-2	05.08.2014 11:39:00
E1140001HCC4017K-3	05.08.2014 11:42:00
E1140001HCC4017K-4	05.08.2014 11:44:00
E1240001HCC4017K-3	05.08.2014 11:46:00
E1240001HCC4017K-1	05.08.2014 11:47:00
E1240001HCC4017K-2	05.08.2014 11:49:00
E1240001HCC4017K-4	05.08.2014 11:51:00
E1340001HCC4017K-1	05.08.2014 11:52:00
Plate ID	Layer 1: Timestamp
E1140001DFC1024-1	12.08.2014 16:23:00
E1140001DFC1024-2	12.08.2014 16:25:00
E1140001DFC1024-3	12.08.2014 16:27:00
E1140001DFC1024-4	12.08.2014 16:31:00
E1240001DFC1024-1	12.08.2014 16:32:00
E1240001DFC1024-2	12.08.2014 16:34:00
E1240001DFC1024-3	12.08.2014 16:36:00
E1240001DFC1024-4	12.08.2014 16:37:00
E1340001DFC1024-1	12.08.2014 16:39:00
E1340001DFC1024-2	12.08.2014 16:41:00
E1340001DFC1024-3	12.08.2014 16:42:00
E1340001DFC1024-4	12.08.2014 16:44:00
Plate ID	Layer 1: Timestamp
E1140001PC9-1	12.08.2014 16:01:00
E1140001PC9-2	12.08.2014 16:03:00
E1140001PC9-3	12.08.2014 16:05:00
E1140001PC9-4	12.08.2014 16:06:00
E1240001PC9-1	12.08.2014 16:08:00
E1240001PC9-2	12.08.2014 16:10:00
E1240001PC9-3	12.08.2014 16:12:00
E1240001PC9-4	12.08.2014 16:14:00
E1340001PC9-1	12.08.2014 16:16:00
E1340001PC9-2	12.08.2014 16:18:00
E1340001PC9-3	12.08.2014 16:19:00
E1340001PC9-4	12.08.2014 16:21:00
Plate ID	Layer 1: Timestamp
E1140001H125-2	18.08.2014 10:38:00
E1140001H125-3	18.08.2014 10:40:00
E1140001H125-4	18.08.2014 10:42:00
E1240001H125-1	18.08.2014 10:45:00
E1240001H125-2	18.08.2014 10:48:00
E1240001H125-3	18.08.2014 10:49:00
E1240001H125-4	18.08.2014 10:51:00
E1340001H125-1	18.08.2014 10:52:00
E1340001H125-2	18.08.2014 10:54:00
E1340001H125-3	18.08.2014 10:56:00
E1340001H125-4	18.08.2014 10:58:00
Plate ID	Layer 1: Timestamp
E1140001H324-2	18.08.2014 10:38:00
E1140001H324-1	18.08.2014 10:40:00
E1140001H324-3	18.08.2014 10:41:00
E1140001H324-4	18.08.2014 10:43:00
E1240001H324-1	18.08.2014 10:45:00
E1240001H324-2	18.08.2014 10:46:00
E1240001H324-3	18.08.2014 10:48:00
E1240001H324-4	18.08.2014 10:50:00
E1340001H324-1	18.08.2014 10:52:00
E1340001H324-2	18.08.2014 10:53:00
E1340001H324-3	18.08.2014 10:55:00
E1340001H324-4	18.08.2014 10:57:00
Plate ID	Layer 1: Timestamp
E1140001HCC2344-1	18.08.2014 10:58:00
E1140001HCC2344-2	18.08.2014 11:00:00
E1140001HCC2344-3	18.08.2014 11:03:00
E1140001HCC2344-4	18.08.2014 11:04:00
E1240001HCC2344-3	18.08.2014 11:07:00
E1240001HCC2344-4	18.08.2014 11:09:00
E1340001HCC2344-1	18.08.2014 11:11:00
E1340001HCC2344-2	18.08.2014 11:12:00
E1340001HCC2344-3	18.08.2014 11:14:00
E1340001HCC2344-4	18.08.2014 11:16:00
E1240001HCC2344-1	18.08.2014 11:18:00
Plate ID	Layer 1: Timestamp
E1240001HOP62-3	18.08.2014 11:00:00
E1240001HOP62-4	18.08.2014 11:01:00
E1340001HOP62-1	18.08.2014 11:05:00
E1340001HOP62-2	18.08.2014 11:06:00
E1340001HOP62-3	18.08.2014 11:10:00
E1340001HOP62-4	18.08.2014 11:12:00
E1140001HOP62-1	18.08.2014 11:18:00
E1140001HOP62-2	18.08.2014 11:20:00
E1140001HOP62-3	18.08.2014 11:21:00
E1140001HOP62-4	18.08.2014 11:23:00
E1240001HOP62-1	18.08.2014 11:24:00
E1240001HOP62-2	18.08.2014 11:26:00
Plate ID	Layer 1: Timestamp
E1140001HCC1313-1	19.08.2014 13:54:00
E1140001HCC1313-2	19.08.2014 13:56:00
E1140001HCC1313-3	19.08.2014 13:57:00
E1140001HCC1313-4	19.08.2014 13:59:00
E1240001HCC1313-1	19.08.2014 14:01:00
E1240001HCC1313-2	19.08.2014 14:03:00
E1240001HCC1313-3	19.08.2014 14:04:00
E1240001HCC1313-4	19.08.2014 14:06:00
E1340001HCC1313-1	19.08.2014 14:07:00
E1340001HCC1313-2	19.08.2014 14:09:00
E1340001HCC1313-3	19.08.2014 14:11:00
E1340001HCC1313-4	19.08.2014 14:13:00
Plate ID	Layer 1: Timestamp
E1140001H2291-1	19.08.2014 12:08:00
E1140001H2291-2	19.08.2014 12:13:00
E1140001H2291-3	19.08.2014 12:14:00
E1140001H2291-4	19.08.2014 12:16:00
E1240001H2291-1	19.08.2014 12:18:00
E1240001H2291-2	19.08.2014 12:19:00
E1240001H2291-3	19.08.2014 12:21:00
E1240001H2291-4	19.08.2014 12:22:00
E1340001H2291-1	19.08.2014 12:25:00
E1340001H2291-2	19.08.2014 12:27:00
E1340001H2291-3	19.08.2014 12:30:00
E1340001H2291-4	19.08.2014 12:31:00
Plate ID	Layer 1: Timestamp
E1140001H3255-1	19.08.2014 12:09:00
E1140001H3255-2	19.08.2014 12:14:00
E1140001H3255-3	19.08.2014 12:15:00
E1140001H3255-4	19.08.2014 12:17:00
E1240001H3255-1	19.08.2014 12:18:00
E1240001H3255-2	19.08.2014 12:20:00
E1240001H3255-3	19.08.2014 12:22:00
E1240001H3255-4	19.08.2014 12:23:00
E1340001H3255-1	19.08.2014 12:26:00
E1340001H3255-2	19.08.2014 12:27:00
E1340001H3255-3	19.08.2014 12:30:00
E1340001H3255-4	19.08.2014 12:32:00
Plate ID	Layer 1: Timestamp
E1140001H2086-1	19.08.2014 13:32:00
E1140001H2086-2	19.08.2014 13:33:00
E1140001H2086-3	19.08.2014 13:35:00
E1140001H2086-4	19.08.2014 13:36:00
E1240001H2086-1	19.08.2014 13:38:00
E1240001H2086-2	19.08.2014 13:40:00
E1240001H2086-3	19.08.2014 13:42:00
E1240001H2086-4	19.08.2014 13:46:00
E1340001H2086-1	19.08.2014 13:48:00
E1340001H2086-2	19.08.2014 13:49:00
E1340001H2086-3	19.08.2014 13:51:00
E1340001H2086-4	19.08.2014 13:53:00

## Sheet: Graphic QC
H1819--5/28/2013
H2009--6/4/2013
H2073--6/4/2013
H358-6/11/2013
H522-6/11/2013
HBEC3KT-6/18/2013
H157-6/18/2013
H1299-6/24/2013
HCC4017-6/24/2013
HCC1833-07/02/2013
H727-07/02/2013
HCC2814 07/16/2013
H2170 07/15/2013
HCC1937 07/22/2013
BT483 07/22/2013
HCC1954 20130730
HCC712 20130730
H1693 20130805
H1993 20130805
T47D 20130813
MCF-7 20130813
ZR-75-1 2013/08/20
HCC1806 2013/08/20
HCC3163 08/27/2013
HCC1569 08/27/2013
HCC1419 20130904
HCC2185 20130904
MB-175 20130910
BT-474 20130910
HCC1500	20130917
HCC202	20130917
HCC1395	20130924
BT474	20130924
MB-231	20131001
MB-453	20131001
BT-20	20131008
HCC38	20131008
MB-468	20131015
MB-157	20131015
BT-547	20121022
HCC1187	20121022
C1428	20131029
C1143	20131029
C2374	20131112
H1607	20131112
H2081	20131112
SKBR3	20131112
C2688	20131119
H4077T	20131119
4064T	20131126
MB-436	20131126
HCC70	20131126
Hs578T	20131126
C2302	20131217
c2429	20131217
HCC95	20140107
H2887	20140107
HCC515	20140115
HCC44	20140115
H1395	20140121
H2122	20140121
H2250	20140121
H2258	20140121
MDA-MB-134	20140128
HCC827	20140128
HCC827	20140204
H1437	20140204
H2882	20140204
H2087	20140204
HCC4018	20140211
UACC812	20140211
H2126	20140218
HCC15	20140218
HCC193	20140218
HCC78	20140218
MDA-361	20140225
H2347	20140225
HCC366	20140304
H2052	20140304
HCC122	20140304
HCC2108	20140304
HCC1171	20140311
HCC3051	20140311
H1650	20140318
H920	20140318
HCC4054	20140318
HCC4058	20140318
A549	20140325
HCC1359	20140325
HCC2450	20140401
HCC4006	20140401
HCC4032	20140401
H2882	20140408
H1355	20140408
HCC1438	20140415
H1792	20140415
H1568	20140415
H1355-redo	20140415
22RV1	20140422
LnCap-AR	20140422
H1975	20140429
H650	20140429
H2286	20140429
HCC2352	20140429
H1573	20140506
H1155	20140506
H1373	20140513
H1373	20140610
H1944	20140610
H446	20140610
EKVX	20140610
HCC2935	20140616
H2452	20140616
H1755	20140617
HCC1897	20140617
H2023	20140630
H2030	20140630
Calu-1	20140701
H2086	20140701
H2405	20140701
H520	20140701
HCC461	20140707
HCC364	20140707
A427	20140707
H3122	20140707
30KTshL	20140715
30KTRL53	20140715
30KT53	20140715
30KT	20140715
H1838	20140722
H23	20140722
H460	20140722
H2172	20140722
H290	20140730
H838	20140730
HBEC30KT-shL	20140806
H358K	20140806
HCC15K	20140806
HCC4017K	20140806
DFCI024	20140812
PC9	20140812
H125	20140818
H324	20140818
HCC2344	20140818
hop62	20140818
HCC1313	20140819
H2291	20140819
H3255	20140819
H2086	20140819

## Sheet: IC50_Summary
Structures	SWID	NAME	Supplier	Notebook	MW	qAC50 Mode_H1819	qAC50_H1819	Log AC50 (H1819)	expected Log AC50 (H1819)	S0_H1819	Sinf_H1819	nHill_H1819	qAC50 Mode_H2009	qAC50_H2009	Log AC50 (H2009)	expected Log AC50 (H2009)	S0_H2009	Sinf_H2009	nHill_H2009	qAC50 Mode_H2073	qAC50_H2073	Log AC50 (H2073)	expected Log AC50 (H2073)	S0_H2073	Sinf_H2073	nHill_H2073	SWID	NAME	qAC50 Mode_H358	qAC50_H358	Log AC50_H358	expected Log AC50_H358	S0_H358	Sinf_H358	nHill_H358	qAC50 Mode_H522	qAC50_H522	Log AC50_H522	expected Log AC50_H522	S0_H522	Sinf_H522	nHill_H522	qAC50 Mode_HBEC3KT	qAC50_HBEC3KT	Log AC50_HBEC3KT	expected Log AC50_HBEC3KT	S0_HBEC3KT	Sinf_HBEC3KT	nHill_HBEC3KT
Image	SW027549-2	6,4'-DIHYDROXYFLAVONE	AldrichCPR		254.24	>	9.9	-5.00436	-4.70795	-2.21895	-100	1.54322	>	9.9	-5.00436					>	9.9	-5.00436	-3.83253	-6.8457	-100	0.542877	SW027549-2	6,4'-DIHYDROXYFLAVONE	>	9.9	-5.00436	-4.01255	-5.9236	-100	1.33847	>	9.9	-5.00436	-3.87066	-4.42329	-100	0.5	>	9.9	-5.00436	-4.31006	0.951464	-100	0.915032
Image	SW104794-2	GSK 4716	SIGMA		282.34	>	9.9	-5.00436	-4.60205	6.95938	-100	1.12706	=	8.32	-5.07988	-5.08006	6.90329	-100	1.70635	>	9.9	-5.00436	-4.90881	-4.03008	-100	1.3018	SW104794-2	GSK 4716	=	9.23	-5.0348	-5.03502	-4.5818	-100	2.08547	>	9.9	-5.00436	-4.01579	2.5617	-100	0.563018	=	1.99	-5.70115	-5.70193	1.39549	-100	1.84028
Image	SW196331-3	Acetaminophen	ALDRICH		151.16	>	9.9	-5.00436	-4.60679	7.80267	-100	2.33976	>	9.9	-5.00436					>	9.9	-5.00436					SW196331-3	Acetaminophen	>	9.9	-5.00436					>	9.9	-5.00436					>	9.9	-5.00436
Image	SW196373-4	CHLORPROMAZINE	AldrichCPR		318.86	>	9.9	-5.00436	-4.75277	9.83999	-100	2.09588	>	9.9	-5.00436	-4.76816	12.5598	-100	2.48381	>	9.9	-5.00436	-4.63202	4.18347	-100	1.84991	SW196373-4	CHLORPROMAZINE	>	9.9	-5.00436					>	9.9	-5.00436	-4.84243	5.06386	-100	2.17148	>	9.9	-5.00436	-4.96082	-1.54933	-100	1.68524
Image	SW196400-3	Lithocholic acid	SIGMA		376.57	>	9.9	-5.00436					>	9.9	-5.00436					>	9.9	-5.00436					SW196400-3	Lithocholic acid	>	9.9	-5.00436					>	9.9	-5.00436	-3.45412	3.26354	-100	0.5	=	4.75	-5.32331	-5.32291	0.0598612	-100	1.8292
Image	SW196431-4	Clotrimazole	SIGMA		344.84	=	7.79	-5.10846	-5.10874	8.96177	-100	1.45678	=	8.62	-5.06449	-5.06452	9.71356	-100	1.67011	>	9.9	-5.00436	-4.80419	0.0244245	-100	1.13642	SW196431-4	Clotrimazole	>	9.9	-5.00436	-4.74573	-7.19889	-100	1.79261	=	9.58	-5.01863	-5.01872	5.27855	-100	1.03772	=	1.8	-5.74473	-5.74441	-1.4844	-101.484	1.6299
Image	SW196516-4	beta-Estradiol	ALDRICH		272.38	>	9.9	-5.00436	-4.70066	10.0292	-100	1.59317	>	9.9	-5.00436	-4.29346	10.0304	-100	1.18038	>	9.9	-5.00436					SW196516-4	beta-Estradiol	>	9.9	-5.00436	-4.89167	-7.30514	-100	5.06622	>	9.9	-5.00436	-4.74265	4.13295	-100	1.27093	>	9.9	-5.00436	-4.94128	-1.47415	-100	1.28173
Image	SW196525-3	Fenofibrate	SIGMA		360.83	>	9.9	-5.00436	-4.73553	12.5747	-100	1.63442	>	9.9	-5.00436	-4.34433	12.4992	-100	1.0335	>	9.9	-5.00436					SW196525-3	Fenofibrate	>	9.9	-5.00436					>	9.9	-5.00436	-4.54927	3.32166	-100	1.16844	>	9.9	-5.00436	-4.74292	-0.818733	-100	1.614
Image	SW196536-3	Flutamide	SIGMA		276.21	>	9.9	-5.00436	-4.35982	14.0921	-100	0.871435	>	9.9	-5.00436					>	9.9	-5.00436					SW196536-3	Flutamide	>	9.9	-5.00436					>	9.9	-5.00436	-4.54866	3.01808	-100	1.3514	>	9.9	-5.00436
Image	SW196627-3	Nifedipine	SIGMA		346.33	>	9.9	-5.00436	-4.66995	12.4282	-100	1.74562	>	9.9	-5.00436	-4.43764	10.9446	-100	1.24257	>	9.9	-5.00436					SW196627-3	Nifedipine	>	9.9	-5.00436					>	9.9	-5.00436					>	3.3	-5.48149
Image	SW196661-3	3,3',5-Triiodothyroacetic acid	SIGMA		621.93	>	9.9	-5.00436					>	9.9	-5.00436					>	9.9	-5.00436					SW196661-3	3,3',5-Triiodothyroacetic acid	>	9.9	-5.00436					>	9.9	-5.00436					=	4.14	-5.383	-5.38248	-0.289037	-100	0.881703
Image	SW196675-3	Tamoxifen	SIGMA		371.51	=	6.9	-5.16115	-5.16134	12.4308	-100	2.88028	=	5.3	-5.27572	-5.27592	13.2022	-100	4	=	5.88	-5.23062	-5.23072	7.21614	-100	3.06232	SW196675-3	Tamoxifen	=	9.9	-5.00436	-5.00457	-5.65686	-100	2.31865	=	6.02	-5.2204	-5.22062	3.98829	-100	3.00246	=	1.57	-5.8041	-5.80546	-1.52456	-97.1209	3.29752
Image	SW196723-3	1-[(4-chlorophenyl)(phenyl)methyl]-4-(3-methylbenzyl)piperazine	AldrichCPR		390.95	>	9.9	-5.00436	-4.38762	10.3166	-100	1.46371	>	9.9	-5.00436	-4.25649	11.7498	-100	1.02407	>	9.9	-5.00436					SW196723-3	1-[(4-chlorophenyl)(phenyl)methyl]-4-(3-methylbenzyl)piperazine	>	9.9	-5.00436					>	9.9	-5.00436	-4.31675	5.00032	-100	1.00386	=	3.58	-5.44612	-5.44599	-2.72862	-102.729	2.43464
Image	SW196871-3	Bezafibrate	SIGMA		361.82	>	9.9	-5.00436					>	9.9	-5.00436					>	9.9	-5.00436					SW196871-3	Bezafibrate	>	9.9	-5.00436					>	9.9	-5.00436					>	9.9	-5.00436
Image	SW196966-3	Rifampicin	FLUKA		822.94	>	9.9	-5.00436	-4.54694	8.53557	-100	1.71104	>	9.9	-5.00436	-3.72403	8.53818	-100	0.5745	>	9.9	-5.00436					SW196966-3	Rifampicin	>	9.9	-5.00436					>	9.9	-5.00436	-4.40847	4.3545	-100	1.01063	>	9.9	-5.00436	-4.31907	-0.67979	-100	1.09484
Image	SW197106-3	Raloxifene hydrochloride	SIGMA		473.58	>	9.9	-5.00436	-4.37518	8.70633	-100	1.06191	=	7.56	-5.12148	-5.1217	9.83142	-100	3.44896	>	9.9	-5.00436	-4.76696	7.70267	-100	1.46868	SW197106-3	Raloxifene hydrochloride	>	9.9	-5.00436	-4.69201	-5.95488	-100	2.49501	>	9.9	-5.00436	-4.64654	1.11851	-100	1.80091	=	1.52	-5.81816	-5.81768	-1.69098	-101.691	1.20309
Image	SW197137-3	Diethylstilbestrol, mixture of cis and trans	ALDRICH		268.35	>	9.9	-5.00436	-4.98386	8.24169	-100	2.40325	=	7.08	-5.14997	-5.15005	8.31188	-100	1.71493	=	9.64	-5.01592	-5.01613	5.6791	-100	2.22524	SW197137-3	Diethylstilbestrol, mixture of cis and trans	=	9.31	-5.03105	-5.03103	-3.91547	-100	3.65597	=	7.85	-5.10513	-5.1049	4.75967	-100	1.90225	=	1.02	-5.9914	-5.99125	1.69999	-97.2048	1.70869
Image	SW197231-3	Nilutamide	SIGMA		317.22	>	9.9	-5.00436					>	9.9	-5.00436					>	9.9	-5.00436	-3.83606	9.52659	-100	0.529574	SW197231-3	Nilutamide	>	9.9	-5.00436					>	9.9	-5.00436	-3.62245	8.03346	-100	0.5	>	9.9	-5.00436
Image	SW197242-3	Ciprofibrate	AldrichCPR		289.15	>	9.9	-5.00436					>	9.9	-5.00436					>	9.9	-5.00436					SW197242-3	Ciprofibrate	>	9.9	-5.00436					>	9.9	-5.00436					>	9.9	-5.00436
Image	SW197579-3	Calcipotriol hydrate	SIGMA		412.6	>	9.9	-5.00436	-4.35004	7.08582	-100	1.13703	>	9.9	-5.00436					>	9.9	-5.00436					SW197579-3	Calcipotriol hydrate	>	9.9	-5.00436					>	9.9	-5.00436					=	1.71	-5.767	-5.76785	-8.60734	-100	0.5
Image	SW197581-3	Bicalutamide (CDX)	SIGMA		430.37	>	9.9	-5.00436					>	9.9	-5.00436					>	9.9	-5.00436					SW197581-3	Bicalutamide (CDX)	>	9.9	-5.00436					>	9.9	-5.00436					>	9.9	-5.00436	-4.11888	-0.528374	-100	0.702376
Image	SW197820-2	3BETA-HYDROXYANDROST-5-EN-17-ONE	FLUKA		288.42	>	9.9	-5.00436					>	9.9	-5.00436					>	9.9	-5.00436					SW197820-2	3BETA-HYDROXYANDROST-5-EN-17-ONE	>	9.9	-5.00436					>	9.9	-5.00436					>	9.9	-5.00436
Image	SW198548-2	Fulvestrant	SIGMA		606.77	>	3.3	-5.48149					>	9.9	-5.00436	-4.10923	12.7106	-100	0.956101	>	9.9	-5.00436					SW198548-2	Fulvestrant	>	9.9	-5.00436					>	9.9	-5.00436	-4.44913	4.82719	-100	0.958288	>	9.9	-5.00436	-4.50604	-0.197052	-100	0.567335
Image	SW198751-2	CHENODESOXYCHOLIC ACID, PURISS.	SIGMA		392.57	>	9.9	-5.00436					>	9.9	-5.00436					>	9.9	-5.00436					SW198751-2	CHENODESOXYCHOLIC ACID, PURISS.	>	9.9	-5.00436					>	9.9	-5.00436					>	9.9	-5.00436
Image	SW198895-2	Cholecalciferol	SIGMA		384.64	>	9.9	-5.00436					>	9.9	-5.00436					>	9.9	-5.00436					SW198895-2	Cholecalciferol	>	9.9	-5.00436					>	9.9	-5.00436	-4.62028	7.28523	-100	1.83779	=	2.8	-5.55284	-5.55255	-0.984192	-100.984	2.07188
Image	SW199627-2	Clofibrate	FLUKA		242.7	>	9.9	-5.00436					>	9.9	-5.00436					>	9.9	-5.00436					SW199627-2	Clofibrate	>	9.9	-5.00436					>	9.9	-5.00436					>	9.9	-5.00436
Image	SW203748-1	1,1-Dichloro-2,2-bis(4-chlorophenyl)ethene	ALDRICH		318.02	>	9.9	-5.00436					>	9.9	-5.00436					>	9.9	-5.00436					SW203748-1	1,1-Dichloro-2,2-bis(4-chlorophenyl)ethene	>	9.9	-5.00436					>	9.9	-5.00436					>	3.3	-5.48149	-3.48149	-2.23316	100	0.666169
Image	SW203749-1	Retinoic acid	SIGMA		300.44	>	9.9	-5.00436					>	9.9	-5.00436					>	9.9	-5.00436					SW203749-1	Retinoic acid	>	9.9	-5.00436					>	9.9	-5.00436					=	3.1	-5.50864	-5.50819	-9.52423	-100	3.09974
Image	SW203749-2	13-cis-Retinoic acid	SIGMA		300.44	>	9.9	-5.00436	-4.75776	-5.09926	-100	1.12244	>	9.9	-5.00436					>	9.9	-5.00436					SW203749-2	13-cis-Retinoic acid	>	9.9	-5.00436	-3.0947	-1.96113	-100	0.5	>	9.9	-5.00436	-3.92266	0	-100	0.5	>	9.9	-5.00436	-4.02512	-10.1251	-100	0.5
Image	SW203750-1	P-NONYLPHENOL	ALDRICH		220.35	>	9.9	-5.00436	-4.30129	6.67591	-100	0.853166	>	9.9	-5.00436	-4.36605	5.30953	-100	1.21193	>	9.9	-5.00436					SW203750-1	P-NONYLPHENOL	>	9.9	-5.00436	-3.00432	-1.7837	-100	0.602305	>	9.9	-5.00436					=	4.91	-5.30892	-5.3091	-4.7101	-100	5.15857
Image	SW203751-1	Palmitic acid	ALDRICH		256.42	>	9.9	-5.00436	-4.38322	5.15565	-100	0.977298	>	9.9	-5.00436					>	9.9	-5.00436					SW203751-1	Palmitic acid	>	9.9	-5.00436					>	9.9	-5.00436					>	9.9	-5.00436
Image	SW203752-1	Cortisone	SIGMA		360.44	>	9.9	-5.00436					>	9.9	-5.00436					>	9.9	-5.00436					SW203752-1	Cortisone	>	9.9	-5.00436					>	9.9	-5.00436					>	9.9	-5.00436	-3.52664	0.512095	-100	0.5
Image	SW203753-1	Prednisolone	SIGMA		360.44	>	9.9	-5.00436					>	9.9	-5.00436					>	9.9	-5.00436	-3.98575	0.900707	-100	0.5	SW203753-1	Prednisolone	>	9.9	-5.00436					>	9.9	-5.00436					>	9.9	-5.00436
Image	SW203754-1	Progesterone	ALDRICH		314.46	>	9.9	-5.00436	-4.67214	8.61543	-100	1.30582	>	9.9	-5.00436	-4.32417	7.13906	-100	1.00655	>	9.9	-5.00436					SW203754-1	Progesterone	>	9.9	-5.00436					>	9.9	-5.00436	-4.73084	-2.88757	-100	2.44124	>	9.9	-5.00436	-4.98398	-3.64321	-100	0.850902
Image	SW203755-1	21-Hydroxyprogesterone	SIGMA		330.46	>	9.9	-5.00436					>	9.9	-5.00436					>	9.9	-5.00436					SW203755-1	21-Hydroxyprogesterone	>	9.9	-5.00436					>	9.9	-5.00436					>	9.9	-5.00436	-4.54178	-4.80565	-100	0.696445
Image	SW203756-1	Reichstein's substance S	SIGMA		346.46	>	9.9	-5.00436					>	9.9	-5.00436					>	9.9	-5.00436					SW203756-1	Reichstein's substance S	>	9.9	-5.00436					>	9.9	-5.00436					>	9.9	-5.00436	-4.16425	-1.8791	-100	0.625766
Image	SW203757-1	5,5-Diphenylhydantoin	SIGMA		252.27	>	9.9	-5.00436					>	9.9	-5.00436					>	9.9	-5.00436					SW203757-1	5,5-Diphenylhydantoin	>	9.9	-5.00436					>	9.9	-5.00436					>	9.9	-5.00436
Image	SW203758-1	Triamcinolone	SIGMA		394.43	>	9.9	-5.00436					>	9.9	-5.00436					>	9.9	-5.00436					SW203758-1	Triamcinolone	>	9.9	-5.00436					>	9.9	-5.00436					>	9.9	-5.00436
Image	SW203759-1	Medroxyprogesterone 17-acetate	SIGMA		386.52	>	9.9	-5.00436	-4.64645	7.80122	-100	1.19264	>	9.9	-5.00436					>	9.9	-5.00436	-4.35775	2.92971	-100	1.00866	SW203759-1	Medroxyprogesterone 17-acetate	>	9.9	-5.00436					>	9.9	-5.00436	-4.70422	-1.34711	-100	2.2394	>	9.9	-5.00436	-4.82524	-4.26935	-100	1.35166
Image	SW203760-1	2-Hydroxyestradiol	AldrichCPR		288.38	=	4.18	-5.37882	-5.37859	9.51223	-90.4878	1.53074	=	5.07	-5.29499	-5.29526	6.42569	-93.5743	1.24483	=	6.05	-5.21824	-5.21814	2.76018	-100	0.899669	SW203760-1	2-Hydroxyestradiol	=	7.22	-5.14146	-5.14138	-5.05501	-100	0.944523	=	4.53	-5.3439	-5.34409	2.05778	-100	1.2222	=	3.84	-5.41567	-5.41526	-1.11371	-100	2.26159
Image	SW203761-1	Hydrocortisone	SIGMA		362.46	>	9.9	-5.00436					>	9.9	-5.00436					>	9.9	-5.00436	-3.94518	4.3804	-100	0.5	SW203761-1	Hydrocortisone	>	9.9	-5.00436					>	9.9	-5.00436					>	9.9	-5.00436
Image	SW203762-1	Coumestrol	AldrichCPR		268.22	>	9.9	-5.00436	-4.27347	8.49408	-100	0.644792	>	9.9	-5.00436					>	9.9	-5.00436					SW203762-1	Coumestrol	>	9.9	-5.00436					>	9.9	-5.00436					=	7.61	-5.11862	-5.11838	0.933716	-100	1.06513
Image	SW203763-1	5,7-DIHYDROXY-3-(4-HYDROXY-PHENYL)-CHROMEN-4-ONE	FLUKA		270.24	>	9.9	-5.00436					>	9.9	-5.00436	-4.60509	4.86768	-100	1.31172	>	9.9	-5.00436					SW203763-1	5,7-DIHYDROXY-3-(4-HYDROXY-PHENYL)-CHROMEN-4-ONE	>	9.9	-5.00436					>	9.9	-5.00436					=	7.51	-5.12436	-5.12416	-1.60103	-100	0.931359
Image	SW203764-1	P-OCTYLPHENOL	ALDRICH		206.32	>	9.9	-5.00436	-4.37829	7.18269	-100	0.863973	>	9.9	-5.00436	-4.95875	7.68602	-100	1.68682	>	9.9	-5.00436	-4.64502	1.29057	-100	2.05134	SW203764-1	P-OCTYLPHENOL	>	9.9	-5.00436					>	9.9	-5.00436					=	2.16	-5.66555	-5.6651	-1.50782	-100	1.592
Image	SW203765-1	Corticosterone	SIGMA		346.46	>	9.9	-5.00436					>	9.9	-5.00436					>	9.9	-5.00436					SW203765-1	Corticosterone	>	9.9	-5.00436					>	9.9	-5.00436					>	9.9	-5.00436	-4.15163	-0.01483	-100	0.5
Image	SW203766-1	Aldosterone	SIGMA		360.44	>	9.9	-5.00436					>	9.9	-5.00436					>	9.9	-5.00436					SW203766-1	Aldosterone	>	9.9	-5.00436					>	9.9	-5.00436					>	9.9	-5.00436
Image	SW203767-1	5alpha-Androst-16-en-3alpha-ol	SIGMA		274.44	>	9.9	-5.00436	-4.70545	12.39	-100	2.39889	>	9.9	-5.00436	-4.72259	9.08989	-100	1.53957	>	9.9	-5.00436					SW203767-1	5alpha-Androst-16-en-3alpha-ol	>	9.9	-5.00436					>	9.9	-5.00436					=	5.6	-5.25181	-5.25167	-0.673303	-100	1.61437
Image	SW203768-1	Vinclozolin	RIEDEL		286.11	>	9.9	-5.00436					>	9.9	-5.00436					>	9.9	-5.00436					SW203768-1	Vinclozolin	>	9.9	-5.00436					>	9.9	-5.00436					>	9.9	-5.00436
Image	SW203770-1	TCPOBOP	SIGMA		402.06	>	9.9	-5.00436					>	9.9	-5.00436					>	9.9	-5.00436					SW203770-1	TCPOBOP	>	9.9	-5.00436					>	9.9	-5.00436					>	9.9	-5.00436
Image	SW203771-1	4-Hydroxyestradiol	SIGMA		288.38	=	7.2	-5.14267	-5.14297	14.1389	-100	2.48371	>	9.9	-5.00436	-4.96352	10.0966	-100	2.7613	>	9.9	-5.00436	-4.68933	8.16177	-100	1.9706	SW203771-1	4-Hydroxyestradiol	>	9.9	-5.00436					=	7.87	-5.10403	-5.10402	2.36795	-100	2.92823	=	7.46	-5.12726	-5.12718	0.35055	-100	1.70597
Image	SW203772-1	1?,25-Dihydroxyvitamin D3	Sigma Aldrich		416.64	>	9.9	-5.00436	-4.70538	15.6599	-100	1.46676	>	9.9	-5.00436	-4.92985	6.79306	-100	4	>	9.9	-5.00436	-4.13325	10.3104	-100	0.809817	SW203772-1	1?,25-Dihydroxyvitamin D3	>	9.9	-5.00436					>	9.9	-5.00436					=	0.708	-6.14997	-6.15012	-14.79	-100	1.00495
Image	SW203773-1	alpha-Estradiol	SIGMA		272.38	>	9.9	-5.00436	-4.80711	14.9089	-100	2.39362	>	9.9	-5.00436	-4.72223	9.09471	-100	1.74145	>	9.9	-5.00436	-4.78267	6.94188	-100	1.74735	SW203773-1	alpha-Estradiol	=	9.85	-5.00656	-5.00658	-5.16387	-100	3.1113	>	9.9	-5.00436	-4.91221	0.642622	-100	1.33317	=	8.3	-5.08092	-5.08083	-1.21183	-100	1.60464
Image	SW203774-1	OLEIC ACID	ALDRICH		282.46	>	9.9	-5.00436					>	9.9	-5.00436					>	9.9	-5.00436					SW203774-1	OLEIC ACID	>	9.9	-5.00436					>	9.9	-5.00436					>	9.9	-5.00436
Image	SW203776-1	cis-4,7,10,13,16,19-Docosahexaenoic acid	SIGMA		328.49	>	9.9	-5.00436					>	9.9	-5.00436					>	9.9	-5.00436					SW203776-1	cis-4,7,10,13,16,19-Docosahexaenoic acid	>	9.9	-5.00436					>	9.9	-5.00436					=	9.36	-5.02872	-5.02858	-0.504408	-100.504	2.60533
Image	SW203777-1	15D-PGJ2	AldrichCPR		316.43	>	9.9	-5.00436					>	9.9	-5.00436	-4.76943	6.26811	-100	2.00791	>	9.9	-5.00436	-4.87366	5.08916	-100	2.81135	SW203777-1	15D-PGJ2	>	9.9	-5.00436					>	9.9	-5.00436					=	4.36	-5.36051	-5.36068	-0.379217	-100	3.29264
Image	SW203778-1	5alpha-Androstan-3beta-ol	sigma		276.46	>	9.9	-5.00436					>	9.9	-5.00436					>	9.9	-5.00436					SW203778-1	5alpha-Androstan-3beta-ol	>	9.9	-5.00436					>	9.9	-5.00436					=	2.84	-5.54668	-5.54683	-0.700455	-100	3.16108
Image	SW203779-1	PREGNANEDIONE	AldrichCPR		316.48	>	9.9	-5.00436					>	9.9	-5.00436					>	9.9	-5.00436					SW203779-1	PREGNANEDIONE	>	9.9	-5.00436					>	9.9	-5.00436					>	9.9	-5.00436	-4.85927	-0.805498	-100	1.53567
Image	SW203781-1	Mevinolin from Aspergillus sp.	SIGMA		404.54	=	6.77	-5.16941	-5.16942	7.18265	-100	1.89377	=	3.19	-5.49621	-5.49681	4.13896	-100	0.993148	=	7.76	-5.11014	-5.11011	5.24367	-100	1.487	SW203781-1	Mevinolin from Aspergillus sp.	>	9.9	-5.00436	-4.83608	-2.58971	-100	1.73626	=	5.84	-5.23359	-5.23388	-0.0734047	-100	1.07478	=	0.187	-6.72816	-6.72902	-4.05357	-86.6572	1.43977
Image	SW203782-1	5-Pregnen-3beta-ol-20-one-16alpha-carbonitrile	SIGMA		341.49	>	9.9	-5.00436	-4.70825	-5.67094	-100	0.834142	>	9.9	-5.00436					>	9.9	-5.00436	-3.92536	-5.10905	-100	0.5342	SW203782-1	5-Pregnen-3beta-ol-20-one-16alpha-carbonitrile	>	9.9	-5.00436					>	9.9	-5.00436					>	9.9	-5.00436	-4.76045	-2.13769	-100	1.28157
Image	SW203783-1	Spironolactone	SIGMA		416.57	>	9.9	-5.00436	-4.58749	6.53093	-100	0.947237	>	9.9	-5.00436	-3.92088	8.36876	-100	0.547519	>	9.9	-5.00436	-3.8032	3.52368	-100	0.5	SW203783-1	Spironolactone	>	9.9	-5.00436					>	9.9	-5.00436	-3.63854	-1.40367	-100	0.5	>	9.9	-5.00436	-4.30986	-0.868334	-100	0.708402
Image	SW203785-1	CITCO	SIGMA		436.74	>	9.9	-5.00436	-4.72188	5.13733	-100	0.893059	=	5.56	-5.25493	-5.25475	6.0983	-100	4	>	9.9	-5.00436	-4.26406	0.848824	-100	0.643801	SW203785-1	CITCO	>	9.9	-5.00436					>	9.9	-5.00436	-3.92364	-0.41267	-100	0.5	=	4.59	-5.33819	-5.3378	-3.53188	-100	2.45785
Image	SW203786-1	Cyclofenil	SIGMA		364.43	>	9.9	-5.00436	-4.22016	6.65023	-100	0.885981	>	9.9	-5.00436					>	9.9	-5.00436					SW203786-1	Cyclofenil	>	9.9	-5.00436					>	9.9	-5.00436					=	1.94	-5.7122	-5.71186	-1.71549	-100	2.49944
Image	SW203787-1	WY-14643	SIGMA		323.8	>	9.9	-5.00436					>	9.9	-5.00436					>	9.9	-5.00436					SW203787-1	WY-14643	>	9.9	-5.00436					>	9.9	-5.00436					>	9.9	-5.00436
Image	SW203788-1	MOXESTROL	AldrichCPR		326.43	>	9.9	-5.00436	-4.21719	11.6072	-100	0.923949	>	9.9	-5.00436					>	9.9	-5.00436					SW203788-1	MOXESTROL	>	9.9	-5.00436					>	9.9	-5.00436					>	9.9	-5.00436	-4.20899	-3.40041	-100	0.80295
Image	SW203789-1	Carbacyclin	AldrichCPR		350.49	>	9.9	-5.00436					>	9.9	-5.00436					>	9.9	-5.00436					SW203789-1	Carbacyclin	>	9.9	-5.00436					>	9.9	-5.00436					>	9.9	-5.00436
Image	SW203790-1	3,3'-Diindolylmethane	Sigma Aldrich		246.31	>	9.9	-5.00436	-4.86676	13.1268	-100	1.49263	>	9.9	-5.00436	-4.58666	10.3138	-100	1.22141	>	9.9	-5.00436	-4.60862	5.98322	-100	1.00368	SW203790-1	3,3'-Diindolylmethane	>	9.9	-5.00436					>	9.9	-5.00436	-4.74821	1.58123	-100	1.44873	=	4.6	-5.33724	-5.33739	-3.98422	-100	3.71226
Image	SW203791-1	DEXAMETHASONE 21-METHANESULFONATE	AldrichCPR		470.55	=	3.18	-5.49757	-5.49773	11.7731	-100	1.83093	=	3.72	-5.42946	-5.42901	10.4623	-100	2.0189	=	4.5	-5.34679	-5.34686	6.21518	-100	1.51519	SW203791-1	DEXAMETHASONE 21-METHANESULFONATE	=	6.31	-5.19997	-5.19985	-4.57561	-100	2.72545	=	2.78	-5.55596	-5.55625	0.471621	-100	1.23067	=	1.52	-5.81816	-5.81929	-8.38462	-100	1.32427
Image	SW203792-1	(Z)-4-Hydroxytamoxifen	SIGMA		387.51	=	5.92	-5.22768	-5.22738	12.4609	-100	3.11219	=	4.95	-5.30539	-5.30555	8.17857	-100	4	=	7.02	-5.15366	-5.15383	6.83109	-100	2.3679	SW203792-1	(Z)-4-Hydroxytamoxifen	>	9.9	-5.00436	-4.75949	-4.64877	-100	2.32762	=	8.61	-5.065	-5.06496	0.705712	-100	2.82525	=	2.27	-5.64397	-5.64415	-3.29858	-100	1.42307
Image	SW203793-1	Hydroxyflutamide	SIGMA		292.21	>	9.9	-5.00436	-4.58484	11.7658	-100	1.239	>	9.9	-5.00436					>	9.9	-5.00436					SW203793-1	Hydroxyflutamide	>	9.9	-5.00436					>	9.9	-5.00436					>	9.9	-5.00436
Image	SW203794-1	AM580	SIGMA		351.44	>	9.9	-5.00436					>	9.9	-5.00436					>	9.9	-5.00436					SW203794-1	AM580	>	9.9	-5.00436					>	9.9	-5.00436					>	9.9	-5.00436	-4.95174	-6.9256	-100	0.833486
Image	SW203795-1	ZERANOL	AldrichCPR		322.4	>	9.9	-5.00436	-4.21215	9.63057	-100	0.743715	>	9.9	-5.00436					>	9.9	-5.00436					SW203795-1	ZERANOL	>	9.9	-5.00436					>	9.9	-5.00436					>	9.9	-5.00436	-4.70538	-1.7967	-100	1.83561
Image	SW203796-1	Cyproterone acetate	SIGMA		416.94	>	9.9	-5.00436	-4.52394	9.14107	-100	0.953738	>	9.9	-5.00436	-3.90937	6.37189	-100	0.648057	>	9.9	-5.00436	-4.20736	7.16266	-100	0.783192	SW203796-1	Cyproterone acetate	>	9.9	-5.00436					>	9.9	-5.00436	-4.07872	1.55077	-100	0.721142	>	9.9	-5.00436	-4.96397	-0.485051	-100	0.867267
Image	SW203797-1	SR-202	SIGMA		358.65	>	9.9	-5.00436					>	9.9	-5.00436					>	9.9	-5.00436					SW203797-1	SR-202	>	9.9	-5.00436					>	9.9	-5.00436					>	9.9	-5.00436
Image	SW203798-1	Ciglitizone	SIGMA		333.44	>	9.9	-5.00436	-4.35307	7.68759	-100	1.07981	>	9.9	-5.00436					>	9.9	-5.00436	-4.30407	8.97554	-100	0.531596	SW203798-1	Ciglitizone	>	9.9	-5.00436					>	9.9	-5.00436	-3.48666	1.76059	-100	0.5	=	2.31	-5.63639	-5.63554	-0.415752	-100	2.29068
Image	SW203799-1	NAFOXIDINE	AldrichCPR		425.56	>	9.9	-5.00436	-4.80938	5.21133	-100	1.40497	>	9.9	-5.00436					=	9.35	-5.02919	-5.02926	3.08339	-100	2.0049	SW203799-1	NAFOXIDINE	>	9.9	-5.00436					>	9.9	-5.00436	-4.97345	-4.50424	-104.504	3.94987	=	1.63	-5.78781	-5.78857	-2.32623	-99.6671	2.3442
Image	SW203800-1	Mifepristone	SIGMA		429.59	>	3.3	-5.48149					>	9.9	-5.00436	-4.80134	10.3806	-100	1.94907	>	9.9	-5.00436					SW203800-1	Mifepristone	>	9.9	-5.00436					>	9.9	-5.00436	-4.75257	-3.13281	-100	2.39037	=	7.03	-5.15304	-5.1528	-6.69288	-100	0.719389
Image	SW203801-1	(7A,17A)-17-HYDROXY-3-OXO-7-PROPYLPREGN-4-ENE-21-CARBOXYLIC ACID, POTASSIUM SALT	AldrichCPR		401.56	>	9.9	-5.00436					>	9.9	-5.00436					>	9.9	-5.00436					SW203801-1	(7A,17A)-17-HYDROXY-3-OXO-7-PROPYLPREGN-4-ENE-21-CARBOXYLIC ACID, POTASSIUM SALT	>	9.9	-5.00436					>	9.9	-5.00436					>	9.9	-5.00436
Image	SW203802-1	Paclitaxel	AldrichCPR		853.91	=	0.00442	-8.35458	-8.35458	4.03972	-73.7799	3.36228	=	0.0029	-8.5376	-8.53697	6.19402	-61.8581	1.57688	=	0.00199	-8.70115	-8.70035	4.78226	-64.9529	1.80966	SW203802-1	Paclitaxel	=	0.00324	-8.48945	-8.48981	-7.30717	-77.9163	1.84964	=	0.0031	-8.50864	-8.50878	-5.14492	-72.4253	1.80389	=	0.00204	-8.69037	-8.69022	-2.59557	-60.4652	2.66121
Image	SW203803-1	SEOCALCITOL	AldrichCPR		454.68	=	9.59	-5.01818	-5.01825	9.82264	-100	2.25323	=	5.49	-5.26043	-5.26061	10.6031	-100	3.3553	=	9.19	-5.03668	-5.03671	8.07425	-100	3.13233	SW203803-1	SEOCALCITOL	>	9.9	-5.00436					=	8.56	-5.06753	-5.06767	-0.885211	-100	1.90642	=	0.65	-6.18709	-6.18702	-27.9187	-98.6196	2.0147
Image	SW203804-1	Rosiglitazone	AldrichCPR		357.43	>	9.9	-5.00436					>	9.9	-5.00436					>	9.9	-5.00436					SW203804-1	Rosiglitazone	>	9.9	-5.00436					>	9.9	-5.00436					>	9.9	-5.00436	-4.09814	-1.30548	-100	0.5
Image	SW203805-1	Troglitazone	SIGMA		441.54	>	9.9	-5.00436					>	9.9	-5.00436					>	9.9	-5.00436					SW203805-1	Troglitazone	>	9.9	-5.00436					>	9.9	-5.00436	-4.5898	0.872339	-100	1.75693	=	2.27	-5.64397	-5.64382	0.400908	-100	2.00688
Image	SW203806-1	DARGLITAZONE	AldrichCPR		420.48	>	9.9	-5.00436					>	9.9	-5.00436					>	9.9	-5.00436					SW203806-1	DARGLITAZONE	>	9.9	-5.00436					>	9.9	-5.00436					=	7.87	-5.10403	-5.1039	1.06593	-100	1.64141
Image	SW203807-1	SR 12813	SIGMA		504.53	>	9.9	-5.00436					>	9.9	-5.00436					>	9.9	-5.00436					SW203807-1	SR 12813	>	9.9	-5.00436					>	9.9	-5.00436					>	9.9	-5.00436	-4.82706	1.7105	-100	0.82378
Image	SW203808-1	RU 58668	AldrichCPR		658.76	>	9.9	-5.00436	-4.80513	12.6888	-100	0.925603	>	9.9	-5.00436	-4.45504	10.2116	-100	0.999305	>	9.9	-5.00436	-4.69808	9.74508	-100	0.950812	SW203808-1	RU 58668	>	9.9	-5.00436					>	9.9	-5.00436	-4.75428	0.912864	-100	1.03208	=	1.61	-5.79317	-5.79431	0.339438	-100	0.5
Image	SW203809-1	(E)-S,S-DIOXIDE-4-(2-(7-(HEPTYLOXY)-3,4-DIHYDRO-4,4-DIMETHYL-2H-1-BENZOTHIOPYRAN-6-YL)-1-PROPENYL)BENZOIC ACID	AldrichCPR		484.65	>	9.9	-5.00436					>	9.9	-5.00436	-4.836	8.94739	-100	2.29619	>	9.9	-5.00436	-4.07922	8.26759	-100	0.642974	SW203809-1	(E)-S,S-DIOXIDE-4-(2-(7-(HEPTYLOXY)-3,4-DIHYDRO-4,4-DIMETHYL-2H-1-BENZOTHIOPYRAN-6-YL)-1-PROPENYL)BENZOIC ACID	>	9.9	-5.00436					>	9.9	-5.00436					=	0.988	-6.00524	-6.00545	-2.48982	-100.221	1.68024
Image	SW203810-1	Bexarotene	AldrichCPR		348.48	>	9.9	-5.00436					>	9.9	-5.00436	-4.75966	7.98414	-100	1.75442	>	9.9	-5.00436	-4.00951	7.88732	-100	0.795947	SW203810-1	Bexarotene	>	9.9	-5.00436					>	9.9	-5.00436					=	1.56	-5.80688	-5.80816	-4.14858	-97.9169	2.39495
Image	SW203811-1	CGP 52608	SIGMA		244.34	=	4.57	-5.34008	-5.34032	11.4737	-100	1.00119	=	9.07	-5.04239	-5.04227	7.92353	-100	1.39443	=	1.2	-5.92082	-5.91967	7.72074	-85.4794	2.89127	SW203811-1	CGP 52608	>	9.9	-5.00436					=	2.33	-5.63264	-5.63279	-0.0914674	-100	2.28794	>	9.9	-5.00436
Image	SW203812-1	Lindane	AldrichCPR		290.83	>	9.9	-5.00436					>	9.9	-5.00436					>	9.9	-5.00436					SW203812-1	Lindane	>	9.9	-5.00436					>	9.9	-5.00436					>	9.9	-5.00436
Image	SW203813-1	2-Chloro-5-nitrobenzanilide	ALDRICH		276.68	>	9.9	-5.00436	-4.8067	4.63642	-100	1.18452	>	9.9	-5.00436	-4.07053	5.64191	-100	0.644059	>	9.9	-5.00436	-4.54048	-3.41248	-100	0.78884	SW203813-1	2-Chloro-5-nitrobenzanilide	>	9.9	-5.00436	-3.58067	-1.95948	-100	0.5	>	9.9	-5.00436	-3.98553	0	-100	0.5	>	9.9	-5.00436	-4.38058	0.117961	-100	0.882157
Image	SW203814-1	LG100268	SIGMA		363.49	>	9.9	-5.00436	-4.36826	17.159	-100	0.942571	>	9.9	-5.00436	-4.42796	7.55706	-100	1.06585	>	9.9	-5.00436	-3.9589	1.186	-100	0.5	SW203814-1	LG100268	>	9.9	-5.00436	-3.45721	-0.914238	-100	0.5	>	9.9	-5.00436	-3.85335	-0.514448	-100	0.5	=	3.19	-5.49621	-5.49627	-2.74941	-100	2.24355
Image	SW203816-1	T0901317	SIGMA		481.33	>	9.9	-5.00436	-4.95338	13.9936	-100	1.47913	>	9.9	-5.00436	-4.79286	5.0305	-100	1.10376	>	9.9	-5.00436	-4.64295	0.991345	-100	0.732109	SW203816-1	T0901317	>	9.9	-5.00436	-3.76743	-2.08327	-100	0.5	>	9.9	-5.00436	-4.62233	-0.978689	-100	0.735786	=	4.14	-5.383	-5.38349	-0.738935	-100	1.78286
Image	SW203817-1	(R,R)-THC	AldrichCPR		320.42	=	8.54	-5.06854	-5.06875	18.5244	-100	1.81949	=	5.71	-5.24336	-5.24332	6.60106	-100	2.1597	=	6.26	-5.20343	-5.20361	2.51073	-100	2.06332	SW203817-1	(R,R)-THC	=	7.07	-5.15058	-5.15066	-3.4369	-100	2.8013	=	9	-5.04576	-5.04566	-2.50536	-100	1.72059	=	1.84	-5.73518	-5.73446	-0.134284	-100.134	1.94506
Image	SW203818-1	L-165,041	SIGMA		402.44	>	9.9	-5.00436					>	9.9	-5.00436					>	9.9	-5.00436					SW203818-1	L-165,041	>	9.9	-5.00436					>	9.9	-5.00436					=	7.28	-5.13787	-5.13779	-2.60585	-100	1.7275
Image	SW203819-1	5-CHLORO-1-[(4-CHLOROPHENYL)METHYL]-3-(PHENYLTHIO)-1H-INDOLE-2-CARBOXYLIC ACID	AldrichCPR		428.33	>	9.9	-5.00436					>	9.9	-5.00436					>	9.9	-5.00436					SW203819-1	5-CHLORO-1-[(4-CHLOROPHENYL)METHYL]-3-(PHENYLTHIO)-1H-INDOLE-2-CARBOXYLIC ACID	>	9.9	-5.00436					>	9.9	-5.00436					=	0.83	-6.08092	-6.08103	-1.48961	-99.3151	2.99587
Image	SW203820-1	GW7647	SIGMA		502.75	>	9.9	-5.00436					>	9.9	-5.00436					>	9.9	-5.00436	-4.30368	6.47769	-100	0.807661	SW203820-1	GW7647	>	9.9	-5.00436					>	9.9	-5.00436					=	0.953	-6.02091	-6.02112	-2.12198	-102.052	2.1391
Image	SW203822-1	GW0742	SIGMA		471.49	>	9.9	-5.00436	-4.23329	22.3875	-100	1.01126	>	9.9	-5.00436					>	9.9	-5.00436	-4.41397	7.19158	-100	1.20276	SW203822-1	GW0742	>	9.9	-5.00436					>	9.9	-5.00436					=	2.55	-5.59346	-5.59329	1.08268	-100	2.78608
Image	SW203823-1	GW3965 hydrochloride	SIGMA		582.05	>	9.9	-5.00436	-4.6307	21.0025	-100	1.36906	>	9.9	-5.00436	-4.85941	7.89298	-100	1.62181	>	9.9	-5.00436	-4.64844	5.98389	-100	0.838524	SW203823-1	GW3965 hydrochloride	>	9.9	-5.00436					>	9.9	-5.00436	-4.85947	0.164565	-100	2.15884	=	0.581	-6.23582	-6.23607	0.641013	-99.1919	3.29117
Image	SW203824-1	XCT790	SIGMA		596.42	=	8.31	-5.0804	-5.0803	20.283	-79.717	2.38467	>	9.9	-5.00436	-5.00065	7.08471	-100	2.67745	=	6.62	-5.17914	-5.17923	5.82846	-100	2.4739	SW203824-1	XCT790	=	9.42	-5.02595	-5.02575	-5.90128	-100	4.58489	=	7.13	-5.14691	-5.14666	0.471383	-100	2.05625	=	0.636	-6.19654	-6.19629	-1.92497	-99.5547	2.34673
Image	SW203825-1	4-HYDROXY TOREMIFENE	AldrichCPR		421.96	=	8.2	-5.08619	-5.08617	16.4128	-100	2.9097	=	5.1	-5.29243	-5.29275	6.31989	-100	4	=	8.16	-5.08831	-5.08819	5.38797	-100	2.11027	SW203825-1	4-HYDROXY TOREMIFENE	>	9.9	-5.00436	-4.8866	-4.19365	-100	2.73792	>	9.9	-5.00436	-4.92997	-1.09634	-100	2.07225	=	2.17	-5.66354	-5.66407	-3.93081	-100	1.73095
Image	SW203826-1	{2-Methyl-4-{{4-methyl-2-[4-(trifluoromethyl)phenyl]-5-thiazolyl}methylthio}phenoxy}acetic acid	AldrichCPR		453.5	>	9.9	-5.00436					>	9.9	-5.00436					>	9.9	-5.00436					SW203826-1	{2-Methyl-4-{{4-methyl-2-[4-(trifluoromethyl)phenyl]-5-thiazolyl}methylthio}phenoxy}acetic acid	>	9.9	-5.00436					>	9.9	-5.00436					=	3.72	-5.42946	-5.42966	0.941244	-99.0588	2.83379
Image	SW203827-1	PIOGLITAZONE-D4	AldrichCPR		360.46	>	9.9	-5.00436	-4.62415	9.67166	-100	2.0797	>	9.9	-5.00436					>	9.9	-5.00436	-3.90957	7.56475	-100	0.5	SW203827-1	PIOGLITAZONE-D4	>	9.9	-5.00436					>	9.9	-5.00436					>	9.9	-5.00436
Image	SW203828-1	ELOCALCITOL	AldrichCPR		442.65	>	9.9	-5.00436	-4.81189	9.5478	-100	2.31504	>	9.9	-5.00436	-3.73288	5.88667	-100	0.544509	>	9.9	-5.00436	-4.273	7.36551	-100	0.748373	SW203828-1	ELOCALCITOL	>	9.9	-5.00436	-3.15643	-2.46267	-100	0.5	>	9.9	-5.00436	-4.19386	1.32848	-100	0.732821	=	2.37	-5.62525	-5.62535	1.27015	-100	0.5
Image	SW203829-1	(S)-2-(1-CARBOXY-2-(4-[2-(5-METHYL-2-PHENYLOXAZOL-4-YL)ETHOXY]PHENYL)ETHYLAMINO)BENZOIC ACID METHYL ESTER	AldrichCPR		500.54	>	9.9	-5.00436					>	9.9	-5.00436					>	9.9	-5.00436					SW203829-1	(S)-2-(1-CARBOXY-2-(4-[2-(5-METHYL-2-PHENYLOXAZOL-4-YL)ETHOXY]PHENYL)ETHYLAMINO)BENZOIC ACID METHYL ESTER	>	9.9	-5.00436					>	9.9	-5.00436					=	2.82	-5.54975	-5.55022	2.75491	-97.2451	2.79747
Image	SW203830-1	GW4064	SIGMA		542.84	>	9.9	-5.00436					>	9.9	-5.00436	-4.83406	9.59585	-100	1.73604	>	9.9	-5.00436	-4.54722	3.35185	-100	1.23369	SW203830-1	GW4064	>	3.3	-5.48149					>	9.9	-5.00436					=	0.722	-6.14146	-6.14141	1.39818	-98.7048	2.38242
Image	SW203831-1	EPROTIROME	AldrichCPR		487.14	>	9.9	-5.00436					>	9.9	-5.00436					>	9.9	-5.00436					SW203831-1	EPROTIROME	>	9.9	-5.00436					>	9.9	-5.00436					>	9.9	-5.00436
Image	SW203832-1	4-[7-(1-ADAMANTYL)-6-(2-METHOXYETHOXYMETHOXY)NAPHTHALEN-2-YL]BENZOIC ACID	AldrichCPR		486.6	>	9.9	-5.00436	-4.9738	18.6202	-81.3798	2.25234	=	5.5	-5.25964	-5.25992	8.95394	-91.0461	4	=	9.87	-5.00568	-5.00564	4.34394	-100	1.98131	SW203832-1	4-[7-(1-ADAMANTYL)-6-(2-METHOXYETHOXYMETHOXY)NAPHTHALEN-2-YL]BENZOIC ACID	>	9.9	-5.00436					>	9.9	-5.00436					=	0.41	-6.38722	-6.38769	0.600229	-97.4503	1.91676
Image	SW203833-1	6-ETHYLCHENODEOXYCHOLIC ACID	AldrichCPR		420.63	>	9.9	-5.00436					>	9.9	-5.00436					>	9.9	-5.00436					SW203833-1	6-ETHYLCHENODEOXYCHOLIC ACID	>	9.9	-5.00436					>	9.9	-5.00436					>	9.9	-5.00436
Image	SW203834-1	Eplerenone	SIGMA		414.49	>	9.9	-5.00436					>	9.9	-5.00436					>	9.9	-5.00436					SW203834-1		>	9.9	-5.00436					>	9.9	-5.00436					>	9.9	-5.00436
Image	SW203835-1	GW1929 hydrate	SIGMA		495.57	>	9.9	-5.00436					>	9.9	-5.00436					>	9.9	-5.00436					SW203835-1		>	9.9	-5.00436					>	9.9	-5.00436					=	4.83	-5.31605	-5.31596	-1.8672	-100	1.99747
Image	SW206991-1	Dexamethasone	SIGMA		1493.46	>	9.9	-5.00436					>	9.9	-5.00436					>	9.9	-5.00436	-3.9054	13.1492	-100	0.5	SW206991-1		>	9.9	-5.00436					>	9.9	-5.00436					>	9.9	-5.00436
[truncated: 769 more columns]

## Sheet: Cell Lines
CELL LINE NAME	LUNG CANCER SUBTYPE
HBEC30-KT	Non-transformed human bronchial epithelial cell
HBEC3-KT	Non-transformed human bronchial epithelial cell
HBEC30-KTRL53	Non-transformed human bronchial epithelial cell, TP53 knockout
HBEC30-KTRL53shL	Non-transformed human bronchial epithelial cell, TP53 knockout, short-hairpin LKB1 knockdown
A427	NSCLC
A549	Adenocarcinoma
Calu-1	NSCLC
DFCI024	NSCLC
EKVX	Adenocarcinoma
H1155	NSCLC-Neuroendocrine
H125	NSCLC
H1299	NSCLC
H1355	Adenocarcinoma
H1373	Adenocarcinoma
H1395	Adenocarcinoma
H1437	Adenocarcinoma
H1568	Adenocarcinoma
H157	NSCLC
H1573	Adenocarcinoma
H1607	SCLC
H1650	Squamous
H1693	Adenocarcinoma
H1755	NSCLC-Neuroendocrine
H1792	NSCLC
H1819	NSCLC
H1838	Adenocarcinoma
H1944	Adenocarcinoma
H1975	Adenocarcinoma
H1993	Adenocarcinoma
H2009	Adenocarcinoma
H2023	Adenocarcinoma
H2030	Adenocarcinoma
H2052	Mesothelioma
H2073	Adenocarcinoma
H2081	SCLC
H2086	NSCLC
H2087	Adenocarcinoma
H2122	NSCLC
H2126	Adenocarcinoma
H2170	Adenocarcinoma
H2172	NSCLC
H2250	Adenocarcinoma
H2286	Adenocarcinoma
H2291	Adenocarcinoma
H23	Adenocarcinoma
H2347	Adenocarcinoma
H2405	Squamous
H2452	Mesothelioma
H2882	Adenocarcinoma
H2887	Adenocarcinoma
H290	Mesothelioma
H3122	Adenocarcinoma
H324	NSCLC
H3255	Adenocarcinoma
H358	Adenocarcinoma
H446	SCLC
H460	NSCLC
H520	NSCLC-Neuroendocrine
H522	Adenocarcinoma
H650	NSCLC
H727	Carcinoid
H838	NSCLC
H920	Adenocarcinoma
HCC1171	Adenocarcinoma
HCC122	Adenocarcinoma
HCC1313	Squamous
HCC1359	NSCLC
HCC1438	Adenocarcinoma
HCC15	Adenocarcinoma
HCC1833	NSCLC-Neuroendocrine
HCC1897	Adenocarcinoma
HCC193	Adenocarcinoma
HCC2108	Adenocarcinoma
HCC2302	Adenocarcinoma
HCC2344	Squamous
HCC2352	Squamous
HCC2374	NSCLC-Neuroendocrine
HCC2429	NUT midline carcinoma
HCC2450	Adenocarcinoma
HCC2814	Squamous
HCC2935	Adenocarcinoma
HCC3051	Adenocarcinoma
HCC364	Adenocarcinoma
HCC366	NSCLC
HCC4006	Adenocarcinoma
HCC4017	Adenocarcinoma
HCC4018	NSCLC-Neuroendocrine
HCC4032	NSCLC
HCC4054	Adenocarcinoma
HCC4058	Adenocarcinoma
HCC44	NSCLC
HCC461	NSCLC
HCC515	Adenocarcinoma
HCC78	Adenocarcinoma
HCC827	Adenocarcinoma
HCC95	Squamous
HOP62	Adenocarcinoma
PC9	NSCLC
