# Supplementary material for: Glucocorticoid mediated inhibition of LKB1 mutant non-small cell lung cancers
Source: Front Oncol. 2023 Mar 23;13:1025443. doi: 10.3389/fonc.2023.1025443 (PMC10078807; doi:10.3389/fonc.2023.1025443)
Supplement: Supplementary Table 2 — CHPiseq data from DEX sensitive and DEX resistant NSCLC cell lines. [file Table_2.xlsx]

## Sheet: H1993_GR_MACS_nearest_targets
Chr	Peak_summit-100	Peak_summit+100	GeneID	GeneSym	Isoform_id	Distance to peak center
chr10	76887500	76887700	142891	SAMD8	NM_144660	16208
chr4	56050165	56050365	3791	KDR	NM_002253	58503
chr13	99302701	99302901	8428	STK24	NM_001032296	73396
chr9	124135377	124135577	2040	STOM	NM_001270527	2895
chr5	173380689	173380889	133491	C5orf47	NM_001144954	35372
chr18	21305876	21306076	3909	LAMA3	NM_198129	36415
chr8	90556195	90556395	8767	RIPK2	NM_003821	213679
chr2	10529860	10530060	3241	HPCAL1	NM_001258359	21071
chr8	61300979	61301179	100505532	LINC01301	NR_103854	25298
chr11	129194593	129194793	8538	BARX2	NM_003658	51187
chr6	91078731	91078931	100616109	MIR4464	NR_039671	56371
chr3	172279640	172279840	8743	TNFSF10	NM_003810	38443
chr22	50344954	50345154	415116	PIM3	NM_001001852	9088
chr15	41115906	41116106	54866	PPP1R14D	NM_001130143	4901
chr5	18984788	18984988	1016	CDH18	NM_001291957	901493
chr4	185819978	185820178	100506229	LINC01093	NR_039976	537
chr18	10041188	10041388	9218	VAPA	NM_003574	127334
chr1	172903252	172903452	8995	TNFSF18	NM_005092	116751
chr10	21291098	21291298	10529	NEBL	NM_006393	104667
chr19	7456208	7456408	23370	ARHGEF18	NM_015318	3690
chr6	134484042	134484242	6446	SGK1	NM_001291995	11892
chr20	32431896	32432096	128866	CHMP4B	NM_176812	32887
chr19	41403126	41403326	22952	CYP2G1P	NR_040249	6496
chr11	65542994	65543194	91056	AP5B1	NM_138368	4968
chr11	10681299	10681499	10335	MRVI1	NM_001098579	7551
chr6	6811674	6811874	285780	LY86-AS1	NR_026970	188715
chr4	57594821	57595021	84525	HOPX	NM_001145460	47049
chr18	61119090	61119290	5268	SERPINB5	NM_002639	24953
chr3	57960553	57960753	2317	FLNB	NM_001164319	33473
chr12	15427734	15427934	5800	PTPRO	NM_002848	47356
chr7	23507931	23508131	10643	IGF2BP3	NM_006547	1964
chr2	28837041	28837241	151056	PLB1	NM_001170585	118204
chr16	70728180	70728380	92154	MTSS1L	NM_138383	8326
chr1	48360343	48360543	388630	TRABD2B	NM_001194986	102119
chr12	94020147	94020347	8738	CRADD	NM_003805	50903
chr3	152025886	152026086	4154	MBNL1	NM_207295	8793
chr14	56166126	56166326	645683	RPL13AP3	NR_004844	66736
chr10	64144464	64144664	283045	LOC283045	NR_104162	9678
chr5	149237173	149237373	644762	LOC644762	NR_110534	75267
chr8	49726975	49727175	79645	EFCAB1	NR_024605	79205
chr17	69068209	69068409	101928165	CASC17	NR_104152	130011
chr11	32553423	32553623	10480	EIF3M	NM_006360	51789
chr2	20739108	20739308	100874343	HS1BP3-IT1	NR_046836	53100
chr8	126346312	126346512	10221	TRIB1	NM_025195	96150
chr14	77371469	77371669	145497	LRRC74	NM_194287	78845
chr10	74079394	74079594	54788	DNAJB12	NM_001002762	35413
chr11	65954051	65954251	64837	KLC2	NM_001134775	70613
chr4	39037788	39037988	80008	TMEM156	NM_024943	3847
chr18	71950005	71950205	1528	CYB5A	NM_148923	9146
chr6	21755216	21755416	401237	CASC15	NR_015410	88642
chr3	83072292	83072492	2632	GBE1	NM_000158	1261442
chr2	47419132	47419332	805	CALM2	NM_001743	15492
chr1	8457099	8457299	473	RERE	NM_001042682	26548
chr12	15935626	15935826	2059	EPS8	NM_004447	6784
chr2	220443991	220444191	3623	INHA	NM_002191	7138
chr8	40032161	40032361	56892	C8orf4	NM_020130	21275
chr13	109926805	109927005	100885782	MYO16-AS1	NR_047700	107254
chr12	112016872	112017072	6311	ATXN2	NM_002973	20508
chr12	15856126	15856326	2059	EPS8	NM_004447	86284
chr1	175238472	175238672	9674	KIAA0040	NM_001162893	76343
chr5	3323897	3324097	102467074	LINC01377	NR_104617	146049
chr19	4145870	4146070	84699	CREB3L3	NM_001271995	7627
chr7	76880775	76880975	10875	FGL2	NM_006682	51725
chr6	134997848	134998048	154092	LINC01010	NR_038219	238421
chr18	56219473	56219673	115701	ALPK2	NM_052947	76616
chr2	223650931	223651131	2181	ACSL3	NM_004457	74700
chr14	52924699	52924899	57544	TXNDC16	NM_020784	94502
chr5	73400489	73400689	102503429	LINC01335	NR_105009	203561
chr1	66414561	66414761	5142	PDE4B	NM_001297441	35734
chr2	101741539	101741739	11138	TBC1D8	NM_001102426	26207
chr6	25006776	25006976	9750	FAM65B	NM_001286446	35520
chr14	29098548	29098748	2290	FOXG1	NM_005249	137629
chr8	129189227	129189427	100302281	MIR1208	NR_031613	26966
chr22	30912362	30912562	284904	SEC14L4	NM_174977	10764
chr3	24187586	24187786	101927854	LOC101927854	NR_121667	5128
chr4	37875073	37875273	23216	TBC1D1	NM_001253912	17531
chr22	31227066	31227266	23762	OSBP2	NM_001282741	8664
chr8	53081784	53081984	9705	ST18	NM_014682	240555
chr7	37706045	37706245	353345	GPR141	NM_181791	73850
chr2	121156831	121157031	3625	INHBB	NM_002193	53213
chr8	49504253	49504453	101929217	LOC101929217	NR_105004	28609
chr19	12894632	12894832	3726	JUNB	NM_002229	7577
chr12	110477187	110477387	400073	C12orf76	NM_207435	28213
chr15	74507486	74507686	64220	STRA6	NM_001199040	5540
chr1	95561572	95561772	148534	TMEM56	NM_001199679	3600
chr1	183322851	183323051	23057	NMNAT2	NM_170706	48942
chr1	20216958	20217158	23252	OTUD3	NM_015207	8171
chr14	34794613	34794813	171546	SPTSSA	NM_138288	136755
chr8	82404747	82404947	2167	FABP4	NM_001442	9374
chr2	145769916	145770116	401014	TEX41	NR_033870	344483
chr2	24307143	24307343	9540	TP53I3	NM_001206802	42
chr8	87429314	87429514	11059	WWP1	NM_007013	74421
chr10	71120588	71120788	3098	HK1	NM_000188	42086
chr5	173353237	173353437	80315	CPEB4	NM_030627	38007
chr2	174296843	174297043	83879	CDCA7	NM_031942	77383
chr22	37592926	37593126	114904	C1QTNF6	NM_182486	8696
chr2	101696886	101697086	11138	TBC1D8	NM_001102426	70860
chr15	91403794	91403994	5045	FURIN	NM_002569	7927
chr6	14842215	14842415	3720	JARID2	NM_004973	403890
chr4	85808991	85809191	23001	WDFY3	NM_014991	78453
chr5	67715563	67715763	5295	PIK3R1	NM_001242466	127268
chr5	23419240	23419440	56979	PRDM9	NM_020227	88383
chr1	162122274	162122474	100616386	MIR4654	NR_039798	4522
chr19	50681740	50681940	126123	IZUMO2	NM_152358	15302
chr22	37395646	37395846	339669	TEX33	NM_001163857	8131
chr8	106102622	106102822	23414	ZFPM2	NM_012082	228424
chr3	88350422	88350622	8545	CGGBP1	NM_001195308	151506
chr17	28691074	28691274	1362	CPD	NM_001304	14767
chr3	66638997	66639197	26018	LRIG1	NM_015541	88252
chr4	126587826	126588026	100302267	MIR2054	NR_031746	159513
chr9	77726199	77726399	26578	OSTF1	NM_012383	22902
chr9	13023631	13023831	286343	LURAP1L	NM_203403	248720
chr17	2278200	2278400	4335	MNT	NM_020310	25958
chr3	133920045	133920245	6259	RYK	NM_001005861	49441
chr11	14340214	14340414	22800	RRAS2	NM_001177315	39717
chr4	90185009	90185209	285513	GPRIN3	NM_198281	44052
chr20	14269295	14269495	23767	FLRT3	NM_013281	48918
chr13	109983363	109983563	100885782	MYO16-AS1	NR_047700	163812
chr5	137096732	137096932	10949	HNRNPA0	NM_006805	6793
chr3	40455807	40456007	956	ENTPD3	NM_001291960	27172
chr8	18385787	18385987	10	NAT2	NM_000015	137133
chr2	232229992	232230192	100616317	MIR4777	NR_039937	2674
chr6	11686087	11686287	84830	ADTRP	NM_032744	93093
chr15	64365066	64365266	84191	FAM96A	NR_110310	21041
chr3	40981031	40981231	1499	CTNNB1	NM_001904	259810
chr11	128077927	128078127	2113	ETS1	NM_005238	314178
chr5	120701810	120702010	102467226	LOC102467226	NR_104999	43666
chr5	142132875	142133075	101926975	LOC101926975	NR_110558	7811
chr15	81065358	81065558	57214	CEMIP	NM_018689	6225
chr2	109029431	109029631	27233	SULT1C4	NM_006588	35111
chr4	129493002	129493202	79960	JADE1	NM_199320	237675
chr2	235277674	235277874	10123	ARL4C	NM_005737	127919
chr11	29116006	29116206	102466876	MIR8068	NR_107035	617011
chr5	52021083	52021283	53918	PELO	NM_015946	62590
chr2	12458384	12458584	100506457	LOC100506457	NR_110197	311243
chr16	31129264	31129464	84148	KAT8	NM_182958	380
chr15	35601012	35601212	100500904	MIR3942	NR_037507	63453
chr6	152238046	152238246	2099	ESR1	NM_000125	109333
chr11	68543295	68543495	9633	MTL5	NM_001039656	24407
chr18	29031711	29031911	1830	DSG3	NM_001944	4080
chr5	38806963	38807163	101929768	OSMR-AS1	NR_109951	38868
chr3	188103106	188103306	4026	LPP	NM_001167671	160014
chr8	108641977	108642177	284	ANGPT1	NM_001199859	131823
chr1	6319727	6319927	387509	GPR153	NM_207370	1208
chr4	90602304	90602504	644248	SNCA-AS1	NR_045481	155147
chr20	36623024	36623224	9675	TTI1	NM_014657	38709
chr3	188135189	188135389	100873917	LPP-AS1	NR_046623	151165
chr17	38977746	38977946	3858	KRT10	NM_000421	1017
chr9	114491060	114491260	158401	C9orf84	NM_001080551	30653
chr2	38239214	38239414	101410544	RMDN2-AS1	NR_102712	24170
chr20	48895572	48895772	100506115	LINC01272	NM_001278655	11650
chr17	65301626	65301826	9931	HELZ	NM_014877	60407
chr12	131596567	131596767	116437	LINC01257	NR_026670	52888
chr17	43656462	43656662	644172	LOC644172	NR_026901	23186
chr17	65242845	65243045	9931	HELZ	NM_014877	1626
chr1	94167475	94167675	8412	BCAR3	NM_003567	20181
chr2	204608424	204608624	940	CD28	NM_001243077	37327
chr11	2881734	2881934	55539	KCNQ1DN	NR_024627	9428
chr6	101531194	101531394	10973	ASCC3	NM_022091	202046
chr9	113434239	113434439	4593	MUSK	NM_001166281	3289
chr7	111662529	111662729	9732	DOCK4	NM_014705	183833
chr10	108183858	108184058	101927549	LOC101927549	NR_120625	603867
chr10	85524528	85524728	27069	GHITM	NM_014394	374556
chr12	32204593	32204793	636	BICD1	NM_001003398	55491
chr9	117114335	117114535	5005	ORM2	NM_000608	22367
chr4	95966664	95966864	658	BMPR1B	NM_001256793	6065
chr8	119110445	119110645	2131	EXT1	NM_000127	13513
chr1	190992207	190992407	440704	LOC440704	NR_033922	398288
chr1	227002885	227003085	5664	PSEN2	NM_012486	55287
chr3	127244528	127244728	102466199	MIR6825	NR_106883	49546
chr15	51717118	51717318	342035	GLDN	NM_181789	83506
chr1	172795414	172795614	356	FASLG	NM_000639	167330
chr4	85254207	85254407	4825	NKX6-1	NM_006168	165080
chr22	43386975	43387175	11252	PACSIN2	NM_001184970	24109
chr12	104613147	104613347	7296	TXNRD1	NM_001093771	3691
chr8	37721595	37721795	55290	BRF2	NM_018310	14264
chrX	41064459	41064659	8239	USP9X	NM_001039591	119672
chr4	41162212	41162412	323	APBB2	NM_173075	54323
chr2	164515772	164515972	55137	FIGN	NM_018086	76641
chr17	57946860	57947060	51174	TUBD1	NM_001193613	23346
chr7	46331396	46331596	3486	IGFBP3	NM_001013398	370625
chr22	30818961	30819161	51537	MTFP1	NM_001003704	2549
chr7	19600178	19600378	100422967	MIR3146	NR_036101	144781
chr8	131495707	131495907	50807	ASAP1	NM_018482	39901
chr12	92474415	92474615	256021	C12orf79	NR_046159	60974
chr7	139434343	139434543	28996	HIPK2	NM_022740	43250
chr10	99096767	99096967	23401	FRAT2	NM_012083	2409
chr7	77464005	77464205	57157	PHTF2	NM_020432	5341
chr17	66374298	66374498	5573	PRKAR1A	NM_001278433	35365
chr1	61962245	61962445	414927	MGC34796	NR_073400	157568
chr11	111601690	111601890	5519	PPP2R1B	NM_001177562	35379
chr12	123315399	123315599	9026	HIP1R	NM_003959	4539
chr10	4322783	4322983	100652988	LINC00702	NR_108040	36779
chr13	30646803	30647003	440131	LINC00544	NR_033889	136236
chr2	200942010	200942210	129450	TYW5	NR_109907	121651
chr5	111568368	111568568	101927023	LOC101927023	NR_110559	4489
chr1	32967583	32967783	728116	ZBTB8B	NM_001145720	37026
chr1	180796425	180796625	57710	KIAA1614	NM_020950	85787
chr4	56223479	56223679	79644	SRD5A3	NM_024592	11192
chr15	72447738	72447938	123228	SENP8	NM_001172111	37208
chr12	46839362	46839562	100288798	LOC100288798	NR_125381	61573
chr5	172202688	172202888	1843	DUSP1	NM_004417	4585
chr5	136066290	136066490	57113	TRPC7	NM_020389	365226
chr7	105857719	105857919	10135	NAMPT	NM_005746	67819
chr3	172303464	172303664	8743	TNFSF10	NM_003810	62267
chr3	30730722	30730922	7048	TGFBR2	NM_003242	82829
chr1	31261514	31261714	7805	LAPTM5	NM_006762	30931
chr5	52023561	52023761	53918	PELO	NM_015946	60112
chr17	72189148	72189348	6169	RPL38	NM_001035258	10546
chr17	41162888	41163088	3430	IFI35	NM_005533	4247
chr15	62405174	62405374	145741	C2CD4A	NM_207322	46099
chr1	207066010	207066210	11009	IL24	NM_001185158	4677
chr15	78749375	78749575	3658	IREB2	NM_004136	18958
chr10	5067691	5067891	1646	AKR1C2	NM_205845	7566
chr17	64672225	64672425	693219	MIR634	NR_030364	110864
chr15	38690330	38690530	283742	FAM98B	NM_173611	55897
chr19	14946040	14946240	390892	OR7A10	NM_001005190	6549
chr5	147521332	147521532	408187	SPINK14	NM_001001325	27863
chr3	124782024	124782224	57493	HEG1	NM_020733	7322
chr10	50760258	50760458	101243544	ERCC6-PGBD3	NM_001277059	12774
chr19	50296755	50296955	102465479	MIR6799	NR_106857	1733
chr7	96178082	96178282	401388	C7orf76	NM_001201450	45347
chr2	185169974	185170174	91752	ZNF804A	NM_194250	293018
chr14	22859365	22859565	1603	DAD1	NM_001344	198678
chr6	134951666	134951866	154092	LINC01010	NR_038219	192239
chr1	145542745	145542945	148741	ANKRD35	NM_001280799	6363
chr8	82261894	82262094	2171	FABP5	NM_001444	69277
chr12	102009999	102010199	4604	MYBPC1	NM_001254719	21391
chr20	42478605	42478805	84969	TOX2	NM_001098797	64786
chr7	114500357	114500557	29969	MDFIC	NM_001166345	61751
chr11	71136980	71137180	399923	FLJ42102	NR_038862	2680
chr17	80092055	80092255	2194	FASN	NM_004104	36049
chr2	43408366	43408566	678	ZFP36L2	NM_006887	45279
chr6	166885571	166885771	100874353	RPS6KA2-IT1	NR_046793	6800
chr15	85887636	85887836	11214	AKAP13	NM_007200	36110
chr9	113689106	113689306	1902	LPAR1	NM_057159	111159
chr6	21111646	21111846	100874531	LINC00581	NR_103790	400377
chr1	41574978	41575178	22955	SCMH1	NM_001172222	50527
chr4	167203171	167203371	7092	TLL1	NM_012464	408862
chr20	61283499	61283699	28231	SLCO4A1	NM_016354	9803
chr18	20679712	20679912	91768	CABLES1	NR_023359	34715
chr11	46360630	46360830	8525	DGKZ	NM_201533	6086
chr9	12817814	12818014	286343	LURAP1L	NM_203403	42903
chr8	40300439	40300639	56892	C8orf4	NM_020130	289553
chr16	2819804	2820004	6923	TCEB2	NM_207013	7393
chr11	62275840	62276040	79026	AHNAK	NM_001620	38392
chr12	76371805	76372005	22822	PHLDA1	NM_007350	53651
chr12	67490643	67490843	102724421	LOC102724421	NR_120490	679
chr22	24604124	24604324	56241	SUSD2	NM_019601	26781
chr2	1590930	1591130	7837	PXDN	NM_012293	157261
chr7	46792723	46792923	64759	TNS3	NM_022748	828919
chr2	33465339	33465539	4052	LTBP1	NM_000627	105776
chr4	77484692	77484892	100616299	MIR4450	NR_039654	9928
chr8	106532782	106532982	23414	ZFPM2	NM_012082	201736
chr4	185734644	185734844	2180	ACSL1	NM_001286708	1331
chr9	128303080	128303280	79109	MAPKAP1	NM_001006618	166333
chr22	28262313	28262513	23760	PITPNB	NM_001284278	52789
chr19	35497518	35497718	57655	GRAMD1A	NM_020895	6373
chr4	111455109	111455309	2028	ENPEP	NM_001977	57981
chr8	124923185	124923385	654463	FER1L6	NM_001039112	59059
chr14	37422219	37422419	100616280	MIR4503	NR_039725	723
chr14	24299361	24299561	10901	DHRS4	NM_001282989	123482
chr20	46093186	46093386	8202	NCOA3	NM_001174087	37314
chr18	21322058	21322258	3909	LAMA3	NM_198129	52597
chr17	76304356	76304556	100996291	LOC100996291	NR_073178	29883
chr7	75698770	75698970	4191	MDH2	NR_104165	21534
chr3	183716396	183716596	100873982	ABCC5-AS1	NR_046570	7629
chr6	44026459	44026659	221416	C6orf223	NM_153246	58223
chr12	93957623	93957823	8835	SOCS2	NM_003877	5874
chr10	2256473	2256673	399708	LINC00701	NR_038884	100695
chr3	169478248	169478448	7012	TERC	NR_001566	4500
chr9	111880063	111880263	23731	TMEM245	NM_032012	2062
chr16	1739200	1739400	90861	HN1L	NM_144570	11023
chr12	78962391	78962591	6857	SYT1	NM_001135805	295281
chr9	112951427	112951627	401546	C9orf152	NM_001012993	18886
chr3	151695885	151696085	101928142	AADACL2-AS1	NR_110203	50022
chr2	65857855	65858055	200734	SPRED2	NM_181784	198299
chr1	32497686	32497886	10657	KHDRBS1	NM_001271878	18492
chr16	23374014	23374214	6338	SCNN1B	NM_000336	60524
chr7	75549874	75550074	100616270	MIR4651	NR_039795	5460
chr9	84203204	84203404	7088	TLE1	NM_005077	100292
chr6	6857022	6857222	285780	LY86-AS1	NR_026970	234063
chr11	10330988	10331188	100130460	CAND1.11	NR_103765	1229
chr15	42338668	42338868	123745	PLA2G4E	NM_001206670	4133
chr17	79031345	79031545	10458	BAIAP2	NM_006340	22499
chr2	1629184	1629384	7837	PXDN	NM_012293	119007
chr17	8057690	8057890	5187	PER1	NM_002616	2037
chr22	38576251	38576451	8398	PLA2G6	NM_003560	1410
chr15	59605959	59606159	4643	MYO1E	NM_004998	59012
chr3	141087087	141087287	253461	ZBTB38	NM_001080412	44133
chr10	74877718	74877918	25961	NUDT13	NR_104264	7686
chr11	10108760	10108960	81846	SBF2	NM_030962	206894
chr3	187938881	187939081	4026	LPP	NM_001167671	4211
chr3	150063106	150063306	101928022	LINC01214	NR_110187	21672
chr13	43727840	43728040	100874159	LINC00400	NR_047013	40640
chr17	46033006	46033206	79170	PRR15L	NM_024320	2137
chr1	38000015	38000215	64769	MEAF6	NR_073090	19695
chr17	17534926	17535126	10400	PEMT	NM_001267551	40009
chr12	26005810	26006010	100422897	MIR4302	NR_036188	21102
chr1	49344237	49344437	79656	BEND5	NM_024603	101790
chr11	105338967	105339167	2893	GRIA4	NM_000829	141732
chr11	104473125	104473325	102723895	LOC102723895	NR_120585	6805
chr8	145010813	145011013	5339	PLEC	NM_201384	2845
chr3	122543929	122544129	84925	DIRC2	NM_032839	30129
chr21	39512032	39512232	84677	DSCR8	NR_026838	18588
chr2	151022865	151023065	390	RND3	NM_005168	321244
chr1	91481827	91482027	84146	ZNF644	NM_016620	5138
chr17	65418151	65418351	26207	PITPNC1	NM_181671	44855
chr5	57386501	57386701	101928569	LOC101928569	NR_104669	31567
chr2	123013736	123013936	7247	TSN	NR_048559	500716
chr18	68040307	68040507	101060542	LOC101060542	NR_110764	11420
chr6	42013516	42013716	896	CCND3	NM_001287434	3016
chr2	9780860	9781060	10971	YWHAQ	NM_006826	9776
chr13	52210519	52210719	115825	WDFY2	NM_052950	52136
chr6	31878068	31878268	221527	ZBTB12	NM_181842	8399
chr17	70712397	70712597	400619	LINC00511	NR_033876	75886
chr14	23276856	23277056	9056	SLC7A7	NR_040448	8145
chr1	230321838	230322038	2590	GALNT2	NR_120373	118997
chr6	158463462	158463662	8871	SYNJ2	NM_001178088	25483
chr8	80992955	80993155	7163	TPD52	NM_001287140	11
chr10	30825671	30825871	119180	LYZL2	NM_183058	92876
chr17	56612409	56612609	5414	2015-09-04	NR_104197	3064
chr1	84719807	84720007	148418	SAMD13	NM_001010971	44141
chr3	150562432	150562632	6478	SIAH2	NM_005067	81269
chr18	12005220	12005420	3613	IMPA2	NM_014214	23894
chr8	59370729	59370929	1581	CYP7A1	NM_000780	41891
chr17	77882030	77882230	101928738	LOC101928738	NR_110851	11025
chr16	613391	613591	146325	PRR35	NM_145270	3070
chr3	15835949	15836149	23243	ANKRD28	NM_001195098	3642
chr2	101369183	101369383	4862	NPAS2	NM_002518	67329
chr5	109323784	109323984	100289673	LOC100289673	NR_033175	105002
chr14	56055269	56055469	3895	KTN1	NR_073129	8445
chr1	208281133	208281333	5362	PLXNA2	NM_025179	136432
chr9	132539476	132539676	9536	PTGES	NM_004878	24232
chr16	58447232	58447432	64785	GINS3	NM_001126130	21035
chr11	68890560	68890760	338694	LOC338694	NR_104161	48370
chr6	35569766	35569966	100847048	MIR5690	NR_049873	62700
chr8	22048614	22048814	649	BMP1	NM_001199	26062
chr11	27903863	27904063	627	BDNF	NM_170731	160358
chr17	47468561	47468761	5245	PHB	NM_001281496	23559
chr10	63170385	63170585	101928781	LOC101928781	NR_120643	41911
chr8	38796019	38796219	203100	HTRA4	NM_153692	35548
chr2	18687212	18687412	57665	RDH14	NM_020905	54647
chr16	19407793	19407993	79838	TMC5	NM_001105249	14163
chr10	74020316	74020516	54541	DDIT4	NM_019058	13260
chr5	172199433	172199633	1843	DUSP1	NM_004417	1330
chr14	92969524	92969724	79890	RIN3	NM_024832	10500
chr5	10607066	10607266	651746	ANKRD33B	NM_001164440	42732
chr15	90559075	90559275	374655	ZNF710	NM_198526	14453
chr5	149127198	149127398	133522	PPARGC1B	NM_133263	17484
chr15	59841887	59842087	9245	GCNT3	NM_004751	61994
chr19	43330510	43330710	100289650	LOC100289650	NR_036584	4596
chr7	73512755	73512955	3984	LIMK1	NM_001204426	5370
chr4	90196928	90197128	285513	GPRIN3	NM_198281	32133
chr5	110320760	110320960	85480	TSLP	NR_045089	84917
chr5	106891144	106891344	1946	EFNA5	NM_001962	115352
chr2	128168860	128169060	5624	PROC	NM_000312	7035
chr7	128044540	128044740	3614	IMPDH1	NM_001142575	1384
chr4	89744325	89744525	10144	FAM13A	NM_001015045	87
chr11	20132964	20133164	120237	DBX1	NM_001029865	48806
chr6	166946957	166947157	100302141	MIR1913	NR_031734	24136
chr6	35695794	35695994	2289	FKBP5	NM_001145775	466
chr1	202379876	202380076	4660	PPP1R12B	NM_032103	51894
chr13	73763551	73763751	688	KLF5	NM_001730	130722
chr21	44936913	44937113	114038	LINC00313	NR_026863	38910
chr1	26363028	26363228	7780	SLC30A2	NM_001004434	9476
chr5	133845188	133845388	101927934	LOC101927934	NR_105045	3046
chr2	102027123	102027323	200407	CREG2	NM_153836	23258
chr22	40174019	40174219	150350	ENTHD1	NM_152512	115675
chr1	76172979	76173179	34	ACADM	NM_001286044	16952
chr12	16131586	16131786	51071	DERA	NM_015954	67581
chr3	111301168	111301368	79413	ZBED2	NM_024508	12914
chr20	42570172	42570372	84969	TOX2	NM_001098798	4263
chr10	74014914	74015114	54541	DDIT4	NM_019058	18662
chr10	12313069	12313269	11164	NUDT5	NM_014142	75026
chr14	22461358	22461558	26686	OR4E2	NM_001001912	328162
chr1	32872146	32872346	55108	BSDC1	NR_125352	12184
chr6	126491582	126491782	100847016	MIR5695	NR_049880	47920
chr17	60869448	60869648	162333	2015-03-10	NM_001100875	14466
chr17	1326214	1326414	7531	YWHAE	NR_024058	22758
chr7	42466036	42466236	2737	GLI3	NM_000168	189518
chr21	33739560	33739760	677846	SNORA80A	NR_002996	9971
chr12	63267110	63267310	57460	PPM1H	NM_020700	61455
chr4	75579515	75579715	374	AREG	NM_001657	99025
chr10	92720372	92720572	27063	ANKRD1	NM_014391	39440
chr3	13455105	13455305	23225	NUP210	NM_024923	6614
chr3	30638786	30638986	7048	TGFBR2	NM_003242	9107
chr10	95230938	95231138	26509	MYOF	NM_133337	11036
chr1	47496788	47496988	260293	CYP4X1	NM_178033	7649
chr1	95111632	95111832	2152	F3	NM_001993	104319
chr19	50294327	50294527	102465479	MIR6799	NR_106857	695
chr20	61587027	61587227	63910	SLC17A9	NM_022082	3129
chr14	55990157	55990357	100129075	KTN1-AS1	NR_027123	56553
chr8	19226276	19226476	63898	SH2D4A	NM_001174159	54890
chr2	128700922	128701122	83607	AMMECR1L	NM_001199140	57508
chr16	22696774	22696974	693131	MIR548D2	NR_030385	32728
chr9	101544347	101544547	203286	ANKS6	NM_173551	14347
chr5	1129900	1130100	10723	SLC12A7	NM_006598	17828
chr2	201630286	201630486	100507140	LOC100507140	NR_037886	30486
chr19	2532863	2533063	4616	GADD45B	NM_015675	56841
chr2	33500876	33501076	4052	LTBP1	NM_000627	141313
chr1	55894882	55895082	100616272	MIR4422	NR_039618	203669
chr4	37473632	37473832	55286	C4orf19	NM_001104629	18181
chr20	43643907	43644107	6789	STK4	NM_006282	48888
chr1	67170782	67170982	200132	TCTEX1D1	NM_152665	47257
chr7	44733520	44733720	83637	ZMIZ2	NM_001300959	54544
chr2	169415664	169415864	100616356	MIR4774	NR_039933	23688
chr17	42516095	42516295	3674	ITGA2B	NM_000419	49322
chr9	90820191	90820391	645961	SPATA31C2	NM_001166137	70391
chr22	30687111	30687311	652968	GATSL3	NM_001037666	1595
chr5	81518598	81518798	6228	RPS23	NM_001025	55537
chr17	6280574	6280774	23746	AIPL1	NM_001285402	57778
chr6	129812313	129812513	93663	ARHGAP18	NM_033515	218957
chr17	67557215	67557415	101928122	LOC101928122	NR_109971	32812
chr2	210360653	210360853	4133	MAP2	NM_001039538	71983
chr7	55014476	55014676	1956	EGFR	NM_201284	72148
chr1	182938457	182938657	81626	SHCBP1L	NM_030933	16004
chr2	144975457	144975657	79712	GTDC1	NM_001284233	6411
chr8	126204184	126204384	286053	NSMCE2	NM_173685	100202
chr8	38749672	38749872	59339	PLEKHA2	NM_021623	8980
chrX	106985105	106985305	1831	TSC22D3	NM_004089	24914
chr19	46804248	46804448	64344	HIF3A	NM_152794	2507
chr9	131636838	131637038	883	CCBL1	NM_004059	7416
chr8	48525220	48525420	1052	CEBPD	NM_005195	125406
chr1	16127035	16127235	440567	UQCRHL	NM_001089591	7059
chr8	59943023	59943223	9760	TOX	NM_014729	88644
chr21	45663807	45664007	23308	ICOSLG	NM_001283051	3020
chr13	45444795	45444995	144817	LINC00330	NR_038433	61129
chr5	871034	871234	79844	ZDHHC11	NM_024786	20033
chr8	61966826	61967026	100130298	LOC100130298	NR_034003	86619
chr17	48534410	48534610	80221	ACSF2	NR_110232	11179
chr10	73102971	73103171	55315	SLC29A3	NR_033413	24062
chr6	112340368	112340568	8838	WISP3	NR_125354	34809
chr7	7951201	7951401	113263	GLCCI1	NM_138426	57072
chr2	85935827	85936027	10578	GNLY	NM_006433	14514
chr2	37817274	37817474	10602	CDC42EP3	NM_001270438	81968
chr18	48137935	48138135	5596	MAPK4	NM_002747	51552
chr13	95923803	95924003	10257	ABCC4	NM_001105515	29784
chr3	196514595	196514795	5062	PAK2	NM_002577	47968
chr10	101104622	101104822	26507	CNNM1	NM_020348	15867
chr9	35511211	35511411	9853	RUSC2	NM_014806	21363
chr18	7919623	7919823	5797	PTPRM	NM_001105244	352410
chr11	28526944	28527144	102466876	MIR8068	NR_107035	27949
chr1	20822626	20822826	55450	CAMK2N1	NM_018584	9998
chr7	93759018	93759218	10282	BET1	NM_005868	125428
chr6	141725090	141725290	4829	NMBR	NM_002511	684746
chr5	147648032	147648232	153218	SPINK13	NM_001040129	290
chr20	30815759	30815959	23509	POFUT1	NM_015352	20164
chr2	9141344	9141544	129642	MBOAT2	NM_138799	2432
chr6	14744047	14744247	102216342	LINC01108	NR_108096	458462
chr5	86527333	86527533	5921	RASA1	NM_002890	36636
chr15	53826591	53826791	256764	WDR72	NR_102336	6358
chr22	46084713	46084913	25814	ATXN10	NM_001167621	17136
chr11	1060932	1061132	4583	MUC2	NM_002457	13842
chr6	138194583	138194783	100130476	LOC100130476	NR_049793	5313
chr3	193721194	193721394	647323	LOC647323	NR_033944	154
chr8	25032803	25033003	80005	DOCK5	NM_024940	9383
chr15	71572073	71572273	101929196	LOC101929196	NR_120351	90775
chr12	164406	164606	440073	IQSEC3	NM_001170738	11542
chr7	2567709	2567909	100616116	MIR4648	NR_039791	1102
chr4	77518672	77518872	100616299	MIR4450	NR_039654	24052
chr17	5787202	5787402	339166	LOC339166	NR_040000	111749
chr22	38618860	38619060	23764	MAFF	NM_001161573	19934
chr9	130753569	130753769	399665	FAM102A	NM_001035254	10857
chr1	151167752	151167952	8394	PIP5K1A	NM_003557	3168
chr6	25016693	25016893	9750	FAM65B	NM_001286446	25603
chr2	46166013	46166213	5581	PRKCE	NM_005400	287071
chr1	204288696	204288896	22874	PLEKHA6	NM_014935	40261
chrX	47157264	47157464	8237	USP11	NM_004651	65051
chr2	6326761	6326961	101929390	LINC01247	NR_110251	188693
chr4	187587520	187587720	2195	FAT1	NM_005245	57367
chr1	87254447	87254647	51100	SH3GLB1	NM_016009	84295
chr1	246772132	246772332	163882	CNST	NM_001139459	42594
chr19	46080421	46080621	80207	OPA3	NM_025136	7601
chr18	38448572	38448772	641516	KC6	NR_002838	651889
chr8	8946314	8946514	100616350	MIR4660	NR_039804	40460
chr6	134722200	134722400	154092	LINC01010	NR_038216	36553
chr5	55953224	55953424	101928448	LOC101928448	NM_001287053	51265
chr11	31893828	31894028	103157000	PAUPAR	NR_117094	45815
chr7	74123213	74123413	101926943	LOC101926943	NR_110044	19943
chr17	64948345	64948545	27092	CACNG4	NM_014405	12534
chr10	112400947	112401147	282996	RBM20	NM_001134363	3107
chr5	171810369	171810569	285590	SH3PXD2B	NM_001017995	71058
chr5	14589234	14589434	54491	FAM105A	NM_019018	7444
chr19	556158	556358	3004	GZMM	NM_005317	12225
chr1	118665186	118665386	200162	SPAG17	NM_206996	62562
chr9	117757698	117757898	944	TNFSF8	NM_001244	64923
chr5	114894385	114894585	56929	FEM1C	NM_020177	13894
chr18	39341723	39341923	5289	PIK3C3	NM_002647	193375
chr14	98967813	98968013	283598	C14orf177	NM_182560	210036
chr1	161735830	161736030	22926	ATF6	NM_007348	103
chr1	155162857	155163057	4582	MUC1	NM_002456	251
chr5	149318650	149318850	5145	PDE6A	NM_000440	5606
chr15	39575937	39576137	400360	C15orf54	NM_207445	33153
chr10	73526582	73526782	64115	C10orf54	NM_022153	6655
chr5	58423576	58423776	5144	PDE4D	NM_001197221	88337
chr17	587247	587447	55275	VPS53	NM_018289	30749
chr4	143698792	143698992	8821	INPP4B	NM_003866	68712
chr15	89673064	89673264	11057	ABHD2	NM_152924	41784
chr20	5695473	5695673	149840	C20orf196	NM_152504	35469
chr2	141401264	141401464	53353	LRP1B	NM_018557	1487906
chr15	64864216	64864416	23060	ZNF609	NM_015042	72698
chr3	189022229	189022429	100874027	TPRG1-AS2	NR_046722	63946
chr5	131551049	131551249	102465498	MIR6830	NR_106888	2462
chr7	12751983	12752183	10124	ARL4A	NM_005738	25173
chr5	148515078	148515278	22885	ABLIM3	NM_014945	5867
chr6	47665778	47665978	221393	GPR115	NM_153838	410
chr1	1009148	1009348	401934	RNF223	NM_001205252	439
chr3	109512738	109512938	401082	LINC01205	NR_109842	384002
chr9	139951560	139951760	954	ENTPD2	NM_203468	3157
chr2	55324771	55324971	57142	RTN4	NM_153828	47137
chr9	18666321	18666521	100422869	MIR3152	NR_036107	93118
chr5	129727444	129727644	337876	CHSY3	NM_175856	487022
chr15	39505533	39505733	400360	C15orf54	NM_207445	37251
chr11	1848551	1848751	90019	SYT8	NM_001290333	6888
chr3	16097827	16098027	117248	GALNT15	NM_054110	118256
chr2	188406520	188406720	7035	TFPI	NM_001032281	12599
chr16	24712295	24712495	27327	TNRC6A	NM_014494	28653
chr8	123970187	123970387	79139	DERL1	NM_024295	84376
chr12	89620576	89620776	1848	DUSP6	NM_022652	125960
chr7	141701510	141701710	8972	MGAM	NM_004668	5932
chr4	38623532	38623732	51274	KLF3	NM_016531	42157
chr1	92202603	92202803	7049	TGFBR3	NR_036634	149133
chr6	141804729	141804929	4829	NMBR	NM_002511	605107
chr5	90458798	90458998	100505994	LUCAT1	NR_103549	151321
chr16	57300084	57300284	51090	PLLP	NM_015993	18400
chr3	190525601	190525801	647309	GMNC	NM_001146686	54764
chr10	62727146	62727346	9886	RHOBTB1	NM_001242359	23213
chr21	44617463	44617663	1409	CRYAA	NM_000394	28446
chr19	1042353	1042553	10347	ABCA7	NM_019112	2352
chr13	99300298	99300498	8428	STK24	NM_001032296	70993
chr18	3153403	3153603	8736	MYOM1	NM_003803	66603
chr7	7361273	7361473	101927354	LOC101927354	NR_108073	66589
chr4	40257316	40257516	101060498	LOC101060498	NR_121641	51785
chr2	46046475	46046675	5581	PRKCE	NM_005400	167533
chr8	18305747	18305947	10	NAT2	NM_000015	57093
chrX	46426481	46426681	56548	CHST7	NM_019886	6540
chr15	85885381	85885581	11214	AKAP13	NM_007200	38365
chr6	138132653	138132853	7128	TNFAIP3	NM_001270508	55571
chr16	22038014	22038214	730094	C16orf52	NM_001164579	18659
chr11	123358037	123358237	57476	GRAMD1B	NM_001286563	38206
chr19	14608010	14608210	10755	GIPC1	NM_202468	1149
chr6	123440028	123440228	134829	CLVS2	NM_001010852	123013
chr2	201489534	201489734	316	AOX1	NM_001159	38904
chr9	125821093	125821293	2844	GPR21	NM_005294	25272
chr4	175382989	175383189	100423042	MIR4276	NR_036236	38144
chr2	228683042	228683242	6364	CCL20	NM_001130046	4585
chr8	80938717	80938917	28957	MRPS28	NM_014018	3689
chr18	71562877	71563077	201456	FBXO15	NM_152676	252022
chr2	43679591	43679791	63892	THADA	NM_001271643	143422
chr8	128227397	128227597	100507056	CCAT1	NR_108049	4016
chr3	195531346	195531546	4585	MUC4	NM_138297	7398
chr9	114721921	114722121	100616114	MIR4668	NR_039814	27642
chr2	151265819	151266019	390	RND3	NM_005168	78290
chr22	40895301	40895501	101927257	LOC101927257	NR_109965	22402
chr10	108320698	108320898	114815	SORCS1	NM_001206571	603668
chr1	156609487	156609687	63827	BCAN	NM_021948	2152
chr8	145764909	145765109	414919	C8orf82	NM_001001795	10551
chr4	169637958	169638158	23022	PALLD	NM_001166109	85291
chr2	56006914	56007114	87178	PNPT1	NM_033109	85969
chr1	222013312	222013512	11221	DUSP10	NR_111940	97894
chr8	69766735	69766935	100505718	LOC100505718	NR_039986	249590
chr13	110228654	110228854	101409253	LINC00676	NR_103846	151866
chr5	263789	263989	102467073	LOC102467073	NR_104613	7750
chr14	81867216	81867416	85439	STON2	NM_033104	26240
chr17	64687872	64688072	693219	MIR634	NR_030364	95217
chr14	55136723	55136923	23034	SAMD4A	NM_001161577	84682
chr1	162045669	162045869	9722	NOS1AP	NM_001164757	6189
chr2	113693844	113694044	27178	IL37	NM_173205	21175
chr18	71423555	71423755	201456	FBXO15	NM_152676	391344
chr8	18812412	18812612	23362	PSD3	NM_015310	58684
chr2	46875464	46875664	9419	CRIPT	NM_014171	31254
chr10	98623997	98624197	84458	LCOR	NM_032440	31386
chr11	102048937	102049137	10413	YAP1	NM_001195045	65867
chr10	33299187	33299387	3688	ITGB1	NM_002211	51994
chr16	22739327	22739527	693131	MIR548D2	NR_030385	9825
chr8	142237980	142238180	57210	SLC45A4	NM_001286648	593
chr2	19738594	19738794	130497	OSR1	NM_145260	180322
chr6	74484301	74484501	101928489	LOC101928489	NR_110889	78547
chr12	1769319	1769519	100500816	MIR3649	NR_037422	127
chr17	73092237	73092437	9121	SLC16A5	NM_004695	8302
chr13	110161935	110162135	101409253	LINC00676	NR_103846	218585
chr19	7433317	7433517	23370	ARHGEF18	NM_015318	26581
chr3	67697925	67698125	8801	SUCLG2	NM_003848	7013
chr2	192759692	192759892	8436	SDPR	NM_004657	47786
chr2	202331169	202331369	55437	STRADB	NM_001206864	14878
chr19	42712880	42713080	162989	DEDD2	NR_073051	8964
chr6	10311100	10311300	100130275	TFAP2A-AS1	NR_033910	101350
chr3	30482406	30482606	7048	TGFBR2	NM_003242	165487
chr20	33724613	33724813	55741	EDEM2	NM_018217	10448
chr1	8138241	8138441	54206	ERRFI1	NM_018948	51948
chr11	70006232	70006432	8772	FADD	NM_003824	42936
chr2	211413744	211413944	1373	CPS1	NM_001875	7478
chr12	48214483	48214683	51564	HDAC7	NM_015401	820
chr6	130210866	130211066	253582	TMEM244	NM_001010876	28550
chr20	25258581	25258781	5834	PYGB	NM_002862	29976
chr14	61980906	61981106	101927780	LOC101927780	NR_110417	55906
chr15	71629861	71630061	101929196	LOC101929196	NR_120351	148563
chr10	8744713	8744913	100507143	LINC00708	NR_108058	434545
chr8	127333057	127333257	157638	FAM84B	NM_174911	237554
chr12	42654266	42654466	10138	YAF2	NM_005748	22212
chr1	151859297	151859497	117145	THEM4	NM_053055	22964
chr1	154711021	154711221	103	ADAR	NM_001025107	110665
chr15	49919708	49919908	56986	DTWD1	NM_001144955	6583
chr11	76741039	76741239	192134	B3GNT6	NM_138706	4245
chr3	133663959	133664159	80111	C3orf36	NM_025041	15403
chr3	115509605	115509805	2596	GAP43	NM_001130064	167555
chr7	158656591	158656791	55112	WDR60	NM_018051	7423
chr14	92429863	92430063	10516	FBLN5	NM_006329	15917
chr8	107312939	107313139	55074	OXR1	NM_001198533	30634
chr6	33567485	33567685	401253	LINC00336	NR_027908	6470
chr3	419128	419328	101927193	CHL1-AS1	NR_110739	8250
chrX	19235510	19235710	10149	GPR64	NM_005756	94855
chr12	69418255	69418455	1368	CPM	NM_001874	61335
chr7	21681066	21681266	8701	DNAH11	NM_001277115	98334
chr1	198431848	198432048	127124	ATP6V1G3	NM_133262	78127
chr17	38666602	38666802	84951	TNS4	NM_032865	8848
chr12	97962532	97962732	406926	MIR135A2	NR_029678	5043
chr6	139757756	139757956	645434	LOC645434	NR_033919	37877
chr19	16204546	16204746	7171	TPM4	NM_003290	17512
chr16	56378990	56379190	267	AMFR	NM_001144	80360
chr17	66293058	66293258	22901	ARSG	NM_001267727	5523
chr17	19301437	19301637	4239	MFAP4	NM_002404	11005
chr21	18895359	18895559	1525	CXADR	NM_001338	10236
chr14	95065600	95065800	12	SERPINA3	NM_001085	13013
chr1	219483762	219483962	127018	LYPLAL1	NM_001300772	135552
chr5	65278605	65278805	100303749	LOC100303749	NR_028474	37304
chr3	64973963	64974163	693126	MIR548A2	NR_030317	268381
chr22	43240871	43241071	26286	ARFGAP3	NM_001142293	12437
chr12	8079881	8080081	6515	SLC2A3	NM_006931	8911
chr3	129180510	129180710	8930	MBD4	NM_001276271	21588
chr2	33065478	33065678	285045	LINC00486	NR_027098	15069
chr10	25138590	25138790	56952	PRTFDC1	NM_001282786	102883
chr6	14927749	14927949	3720	JARID2	NM_004973	318356
chr1	153538260	153538460	6273	S100A2	NM_005978	54
chr2	25841535	25841735	1838	DTNB	NM_001256308	31456
chr2	20271443	20271643	9741	LAPTM4A	NM_014713	19754
chr15	30226427	30226627	7082	TJP1	NM_001301025	34475
chr3	16524443	16524643	23180	RFTN1	NM_015150	30679
chr13	29148968	29149168	2321	FLT1	NM_001160031	79803
chr15	70563824	70564024	7090	TLE3	NM_001282979	173668
chr1	203632376	203632576	493	ATP2B4	NM_001001396	36562
chr7	80014960	80015160	101927269	LOC101927269	NR_110075	11305
chr15	90041496	90041696	51458	RHCG	NR_110261	1752
chr11	57671307	57671507	219956	OR9Q1	NM_001005212	119945
chr5	81718573	81718773	92270	ATP6AP1L	NM_001017971	143393
chr10	31274890	31275090	220929	ZNF438	NM_001143769	13456
chr3	115503204	115503404	2596	GAP43	NM_001130064	161154
chr4	166501746	166501946	101928151	LINC01179	NR_121676	103944
chr1	162375768	162375968	117157	SH2D1B	NM_053282	6060
chr7	50570069	50570269	100129427	DDC-AS1	NR_033845	29287
chr12	120107912	120108112	5564	PRKAB1	NM_006253	2252
chr11	57549133	57549333	1500	CTNND1	NM_001085461	20000
chr2	122258705	122258905	100151683	RNU4ATAC	NR_023343	29650
chr3	157700912	157701112	6474	SHOX2	NM_003030	122940
chr22	38574068	38574268	8398	PLA2G6	NM_003560	3593
chr1	7326107	7326307	23261	CAMTA1	NM_001242701	480824
chr2	181773016	181773216	10477	UBE2E3	NM_001278555	71995
chr2	128528636	128528836	55339	WDR33	NM_001006622	40025
chr7	151295152	151295352	51422	PRKAG2	NM_024429	34092
chr7	129648899	129649099	51530	ZC3HC1	NM_001282190	42292
chr6	162339116	162339316	56895	AGPAT4	NM_020133	644109
chr5	75987018	75987218	100302746	NCRUPAR	NR_028375	21109
chr16	85029447	85029647	55625	ZDHHC7	NM_017740	15594
chr21	44932966	44933166	114038	LINC00313	NR_026863	34963
chr7	46608788	46608988	3486	IGFBP3	NM_001013398	648017
chr16	56642141	56642341	4502	MT2A	NM_005953	236
chr11	35929664	35929864	143458	LDLRAD3	NM_174902	35847
chr18	21795475	21795675	114876	OSBPL1A	NM_018030	56621
chr2	101516810	101517010	101927142	LOC101927142	NR_110213	76713
chr4	166361717	166361917	693163	MIR578	NR_030304	54424
chr7	21679191	21679391	8701	DNAH11	NM_001277115	96459
chr13	80561385	80561585	101515984	LINC01080	NR_104138	23726
chr9	119703194	119703394	100124538	SNORA70C	NR_003708	240186
chr16	67240730	67240930	442901	MIR328	NR_029887	4532
chr5	149140214	149140414	133522	PPARGC1B	NM_001172699	11188
chr18	3773355	3773555	9229	DLGAP1	NM_001242765	71903
chr12	81021583	81021783	4618	MYF6	NM_002469	79724
chr10	87555337	87555537	100507470	GRID1-AS1	NR_038986	217950
chr2	183781296	183781496	2487	FRZB	NM_001463	49898
chr11	48112570	48112770	5795	PTPRJ	NM_002843	110561
chr5	54897129	54897329	8611	PPAP2A	NR_103485	66323
chr18	21002878	21003078	85019	TMEM241	NM_032933	14947
chr1	6445825	6446025	11332	ACOT7	NM_181864	42
chr16	70784745	70784945	100130894	VAC14-AS1	NR_034083	4117
chr12	6387638	6387838	55200	PLEKHG6	NM_018173	31863
chr7	73725828	73726028	7461	CLIP2	NM_032421	22124
chr3	117572781	117572981	100506724	LINC00901	NR_121607	932604
chr2	214968468	214968668	402117	VWC2L	NM_001080500	307892
chr12	91795085	91795285	1634	DCN	NM_001920	218379
chr17	80847440	80847640	79755	ZNF750	NM_024702	49609
chr9	131814916	131815116	84895	FAM73B	NM_032809	15764
chr8	75089943	75090143	56704	JPH1	NM_020647	143519
chr14	36139019	36139219	84684	INSM2	NM_032594	135872
chr20	48753895	48754095	387521	TMEM189	NM_199129	16340
chr4	88263484	88263684	345275	HSD17B13	NM_178135	19526
chr17	69398783	69398983	101928165	CASC17	NR_104152	200563
chr2	38030285	38030485	101929559	LINC00211	NR_110011	26469
chr5	153972791	153972991	100422950	MIR3141	NR_036094	2741
chr4	166381119	166381319	693163	MIR578	NR_030304	73826
chr2	85185756	85185956	56888	KCMF1	NM_020122	12374
chr2	10482694	10482894	3241	HPCAL1	NM_001258357	12506
chr4	139932534	139932734	25819	CCRN4L	NM_012118	4278
chr11	34778803	34779003	26298	EHF	NM_001206616	124893
chr1	184591607	184591807	80267	EDEM3	NM_025191	132334
chr3	152856278	152856478	5912	RAP2B	NM_002886	23622
chr2	194689147	194689347	101927406	LOC101927406	NR_110222	519745
chr2	196385352	196385552	57181	SLC39A10	NM_001127257	136079
chr9	71409853	71410053	116224	FAM122A	NM_138333	14990
chr5	106553538	106553738	102467213	LOC102467213	NR_104671	206923
chr19	48167514	48167714	30846	EHD2	NM_014601	48986
chr12	52674166	52674366	3887	KRT81	NM_002281	11033
chr10	89605681	89605881	5728	PTEN	NM_000314	17413
chr6	127423608	127423808	84870	RSPO3	NM_032784	16339
chr5	107321057	107321257	1946	EFNA5	NM_001962	314561
chr5	19855145	19855345	1016	CDH18	NM_001291957	31136
chr10	112116389	112116589	10285	SMNDC1	NM_005871	51782
chr5	3644167	3644367	79192	IRX1	NM_024337	48100
chr10	62408709	62408909	288	ANK3	NM_001204404	76095
chr5	142974937	142975137	100846991	MIR5197	NR_049829	84387
chr17	78698682	78698882	101928855	LOC101928855	NR_110852	80650
chr13	48073472	48073672	8803	SUCLA2	NM_003850	501890
chr1	9496417	9496617	100506022	LOC100506022	NR_104622	7462
chr7	38743905	38744105	340286	FAM183B	NR_028347	17316
chr7	139553553	139553753	6916	TBXAS1	NR_029394	24702
chr7	21050925	21051125	222901	RPL23P8	NR_026673	184109
chr10	74052068	74052268	54541	DDIT4	NM_019058	18492
chr2	135575941	135576141	130013	ACMSD	NM_138326	20144
chr3	183033669	183033869	84002	B3GNT5	NM_032047	62738
chr5	43096950	43097150	7690	ZNF131	NR_123719	23952
chr20	17986814	17987014	92667	MGME1	NM_052865	37153
chr19	17907453	17907653	10331	B3GNT3	NM_014256	1635
chr16	21649996	21650196	10261	IGSF6	NM_005849	13891
chr4	6752642	6752842	9778	KIAA0232	NM_014743	31716
chr17	1884918	1885118	146760	RTN4RL1	NM_178568	43160
chr2	10526109	10526309	3241	HPCAL1	NM_001258359	17320
chr6	141647657	141647857	100616180	MIR4465	NR_039675	642807
chr4	142486776	142486976	3600	IL15	NR_037840	70872
chr19	33496607	33496807	91442	C19orf40	NM_152266	33585
chr6	159128250	159128450	94120	SYTL3	NM_001242394	57305
chr2	61482683	61482883	130872	AHSA2	NM_152392	78229
chr11	75742065	75742265	7481	WNT11	NM_004626	175409
chr7	75716448	75716648	4191	MDH2	NR_104165	39212
chr6	64516511	64516711	23469	PHF3	NM_015153	160181
chr10	49524249	49524449	5599	MAPK8	NM_001278547	9668
chr2	151900154	151900354	375287	RBM43	NM_198557	218135
chr11	76485119	76485319	25987	TSKU	NM_001258210	8137
chr1	219486339	219486539	127018	LYPLAL1	NM_001300772	138129
chr3	151988073	151988273	401093	MBNL1-AS1	NR_027038	758
chr3	4730268	4730468	100126791	EGOT	NR_004428	62906
chr2	153473672	153473872	55660	PRPF40A	NM_017892	100203
chr16	46898382	46898582	84706	GPT2	NM_133443	19825
chr14	68942538	68942738	677	ZFP36L1	NM_001244698	317993
chr13	42294928	42295128	100847026	MIR5006	NR_049803	152497
chr1	95209525	95209725	101928079	LINC01057	NR_104131	76212
chr14	74846794	74846994	55237	VRTN	NM_018228	31729
chr10	112186155	112186355	1847	DUSP5	NM_004419	71369
chr20	49051289	49051489	5770	PTPN1	NM_002827	75468
chr19	11300556	11300756	25959	KANK2	NM_015493	4610
chr8	128822458	128822658	100302185	MIR1204	NR_031609	14351
chr20	61469564	61469764	100132911	DPH3P1	NM_080750	6253
chrX	8836528	8836728	171482	FAM9A	NM_174951	67204
chr3	183483298	183483498	79929	MAP6D1	NM_024871	59995
chr16	80870983	80871183	124359	CDYL2	NM_152342	32908
chr17	60897260	60897460	162333	2015-03-10	NM_001288780	11618
chr9	13034043	13034243	8777	MPDZ	NM_001261407	245420
chr19	2627622	2627822	2788	GNG7	NM_052847	75024
chr18	57691676	57691876	5366	PMAIP1	NM_021127	124585
chr5	147525569	147525769	408187	SPINK14	NM_001001325	23626
chr10	12630390	12630590	100616151	MIR4480	NR_039700	9739
chr8	131154443	131154643	100507117	ASAP1-IT2	NR_045385	57529
chr12	50596027	50596227	51474	LIMA1	NM_001243775	811
chr15	71544450	71544650	101929196	LOC101929196	NR_120351	63152
chr3	16101748	16101948	117248	GALNT15	NM_054110	114335
chr2	212273297	212273497	29034	CPS1-IT1	NR_002763	791103
chr8	71971462	71971662	2138	EYA1	NM_172059	297184
chr1	227532127	227532327	8476	CDC42BPA	NM_014826	26401
chr7	44113259	44113459	102465504	MIR6838	NR_106897	327
chr10	95094911	95095111	26509	MYOF	NM_133337	147063
chr1	68215627	68215827	1647	GADD45A	NM_001199742	64868
chr6	137347805	137348005	53832	IL20RA	NM_001278722	17544
chr9	124726114	124726314	158135	TTLL11	NM_194252	129671
chr6	154488842	154489042	4988	OPRM1	NM_001285527	78046
chr1	195047252	195047452	100616363	MIR4735	NR_039888	1504259
chr19	19702256	19702456	80714	PBX4	NM_025245	27369
chr5	66544615	66544815	4064	CD180	NM_005582	52098
chr18	2529281	2529481	64863	METTL4	NM_022840	42108
chr15	69886958	69887158	145837	LOC145837	NR_026979	33000
chr5	143293161	143293361	57824	HMHB1	NM_021182	101536
chr22	24699572	24699772	101730217	SPECC1L-ADORA2A	NR_103546	32888
chr3	73085694	73085894	55096	EBLN2	NM_018029	25015
chr12	122229689	122229889	54509	RHOF	NM_019034	1805
chr11	18405198	18405398	3939	LDHA	NR_028500	10637
chr7	42145341	42145541	2737	GLI3	NM_000168	131177
chr2	227112421	227112621	646736	LOC646736	NR_046102	105012
chr10	90967225	90967425	9023	CH25H	NM_003956	254
chr7	27317342	27317542	101410536	EVX1-AS	NR_120507	30594
chr7	30182339	30182539	222166	MTURN	NM_152793	7888
chr18	21656305	21656505	125488	TTC39C	NM_001292030	36911
chr5	90765670	90765870	57561	ARRDC3	NM_020801	86621
chr6	138683988	138684188	23593	HEBP2	NM_014320	41247
chr6	132144591	132144791	5167	ENPP1	NM_006208	15536
chr3	87022729	87022929	389136	VGLL3	NM_016206	17428
chr1	97516252	97516452	100873932	DPYD-AS1	NR_046590	45126
chr22	41128757	41128957	2847	MCHR1	NM_005297	53676
chr10	90260001	90260201	55328	RNLS	NM_001031709	82981
chr5	106761181	106761381	1946	EFNA5	NM_001962	245315
chr22	31982239	31982439	102465666	MIR7109	NR_106959	35178
chr1	40857499	40857699	64744	SMAP2	NM_001198979	1417
chr3	116869710	116869910	100506724	LINC00901	NR_121607	229533
chr19	16207430	16207630	4218	RAB8A	NM_005370	14959
chr7	81365489	81365689	3082	HGF	NM_001010934	33863
chr11	28857869	28858069	102466876	MIR8068	NR_107035	358874
chr11	12092032	12092232	9645	MICAL2	NM_001282663	39990
chr8	63435756	63435956	286183	NKAIN3	NM_173688	274356
chr4	152236448	152236648	345062	PRSS48	NM_183375	38224
chr10	81967061	81967261	439990	LINC00857	NR_038464	304
chr1	223842958	223843158	388743	CAPN8	NM_001143962	10378
chr7	47294031	47294231	64759	TNS3	NM_022748	327611
chr5	159332459	159332659	147	ADRA1B	NM_000679	11180
chr1	201269161	201269361	5317	PKP1	NM_000299	16682
chr6	4323191	4323391	100507506	LOC100507506	NR_103764	186986
chr1	23912204	23912404	3399	ID3	NM_002167	26019
chr6	10202433	10202633	100130275	TFAP2A-AS1	NR_033910	210017
chr13	33426776	33426976	100874167	LINC00423	NR_047020	58914
chr12	13025263	13025463	387841	RPL13AP20	NR_003932	3047
chr2	28838745	28838945	151056	PLB1	NM_001170585	119908
chr19	48166102	48166302	30846	EHD2	NM_014601	50398
chr8	18923923	18924123	23362	PSD3	NM_015310	52827
chr1	110540283	110540483	10768	AHCYL1	NM_001242674	3165
chr8	80697615	80697815	23462	HEY1	NM_001040708	17617
chr5	35817263	35817463	3575	IL7R	NR_120485	39613
chr18	3305270	3305470	103910	MYL12B	NM_001144945	42654
chr15	90355525	90355725	290	ANPEP	NM_001150	2447
chr17	42222429	42222629	78995	C17orf53	NM_001171251	3256
chr16	28104499	28104699	146395	GSG1L	NM_001109763	29769
chr13	34933340	34933540	100874179	LINC00457	NR_047036	281382
chr8	116206875	116207075	7227	TRPS1	NM_001282902	473264
chr12	83045385	83045585	160335	TMTC2	NM_152588	35448
chr10	112159091	112159291	10285	SMNDC1	NM_005871	94484
chr19	51476235	51476435	5653	KLK6	NM_002774	3406
chr18	72458053	72458253	55628	ZNF407	NM_001146190	115235
chr20	55363414	55363614	7022	TFAP2C	NM_003222	159157
chr1	47022640	47022840	148930	KNCN	NM_001097611	5853
chr20	36619118	36619318	9675	TTI1	NM_014657	42615
chr9	73053628	73053828	687	KLF9	NM_001206	24155
chr19	8420642	8420842	51129	ANGPTL4	NR_104213	8268
chr4	175441868	175442068	3248	HPGD	NM_001256301	2076
chr10	108266392	108266592	114815	SORCS1	NM_001206571	657974
chr13	33853639	33853839	100874241	STARD13-AS	NR_046693	2049
chr10	71224604	71224804	23555	TSPAN15	NM_012339	13479
chr7	103032760	103032960	5701	PSMC2	NM_001204453	44890
chr2	235542634	235542834	10123	ARL4C	NM_001282431	137037
chr8	67472204	67472404	4603	MYBL1	NM_001080416	53180
chr2	208712616	208712816	7855	FZD5	NM_003468	78573
chr10	12762470	12762670	283070	LOC283070	NR_027322	112562
chr11	34771882	34772082	26298	EHF	NM_001206616	117972
chr3	124505271	124505471	7372	UMPS	NR_033434	56159
chr3	41369290	41369490	1499	CTNNB1	NM_001904	128449
chr12	130621799	130621999	440119	FZD10-AS1	NR_033834	24324
chr16	51573025	51573225	101927364	LOC101927364	NR_110916	223304
chr8	37159628	37159828	100507420	LOC100507420	NR_121620	191703
chr16	74774866	74775066	79152	FA2H	NM_024306	33763
chr6	139916351	139916551	645434	LOC645434	NR_033919	120718
chr2	237780177	237780377	10920	COPS8	NM_198189	213806
chr18	19266428	19266628	100302135	MIR320C1	NR_031565	3058
chr2	145311092	145311292	101928455	LINC01412	NR_110570	31758
chr12	77005463	77005663	114882	OSBPL8	NM_020841	51974
chr11	33737957	33738157	966	CD59	NM_001127226	6216
chr7	97645115	97645315	4951	OCM2	NM_006188	25799
chr6	64609370	64609570	23469	PHF3	NM_015153	253040
chr2	186084830	186085030	401024	FSIP2	NM_173651	518424
chr1	169420740	169420940	57821	CCDC181	NM_001300968	9067
chr9	111330461	111330661	10880	ACTL7B	NM_006686	287714
chr15	96879422	96879622	7026	NR2F2	NM_001145157	2954
chr12	54164095	54164295	102216268	CISTR	NR_104332	13377
chr2	28791547	28791747	151056	PLB1	NM_001170585	72710
chr1	235114396	235114596	677802	SNORA14B	NR_002956	176756
chr1	224268283	224268483	23219	FBXO28	NR_049764	33405
chr4	62309718	62309918	23284	LPHN3	NM_015236	53020
chr16	22223424	22223624	29904	EEF2K	NM_013302	5933
chr8	29982220	29982420	619373	MBOAT4	NM_001100916	19880
chr2	106020885	106021085	2274	FHL2	NM_001450	5304
chr9	91615600	91615800	1903	S1PR3	NM_005226	9377
chr14	91621364	91621564	100124539	SNORA11B	NR_003709	28695
chr16	54114712	54114912	100505692	FTO-IT1	NR_103838	41508
chr16	52028655	52028855	388276	C16orf97	NM_001242473	79092
chr10	63859221	63859421	84159	ARID5B	NM_001244638	50352
chr19	2528863	2529063	4616	GADD45B	NM_015675	52841
chr12	15683448	15683648	5800	PTPRO	NM_030671	15729
chr20	6686042	6686242	650	BMP2	NM_001200	62602
chr7	36033374	36033574	101928618	LOC101928618	NR_108089	101445
chr17	16922003	16922203	23164	MPRIP	NM_201274	23970
chr12	66042883	66043083	100507065	LOC100507065	NR_120434	6831
chr10	95714700	95714900	266971	PIPSL	NR_002319	6872
chr12	26013028	26013228	100422897	MIR4302	NR_036188	13884
chr4	6635040	6635240	93621	MRFAP1	NM_001272053	6677
chr10	123862041	123862241	10579	TACC2	NM_001291879	10412
chr3	64519284	64519484	101929335	LOC101929335	NR_110150	27637
chr6	7561905	7562105	1832	DSP	NM_001008844	20136
chr1	23337315	23337515	729059	C1orf234	NM_001242521	4928
chr4	40319085	40319285	101060498	LOC101060498	NR_121640	684
chr12	31884831	31885031	196394	AMN1	NR_103523	2823
chr8	75163042	75163242	56704	JPH1	NM_020647	70420
chr4	96010695	96010895	658	BMPR1B	NM_001256794	1846
chr20	20529374	20529574	57186	RALGAPA2	NM_020343	163792
chr1	207992351	207992551	148696	LOC148696	NR_026817	728
chr18	9825655	9825855	84203	TXNDC2	NM_001098529	59967
chr20	39877360	39877560	23051	ZHX3	NM_015035	51279
chr11	124671130	124671330	100507283	LOC100507283	NR_103862	907
chr2	101402760	101402960	4862	NPAS2	NM_002518	33752
chr18	21452095	21452295	3909	LAMA3	NM_001127718	788
chr14	29145850	29146050	2290	FOXG1	NM_005249	90327
chr3	185376525	185376725	646600	C3orf65	NR_027317	54414
chr3	101808755	101808955	152225	LOC152225	NR_026934	149153
chr11	123401935	123402135	57476	GRAMD1B	NM_001286563	5692
chr1	84831511	84831711	391051	UOX	NR_003927	31965
chr11	123324917	123325117	57476	GRAMD1B	NM_001286563	71326
chr16	14476543	14476743	100126355	MIR365A	NR_029854	73502
chr2	10410936	10411136	3241	HPCAL1	NM_002149	31993
chr17	73545477	73545677	3993	LLGL2	NM_001015002	23795
chr2	98599185	98599385	23505	TMEM131	NM_015348	13069
chr6	128832695	128832895	5796	PTPRK	NM_001291983	9024
chr3	171852847	171853047	64778	FNDC3B	NM_001135095	94604
chr2	46252354	46252554	2034	EPAS1	NM_001430	272086
chr12	9880469	9880669	160365	CLECL1	NM_172004	5326
chr9	114111102	114111302	26248	OR2K2	NM_205859	20489
chr3	188037397	188037597	4026	LPP	NM_001167671	94305
chr1	116854962	116855162	476	ATP1A1	NM_000701	60732
chr2	201344724	201344924	130535	KCTD18	NM_152387	29968
chr11	67890534	67890734	1119	CHKA	NM_212469	1776
chr2	100908567	100908767	164832	LONRF2	NM_198461	30528
chr15	83588253	83588453	9455	HOMER2	NM_004839	33123
chr5	167742001	167742201	23286	WWC1	NM_001161661	23037
chr3	124556599	124556799	3693	ITGB5	NM_002213	49445
chr4	151644139	151644339	10586	MAB21L2	NM_006439	141163
chr10	69843751	69843951	26091	HERC4	NM_001278187	8748
chr1	246747032	246747232	163882	CNST	NM_001139459	17494
chr3	160514682	160514882	151742	PPM1L	NM_139245	40787
chr10	123084408	123084608	2263	FGFR2	NM_001144913	268973
chr10	48332182	48332382	118738	ZNF488	NM_153034	22806
chr16	72911311	72911511	463	ZFHX3	NM_006885	170863
chr17	7131497	7131697	442898	MIR324	NR_029896	4899
chr17	17825915	17826115	146691	TOM1L2	NM_001288786	49769
chr12	121058413	121058613	9478	CABP1	NM_001033677	19908
chr7	2349815	2350015	29886	SNX8	NM_013321	4184
chr10	49541980	49542180	5599	MAPK8	NM_001278547	27399
chr4	77624414	77624614	100616299	MIR4450	NR_039654	129794
chr14	107254523	107254723	338005	LINC00221	NR_027457	316179
chr13	21607674	21607874	26524	LATS2	NM_014572	27948
chr5	173390163	173390363	133491	C5orf47	NM_001144954	25898
chr17	2452769	2452969	79066	METTL16	NM_024086	37669
chr2	216363257	216363457	102724849	LOC102724849	NR_110607	44928
chr21	27762514	27762714	116159	CYYR1	NM_052954	182967
chr20	53113439	53113639	55816	DOK5	NM_177959	21283
chr3	98641727	98641927	131566	DCBLD2	NM_080927	21294
chr7	28076623	28076823	100128081	JAZF1-AS1	NR_034097	143352
chr3	87119243	87119443	100846978	LINC00506	NR_104153	19086
chr1	94245319	94245519	100126348	MIR760	NR_030621	66968
chr9	71130449	71130649	169693	TMEM252	NM_153237	25234
chr8	122736470	122736670	3037	HAS2	NM_005328	82940
chr18	72209596	72209796	84735	CNDP1	NM_032649	8005
chr17	55292802	55293002	124540	MSI2	NM_138962	41028
chr14	22733768	22733968	1603	DAD1	NM_001344	324275
chrX	46045359	46045559	101927574	LINC01186	NR_110388	141650
chr14	77590039	77590239	283576	ZDHHC22	NM_174976	17995
chr4	11283187	11283387	693157	MIR572	NR_030298	87163
chr17	39687192	39687392	3880	KRT19	NM_002276	2651
chr15	96106814	96107014	145820	LINC00924	NR_027133	130593
chr11	24987172	24987372	338645	LUZP2	NM_001252010	468757
chr6	138903775	138903975	57224	NHSL1	NM_020464	10207
chr5	59041283	59041483	5144	PDE4D	NM_001197218	23055
chr11	76499834	76500034	25987	TSKU	NM_015516	5650
chr2	196183899	196184099	57181	SLC39A10	NM_001127257	337532
chr9	139588147	139588347	10555	AGPAT2	NM_006412	6336
chr4	75869672	75869872	25849	PARM1	NM_015393	11488
chr21	37297042	37297242	101928269	LOC101928269	NR_110418	79823
chr20	62313960	62314160	8771	TNFRSF6B	NM_003823	13943
chr19	17438804	17439004	57719	ANO8	NM_020959	6734
chr11	79874018	79874218	101928944	LOC101928944	NR_120570	599728
chr5	149275652	149275852	644762	LOC644762	NR_110534	36788
chr12	27229873	27230073	728858	C12orf71	NM_001080406	5482
chr8	120126618	120126818	10584	COLEC10	NM_006438	47295
chr2	43313692	43313892	102723854	LOC102723854	NR_110585	47110
chr6	2854038	2854238	100616285	MIR4645	NR_039788	203
chr8	40230970	40231170	56892	C8orf4	NM_020130	220084
chr19	12861183	12861383	54831	BEST2	NM_017682	2123
chr16	69944147	69944347	11060	WWP2	NM_199424	14638
chr2	47094082	47094282	100134259	LINC01119	NR_024452	39180
chr7	17029666	17029866	155465	AGR3	NM_176813	108153
chr2	8745738	8745938	101929567	LOC101929567	NR_110257	21916
chr19	6801142	6801342	7409	VAV1	NM_001258207	28564
chr3	156506123	156506323	647033	PA2G4P4	NR_003284	23587
chr1	154943828	154944028	6464	SHC1	NM_183001	705
chr6	44623170	44623370	100616352	MIR4642	NR_039785	219893
chr4	90138974	90139174	285513	GPRIN3	NM_198281	90087
chr1	6377054	6377254	11332	ACOT7	NM_181866	41850
chr3	99254152	99254352	1295	COL8A1	NM_020351	103187
chr13	30700056	30700256	84056	KATNAL1	NM_001014380	181035
chr10	76581485	76581685	23522	KAT6B	NM_001256469	4585
chr1	8244463	8244663	50651	SLC45A1	NM_001080397	133581
chr3	14167588	14167788	79188	TMEM43	NM_024334	1249
chr20	30873630	30873830	9371	KIF3B	NM_004798	8277
chr6	6750514	6750714	285780	LY86-AS1	NR_026970	127555
chr5	149295259	149295459	644762	LOC644762	NR_110534	17181
chr5	106802084	106802284	1946	EFNA5	NM_001962	204412
chr19	14128759	14128959	117579	RLN3	NM_080864	10157
chr12	104252913	104253113	51559	NT5DC3	NM_001031701	18038
chr11	75054063	75054263	442900	MIR326	NR_029891	7933
chr14	52578581	52578781	22795	NID2	NM_007361	42735
chr6	33558432	33558632	401253	LINC00336	NR_027908	2583
chr10	68385914	68386114	347731	LRRTM3	NM_178011	299777
chr1	169455021	169455221	10560	SLC19A2	NM_006996	87
chr7	111543984	111544184	100506413	DOCK4-AS1	NR_103806	95524
chr7	107949417	107949617	4897	NRCAM	NM_001037132	68903
chr17	53532236	53532436	23531	MMD	NM_012329	32995
chr8	19056420	19056620	100128993	LOC100128993	NR_038919	46512
chr5	95297612	95297812	22936	ELL2	NM_012081	63
chr20	37233543	37233743	343578	ARHGAP40	NM_001164431	3067
chr14	100905626	100905826	79446	WDR25	NM_024515	62894
chr4	72016802	72017002	8671	SLC4A4	NM_001134742	36100
chr8	145027002	145027202	5339	PLEC	NM_201379	986
chr3	171074116	171074316	23043	TNIK	NR_027767	103981
chr10	81931135	81931335	311	ANXA11	NM_001278408	33012
chr2	57388206	57388406	7444	VRK2	NM_001288838	746479
chr22	31237417	31237617	23762	OSBP2	NM_001282741	19015
chr12	51180798	51180998	466	ATF1	NM_005171	23110
chr8	38858844	38859044	8754	ADAM9	NR_027878	4440
chr6	10348188	10348388	100130275	TFAP2A-AS1	NR_033910	64262
chr16	89894136	89894336	84501	SPIRE2	NM_032451	670
chr14	77651200	77651400	57156	TMEM63C	NM_020431	3199
chr9	86047194	86047394	257019	FRMD3	NM_001244960	35363
chr16	72986890	72987090	463	ZFHX3	NM_006885	95284
chr10	74023437	74023637	54541	DDIT4	NM_019058	10139
chr7	55087102	55087302	1956	EGFR	NM_201284	478
chr6	133824307	133824507	2070	EYA4	NM_001301013	261771
chr18	33889623	33889823	80206	FHOD3	NM_001281739	12065
chr11	112066905	112067105	83875	BCO2	NM_001037290	19917
chr9	134622633	134622833	2889	RAPGEF1	NM_005312	9808
chr16	54452929	54453129	79191	IRX3	NM_024336	132651
chr13	33559060	33559260	9365	KL	NM_004795	31410
chr10	114120405	114120605	390003	GUCY2GP	NR_028134	4152
chr6	1641668	1641868	2296	FOXC1	NM_001453	31088
chr17	80240823	80241023	1453	CSNK1D	NR_110578	9305
chr18	18971022	18971222	80000	GREB1L	NM_001142966	148920
chr17	75121759	75121959	6397	SEC14L1	NM_001039573	15145
chr10	1030415	1030615	23560	GTPBP4	NM_012341	3833
chr5	17306107	17306307	401177	LOC401177	NR_033975	81212
chr9	81600161	81600361	101927450	LOC101927450	NR_109771	160320
chr1	90331589	90331789	55144	LRRC8D	NM_018103	44210
chr3	189101606	189101806	100874027	TPRG1-AS2	NR_046722	143323
chr20	49057412	49057612	5770	PTPN1	NM_002827	69345
chr2	58446651	58446851	55120	FANCL	NM_018062	21764
chr15	41168611	41168811	171177	RHOV	NM_133639	2224
chr7	12827928	12828128	10124	ARL4A	NM_005738	101118
chr1	219452789	219452989	127018	LYPLAL1	NM_001300772	104579
chr3	4728917	4729117	100126791	EGOT	NR_004428	64257
chr17	17677504	17677704	140771	SMCR5	NR_024007	5239
chrX	14691902	14692102	2742	GLRA2	NM_001118885	144583
chr7	65551507	65551707	435	ASL	NM_001024943	10774
chr13	45496042	45496242	26747	NUFIP1	NM_012345	67471
chr22	46226713	46226913	100616253	MIR4762	NR_039919	70410
chr12	110981443	110981643	160760	PPTC7	NM_139283	39521
chr8	37243312	37243512	100507420	LOC100507420	NR_121620	108019
chr13	34839482	34839682	100874179	LINC00457	NR_047036	375240
chr6	167028697	167028897	6196	RPS6KA2	NM_021135	11929
chr6	123412180	123412380	134829	CLVS2	NM_001010852	95165
chr7	51674458	51674658	23242	COBL	NM_001287438	290043
chr5	17216173	17216373	10409	BASP1	NM_001271606	658
chr16	58056046	58056246	4324	MMP15	NM_002428	3135
chr17	71356104	71356304	23580	CDC42EP4	NM_012121	48061
chr17	7170056	7170256	1366	CLDN7	NM_001185022	3644
chr4	77645186	77645386	100616299	MIR4450	NR_039654	150566
chr21	40159518	40159718	400866	LINC00114	NR_027065	14217
chr2	228723073	228723273	164781	DAW1	NM_178821	13153
chr3	23077706	23077906	7325	UBE2E2	NM_152653	166977
chr5	71900327	71900527	102503427	LOC102503427	NR_105008	47524
chr10	25351453	25351653	219670	ENKUR	NM_001270383	345
chr7	75737979	75738179	4191	MDH2	NR_104165	60743
chr10	46909356	46909556	414241	FAM35BP	NR_027632	11816
chr3	115507859	115508059	2596	GAP43	NM_001130064	165809
chr17	17886883	17887083	83450	LRRC48	NM_001130092	10857
chr8	142164237	142164437	22898	DENND3	NM_014957	25618
chr12	32686957	32687157	121512	FGD4	NM_139241	32017
chr1	18996807	18997007	5081	PAX7	NM_002584	39408
chr18	45530345	45530545	4087	SMAD2	NM_001003652	72928
chrX	41069709	41069909	1654	DDX3X	NM_001356	122841
chrX	9121639	9121839	171483	FAM9B	NM_205849	119571
chr4	124400045	124400245	10252	SPRY1	NM_005841	79501
chr20	5926667	5926867	51605	TRMT6	NM_015939	4437
chr2	70751490	70751690	7039	TGFA	NM_003236	29557
chr14	92621106	92621306	53981	CPSF2	NM_017437	32909
chr10	3894364	3894564	1316	KLF6	NM_001160124	66991
chr4	97698336	97698536	101410545	STPG2-AS1	NR_102713	589640
chr15	56334880	56335080	4734	NEDD4	NM_006154	49036
chr1	197752860	197753060	163486	DENND1B	NM_001195216	8337
chr14	74004561	74004761	641371	ACOT1	NM_001037161	734
chr5	95056169	95056369	22836	RHOBTB3	NM_014899	10580
chr19	4933568	4933768	100616337	MIR4747	NR_039902	970
chr9	73034935	73035135	687	KLF9	NM_001206	5462
chr18	43844230	43844430	494470	RNF165	NM_152470	69856
chr7	22372018	22372218	9771	RAPGEF5	NM_012294	24415
chr16	88829998	88830198	339059	LOC339059	NR_120387	20924
chr6	137291156	137291356	100294720	NHEG1	NR_027994	23112
chr13	24722825	24723025	221178	SPATA13	NM_153023	11929
chr6	160807955	160808155	6581	SLC22A3	NM_021977	38651
chr10	69252386	69252586	29119	CTNNA3	NM_001291133	172957
chr8	49834242	49834442	6591	SNAI2	NM_003068	343
chr3	189110863	189111063	100874027	TPRG1-AS2	NR_046722	152580
chr11	110055999	110056199	85463	ZC3H12C	NM_033390	92013
chr9	91467774	91467974	100423015	MIR4289	NR_036252	107054
chr7	99938789	99938989	5379	PMS2P1	NR_003613	4959
chr18	62883130	62883330	1005	CDH7	NM_033646	534257
chr1	202349182	202349382	4660	PPP1R12B	NM_002481	31453
chr10	73933068	73933268	119504	ANAPC16	NM_001242546	42589
chr9	136739695	136739895	7410	VAV2	NM_003371	117651
chr7	103298417	103298617	375611	SLC26A5	NM_001167962	211893
chr17	47964579	47964779	255061	TAC4	NM_001077504	39300
chrX	119806252	119806452	29071	C1GALT1C1	NM_152692	42347
chr11	15924799	15924999	102464826	MIR6073	NR_106721	66268
chr16	56370273	56370473	267	AMFR	NM_001144	89077
chr13	70967960	70968160	57626	KLHL1	NM_020866	285435
chrX	132223611	132223811	83844	USP26	NM_031907	61411
chr2	102664973	102665173	3554	IL1R1	NM_001288706	21762
chr1	231763822	231764022	27185	DISC1	NM_001012958	1362
chr12	68891488	68891688	100507195	LOC100507195	NR_120458	46324
chr10	71987794	71987994	5464	PPA1	NM_021129	5296
chr8	125667552	125667752	9788	MTSS1	NM_001282971	73096
chr16	11318151	11318351	8651	SOCS1	NM_003745	31788
chr4	120930926	120931126	4085	MAD2L1	NM_002358	56987
chr22	43017030	43017230	267010	RNU12	NR_029422	5880
chr16	87412956	87413156	79791	FBXO31	NM_024735	4343
chr2	201165736	201165936	26010	SPATS2L	NM_001282743	4767
chr5	114791094	114791294	56929	FEM1C	NM_020177	89397
chr5	32175017	32175217	64083	GOLPH3	NM_022130	692
chr4	11630161	11630361	9957	HS3ST1	NM_005114	199724
chr2	201660001	201660201	9689	BZW1	NM_014670	16167
chr2	230271964	230272164	55022	PID1	NM_017933	136007
chr12	89901437	89901637	8693	GALNT4	NM_003774	17046
chr12	48429261	48429461	1280	COL2A1	NM_033150	31076
chr5	76134500	76134700	170591	S100Z	NM_130772	11225
chrX	52964277	52964477	727866	FAM156B	NM_001099684	21252
chr5	148862474	148862674	406937	MIR145	NR_029686	52366
chr2	62652198	62652398	200728	TMEM17	NM_198276	81306
chr17	70585185	70585385	100499467	LINC00673	NR_036488	3658
chr16	757192	757392	146330	FBXL16	NM_153350	1467
chr2	88913541	88913741	9451	EIF2AK3	NM_004836	13453
chr14	103537962	103538162	9578	CDC42BPB	NM_006035	14320
chr7	36031999	36032199	101928618	LOC101928618	NR_108089	102820
chr9	71712154	71712354	9414	TJP2	NM_001170414	23925
chr7	41148517	41148717	101928773	LINC01449	NR_110832	7416
chr2	187409031	187409231	3685	ITGAV	NM_001145000	45658
chr2	54777455	54777655	6711	SPTBN1	NM_178313	7975
chr7	124206720	124206920	2861	GPR37	NM_005302	199259
chr4	41577455	41577655	22998	LIMCH1	NM_001112720	37233
chr19	42244738	42244938	4680	CEACAM6	NM_002483	14589
chr3	48636573	48636773	1294	COL7A1	NM_000094	4080
chr22	46501392	46501592	406883	MIRLET7A3	NR_029478	7136
chr9	93924432	93924632	100129316	LOC100129316	NR_033912	87118
chr2	46708769	46708969	388946	TMEM247	NM_001145051	2166
chr10	94586655	94586855	54536	EXOC6	NM_001013848	7714
chr4	41477545	41477745	22998	LIMCH1	NM_001289122	114844
chr7	106874475	106874675	26959	HBP1	NM_012257	65116
chr4	148563848	148564048	55751	TMEM184C	NM_018241	25410
chr14	69036752	69036952	677	ZFP36L1	NM_001244698	223779
chr7	104859966	104860166	6733	SRPK2	NM_182691	49458
chr8	29172044	29172244	1846	DUSP4	NM_057158	34178
chr9	119599917	119600117	22954	TRIM32	NM_001099679	150437
chr6	7480284	7480484	1832	DSP	NM_001008844	61485
chrX	109454121	109454321	692226	SNORD96B	NR_004379	14067
chr7	100399834	100400034	2050	EPHB4	NM_004444	25209
chr14	80848415	80848615	1734	DIO2	NM_000793	151118
chr11	46295470	46295670	90993	CREB3L1	NM_052854	3618
chr2	39953622	39953822	80745	THUMPD2	NR_028102	52694
chr1	41962002	41962202	1907	EDN2	NM_001956	11758
chr5	91202383	91202583	57561	ARRDC3	NM_020801	523334
chr8	64132870	64133070	253943	YTHDF3	NM_001277814	51409
chr10	311049	311249	10771	ZMYND11	NM_001202467	85216
chrY	13842613	13842813	352887	GYG2P1	NR_033667	690676
chr12	63695258	63695458	552	AVPR1A	NM_000706	148768
chr12	53321142	53321342	3856	KRT8	NM_001256282	989
chr16	73023524	73023724	463	ZFHX3	NM_006885	58650
chr14	22384084	22384284	26686	OR4E2	NM_001001912	250888
chr10	92681187	92681387	27063	ANKRD1	NM_014391	255
chr5	137169301	137169501	4888	NPY6R	NR_002713	32520
chr4	169717959	169718159	23022	PALLD	NM_001166110	35096
chr13	91487084	91487284	144776	LINC00410	NR_027039	91667
chr20	33890849	33891049	128876	FAM83C	NM_178468	10724
chr1	2466492	2466692	388585	HES5	NM_001010926	4908
chr14	95731859	95732059	79789	CLMN	NM_024734	54286
chr12	95283441	95283641	160313	KRT19P2	NR_036685	55312
chr16	46796575	46796775	91807	MYLK3	NM_182493	14454
chr10	7275727	7275927	57713	SFMBT2	NM_001018039	175476
chr7	98193379	98193579	4885	NPTX2	NM_002523	53117
chr4	102874442	102874642	55024	BANK1	NM_001083907	139560
chr4	141017782	141017982	55534	MAML3	NM_018717	57351
chr1	153978746	153978946	6232	RPS27	NM_001030	15608
chr21	34645342	34645542	3588	IL10RB	NM_000628	6778
chr11	43486222	43486422	100313777	MIR670	NR_031577	94883
chr1	200385154	200385354	23528	ZNF281	NM_001281293	6068
chrX	107641538	107641738	1288	COL4A6	NM_001287760	40022
chr12	71039665	71039865	5787	PTPRB	NM_001109754	8545
chrX	119684500	119684700	8450	CUL4B	NM_001079872	10217
chr17	1634352	1634552	124997	WDR81	NM_001163809	6328
chr12	46887804	46888004	100288798	LOC100288798	NR_125381	110015
chr21	46470348	46470548	728039	SSR4P1	NR_027292	22678
chr21	44866415	44866615	284836	LINC00319	NR_026960	3388
chr4	148292199	148292399	1909	EDNRA	NM_001256283	109769
chr7	94209915	94210115	64921	CASD1	NM_022900	70846
chr16	89972098	89972298	4157	MC1R	NM_002386	12088
chr12	19897882	19898082	100506393	LOC100506393	NR_040098	269636
chr20	17660841	17661041	6238	RRBP1	NM_001042576	1987
chr19	39900237	39900437	100616163	MIR4530	NR_039755	19
chr7	55053439	55053639	1956	EGFR	NM_201284	33185
chr5	134462925	134463125	101927953	C5orf66-AS1	NR_105050	87288
chr17	44187160	44187360	284058	KANSL1	NM_001193466	82906
chr8	142028900	142029100	5747	PTK2	NM_153831	17588
chr3	9926205	9926405	63924	CIDEC	NM_001199551	4367
chr14	75721114	75721314	2353	FOS	NM_005252	24266
chr5	95193088	95193288	202299	C5orf27	NR_026936	5253
chr2	20638451	20638651	388	RHOB	NM_004040	8283
chr2	75495409	75495609	6869	TACR1	NM_015727	68864
chr1	183029626	183029826	3915	LAMC1	NM_002293	37132
chr6	155850518	155850718	50508	NOX3	NM_015718	73581
chr6	55889756	55889956	653	BMP5	NM_021073	149481
chr4	102205894	102206094	102465868	MIR8066	NR_107033	43965
chr13	20993822	20994022	100616304	MIR4499	NR_039721	14063
chr18	37526729	37526929	101927900	LOC101927900	NR_110791	119420
chr5	139731229	139731429	1839	HBEGF	NM_001945	5141
chr12	55236789	55236989	118430	MUCL1	NM_058173	11409
chr22	50343020	50343220	415116	PIM3	NM_001001852	11022
chr10	92178674	92178874	101926942	LOC101926942	NR_110657	121788
chr1	223888319	223888519	824	CAPN2	NM_001146068	875
chr4	11616145	11616345	9957	HS3ST1	NM_005114	185708
chr20	33895082	33895282	128876	FAM83C	NM_178468	14957
chr10	105650083	105650283	79991	OBFC1	NM_024928	27862
chr1	225641974	225642174	3930	LBR	NM_194442	25517
chr20	37499742	37499942	81610	FAM83D	NM_030919	55112
chr2	48571212	48571412	3344	FOXN2	NM_002158	29518
chr12	16391691	16391891	729025	SLC15A5	NM_001170798	38828
chr1	164717876	164718076	100505795	LOC100505795	NR_038072	25902
chr1	116325717	116325917	845	CASQ2	NM_001232	14391
chrX	150135391	150135591	3149	HMGB3	NM_005342	16271
chr4	78025918	78026118	10983	CCNI	NM_006835	28893
chr13	49671698	49671898	22862	FNDC3A	NM_014923	12640
chr7	29603294	29603494	222171	PRR15	NM_175887	32
chr12	32607023	32607223	121512	FGD4	NM_139241	47917
chr3	170882109	170882309	693154	MIR569	NR_030295	57661
chr11	112027863	112028063	3606	IL18	NM_001562	6877
chr1	192830989	192831189	5997	RGS2	NM_002923	52921
chr14	86062527	86062727	23768	FLRT2	NM_013231	66140
chr11	14357332	14357532	22800	RRAS2	NM_001177315	22599
chr1	240929176	240929376	64388	GREM2	NM_022469	153814
chr3	183096882	183097082	23101	MCF2L2	NM_015078	49075
chr2	228728839	228729039	164781	DAW1	NM_178821	7387
chr6	106001206	106001406	5550	PREP	NM_002726	150307
chr1	68038420	68038620	1647	GADD45A	NM_001199742	112339
chr19	16272731	16272931	117286	CIB3	NM_054113	11505
chr8	110750489	110750689	55638	SYBU	NM_001099743	46569
chr1	80858281	80858481	23266	LPHN2	NM_001297704	1307073
chr17	48775904	48776104	91369	ANKRD40	NM_052855	9266
chr13	52480857	52481057	83446	CCDC70	NM_031290	44841
chr4	15775942	15776142	952	CD38	NM_001775	3888
chr5	72245332	72245532	115548	FCHO2	NM_138782	6375
chr5	170182861	170183061	2568	GABRP	NM_001291985	27761
chr4	89733696	89733896	10144	FAM13A	NM_001015045	10716
chr1	198638360	198638560	5788	PTPRC	NR_052021	30363
chr6	151389473	151389673	9590	AKAP12	NM_005100	171560
chrX	19649288	19649488	30011	SH3KBP1	NM_001184960	39731
chr8	66940117	66940317	85479	DNAJC5B	NM_033105	6427
chr8	22068243	22068443	9796	PHYHIP	NM_001099335	21508
chr5	60608345	60608545	57688	ZSWIM6	NM_020928	19654
chr20	48221070	48221270	5740	PTGIS	NM_000961	36463
chr4	88219618	88219818	100847027	MIR5705	NR_049891	2017
chr16	23421422	23421622	91949	COG7	NM_153603	42990
chr12	46862044	46862244	100288798	LOC100288798	NR_125381	84255
chr1	17802560	17802760	55920	RCC2	NM_018715	36410
chr3	24000941	24001141	9975	NR1D2	NM_001145425	13430
chr18	7576709	7576909	5797	PTPRM	NM_001105244	9496
chr1	65363889	65364089	3716	JAK1	NM_002227	68198
chr5	148869462	148869662	406937	MIR145	NR_029686	59354
chr7	21405912	21406112	6671	SP4	NM_003112	61676
chrX	53100855	53101055	64061	TSPYL2	NM_022117	10586
chr6	11390323	11390523	4739	NEDD9	NR_073131	7842
chr5	1316495	1316695	100616235	MIR4457	NR_039662	7103
chr18	7871011	7871211	5797	PTPRM	NM_001105244	303798
chr11	74747232	74747432	10825	NEU3	NM_006656	47383
chr21	28290862	28291062	100616243	MIR4759	NR_039916	35317
chr5	178214988	178215188	729522	AACSP1	NR_024035	11811
chr1	224253179	224253379	23219	FBXO28	NR_049764	48509
chr8	110618846	110619046	55638	SYBU	NM_001099756	36473
chr7	115957376	115957576	26136	TES	NM_152829	94472
chr18	21574497	21574697	125488	TTC39C	NM_153211	1861
chr12	78136409	78136609	89795	NAV3	NM_001024383	88559
chr4	162320896	162321096	56884	FSTL5	NM_020116	764190
chr1	68850786	68850986	6121	RPE65	NM_000329	64756
chr2	159653234	159653434	92196	DAPL1	NM_001017920	1506
chr17	46045316	46045516	80279	CDK5RAP3	NM_001278197	2477
chr11	46963825	46964025	79096	C11orf49	NM_001003676	5686
chr17	16189714	16189914	100302124	MIR1288	NR_031698	4487
chr3	177488641	177488841	102724550	LOC102724550	NR_110826	45911
chr17	47724047	47724247	8405	SPOP	NM_001007228	31378
chr8	116850688	116850888	7227	TRPS1	NM_001282903	169533
chr16	14458469	14458669	100126355	MIR365A	NR_029854	55428
chr2	238006609	238006809	10920	COPS8	NM_198189	12626
chr16	2213361	2213561	84231	TRAF7	NM_032271	7663
chr2	226153950	226154150	57624	NYAP2	NM_020864	111551
chr10	73857667	73857867	9806	SPOCK2	NM_001134434	8977
chr1	181088567	181088767	51278	IER5	NM_016545	31030
chr2	54799468	54799668	6711	SPTBN1	NM_178313	14038
chr19	8439144	8439344	51129	ANGPTL4	NR_104213	10234
chr16	10614399	10614599	2013	EMP2	NM_001424	60040
chr10	116127624	116127824	84632	AFAP1L2	NM_032550	36813
chr12	63833893	63834093	283417	DPY19L2	NM_173812	228361
chr19	39174706	39174906	81	ACTN4	NM_004924	36540
chr1	213374892	213375092	26750	RPS6KC1	NM_001287220	150418
chr8	77529211	77529411	79776	ZFHX4	NM_024721	64203
chr10	89407740	89407940	9060	PAPSS2	NM_001015880	11635
chr22	47429100	47429300	642757	LOC642757	NR_122047	117262
chr19	47753834	47754034	26093	CCDC9	NM_015603	5796
chr5	123991712	123991912	57507	ZNF608	NM_020747	88993
chr4	16025838	16026038	8842	PROM1	NM_001145852	51803
chr16	75339680	75339880	9564	BCAR1	NM_001170715	37829
chr3	185614469	185614669	6434	TRA2B	NM_004593	41355
chr17	4064636	4064836	124936	CYB5D2	NM_001254755	17822
chr12	26428584	26428784	8082	SSPN	NM_005086	80179
chr6	132272487	132272687	1490	CTGF	NM_001901	69
chr4	184558570	184558770	201965	RWDD4	NM_152682	21661
chr19	43355660	43355860	653492	PSG10P	NR_026824	4110
chr3	134346828	134347028	339855	KY	NM_178554	22936
chr9	140121643	140121843	643596	RNF224	NM_001190228	274
chr19	33523356	33523556	85415	RHPN2	NM_033103	32368
chrX	41075319	41075519	1654	DDX3X	NM_001356	117231
chr1	92074492	92074692	8317	CDC7	NM_001134420	107928
chr17	70672679	70672879	400619	LINC00511	NR_033876	36168
chr9	38682690	38682890	158228	FAM201A	NR_027294	61706
chr22	43031647	43031847	267020	ATP5L2	NM_001165877	4860
chr6	142872749	142872949	153910	LOC153910	NR_027311	86124
chr7	5588891	5589091	60	ACTB	NM_001101	18759
chr8	17415874	17416074	5157	PDGFRL	NM_006207	17967
chr13	34922141	34922341	100874179	LINC00457	NR_047036	292581
chr6	138125910	138126110	7128	TNFAIP3	NM_001270508	62314
chr12	124907305	124907505	102466204	MIR6880	NR_106940	85617
chr15	55679284	55679484	693213	MIR628	NR_030358	14152
chr5	930737	930937	9319	TRIP13	NM_001166260	37869
chr18	18910223	18910423	80000	GREB1L	NM_001142966	88121
chr5	106810359	106810559	1946	EFNA5	NM_001962	196137
chr16	2769395	2769595	83886	PRSS27	NM_031948	1057
chr7	130679560	130679760	100506860	LOC100506860	NR_109780	81438
chr20	25289639	25289839	5834	PYGB	NM_002862	61034
chr22	30603045	30603245	3976	LIF	NM_001257135	39695
chr3	79043713	79043913	6091	ROBO1	NM_133631	24796
chr17	45960695	45960895	6668	SP2	NM_003110	12720
chr13	106748993	106749193	728192	LINC00460	NR_034119	279817
chrX	95687760	95687960	643486	LOC643486	NR_003539	94959
chr5	10481359	10481559	102465138	MIR6131	NR_106747	3311
chr4	40365448	40365648	55584	CHRNA9	NM_017581	28203
chr1	159884462	159884662	8407	TAGLN2	NM_001277224	8945
chr10	501028	501228	100847086	MIR5699	NR_049884	186590
chr10	112189094	112189294	1847	DUSP5	NM_004419	68430
chr2	46265458	46265658	2034	EPAS1	NM_001430	258982
chr7	42109745	42109945	2737	GLI3	NM_000168	166773
chr17	61915992	61916192	6603	SMARCD2	NM_001098426	4259
chr16	15498835	15499035	255027	MPV17L	NM_173803	9325
chr8	122176356	122176556	6641	SNTB1	NM_021021	352147
chr19	35531861	35532061	3249	HPN	NM_182983	552
chr8	27730307	27730507	100422828	MIR4287	NR_036249	13226
chr5	80541180	80541380	1160	CKMT2	NM_001099736	12142
chr1	1267589	1267789	83756	TAS1R3	NM_152228	964
chr12	33070200	33070400	5318	PKP2	NM_001005242	20520
chr1	236433805	236434005	56605	ERO1LB	NM_019891	11434
chr7	77415828	77416028	85025	TMEM60	NM_032936	11819
chr6	33698569	33698769	117283	IP6K3	NM_001142883	16093
chr17	79870654	79870854	5833	PCYT2	NM_001256435	1401
chr4	187651107	187651307	2195	FAT1	NM_005245	6220
chr3	87050104	87050304	389136	VGLL3	NM_016206	9947
chr8	87012683	87012883	85481	PSKH2	NM_033126	69068
chr6	35690346	35690546	2289	FKBP5	NM_001145775	5914
chr13	31317606	31317806	241	ALOX5AP	NM_001629	8062
chrX	106943684	106943884	1831	TSC22D3	NM_001015881	15927
chr9	86601682	86601882	80010	RMI1	NM_024945	6146
chr6	158136032	158136232	51429	SNX9	NM_016224	108070
chr2	11820754	11820954	23175	LPIN1	NM_001261428	3150
chr18	10661431	10661631	101927410	LOC101927410	NR_110777	398
chr5	178069646	178069846	57396	CLK4	NM_020666	15692
chr17	60803226	60803426	100422923	MIR548W	NR_036146	4469
chr12	15782117	15782317	5800	PTPRO	NM_030671	82940
chr1	150540626	150540826	574406	ADAMTSL4-AS1	NR_104133	6302
chr10	48317381	48317581	118738	ZNF488	NM_153034	37607
chr4	26143609	26143809	3516	RBPJ	NM_203283	177622
chr9	132250956	132251156	100506190	LINC00963	NR_038955	118
chr8	77602293	77602493	100192378	ZFHX4-AS1	NR_024360	6883
chr3	107157639	107157839	101929607	LOC101929607	NR_110039	7963
chr2	223652947	223653147	2181	ACSL3	NM_004457	72684
chr17	36741573	36741773	80725	SRCIN1	NM_025248	20510
chr8	19149094	19149294	63898	SH2D4A	NM_022071	21886
chr10	82269515	82269715	102723703	LOC102723703	NR_120662	21390
chr19	16997217	16997417	9002	F2RL3	NM_003950	2508
chr3	142217414	142217614	54464	XRN1	NM_001282859	50610
chr2	7151958	7152158	101929452	LOC101929452	NR_110252	65953
chr7	34019692	34019892	168667	BMPER	NM_133468	75270
chr10	4101045	4101245	101927964	LOC101927964	NR_120632	7228
chr11	101897111	101897311	85016	C11orf70	NM_001195005	20957
chrX	103574853	103575053	80712	ESX1	NM_153448	75354
chr8	29083196	29083396	23303	KIF13B	NM_015254	37314
chr21	22984855	22985055	378828	LINC00317	NR_038872	124684
chr12	110983310	110983510	160760	PPTC7	NM_139283	37654
chr11	104222769	104222969	80310	PDGFD	NM_033135	187842
chr6	30894606	30894806	389376	SFTA2	NM_205854	5246
chr22	47525672	47525872	642757	LOC642757	NR_122047	213834
chr13	20169498	20169698	93492	TPTE2	NR_073485	33884
chr11	19747248	19747448	100126784	LOC100126784	NR_015384	11130
chr2	101510438	101510638	4862	NPAS2	NM_002518	73926
chr11	118787528	118787728	283149	BCL9L	NM_182557	6015
chr2	23825142	23825342	114818	KLHL29	NM_052920	216945
chr19	48989178	48989378	9266	CYTH2	NM_017457	16814
chr14	64144706	64144906	112840	WDR89	NM_001008726	36165
chr1	27868635	27868835	10163	WASF2	NM_006990	52057
chr5	41193946	41194146	729	C6	NM_000065	19649
chr14	68431212	68431412	5890	RAD51B	NM_133509	144817
chr4	986616	986816	10861	SLC26A1	NM_022042	512
chr20	22756497	22756697	101929685	LINC01384	NR_109883	168442
chr2	53541819	53542019	494143	CHAC2	NM_001008708	453009
chr15	74956699	74956899	80153	EDC3	NM_025083	31587
chr2	55242742	55242942	57142	RTN4	NM_007008	5372
chr12	52520317	52520517	26628	OR7E47P	NR_120440	33065
chr11	13685275	13685475	84188	FAR1	NM_032228	4830
chr18	74801052	74801252	4155	MBP	NM_001025100	43622
chr2	195945875	195946075	101927431	LOC101927431	NR_110223	350657
chr16	28516373	28516573	246778	IL27	NM_145659	1682
chr1	200865592	200865792	55765	C1orf106	NM_001142569	1744
chr8	29316855	29317055	1846	DUSP4	NM_001394	108688
chr12	89746277	89746477	1848	DUSP6	NM_022652	259
chr9	86596784	86596984	80010	RMI1	NM_024945	1248
chr2	169868712	169868912	8647	ABCB11	NM_003742	19021
chr14	50468272	50468472	283551	C14orf182	NM_001012706	5866
chr2	225875489	225875689	100616207	MIR4439	NR_039641	332
chr10	74003556	74003756	51008	ASCC1	NR_045564	26764
chr11	33712038	33712238	100131378	C11orf91	NM_001166692	10148
chr15	52180469	52180669	100422556	LOC100422556	NR_109775	35748
chrX	133810718	133810918	10761	PLAC1	NM_021796	18305
chrX	19013449	19013649	5256	PHKA2	NM_000292	11069
chr3	174691420	174691620	254827	NAALADL2	NM_207015	114410
chr6	166401530	166401730	90632	LINC00473	NR_026860	103
chr8	134854019	134854219	6482	ST3GAL1	NM_173344	269936
chr8	87015050	87015250	85481	PSKH2	NM_033126	66701
chr1	42688044	42688244	2980	GUCA2A	NM_033553	57749
chr21	36626462	36626662	861	RUNX1	NM_001754	204967
chr20	23615933	23616133	1471	CST3	NM_000099	2652
chr11	100646955	100647155	143872	ARHGAP42	NM_152432	88649
chr1	154849944	154850144	3782	KCNN3	NM_001204087	7290
chr2	11270399	11270599	285150	FLJ33534	NR_040080	1803
chr1	2385522	2385722	9651	PLCH2	NM_014638	22131
chr15	77360041	77360241	10099	TSPAN3	NM_198902	3429
chr3	156501946	156502146	647033	PA2G4P4	NR_003284	27764
chr1	228989550	228989750	58480	RHOU	NM_021205	118827
chr19	872565	872765	1675	CFD	NM_001928	13001
chr8	30665142	30665342	5516	PPP2CB	NM_001009552	5110
chr12	95348054	95348254	55967	NDUFA12	NM_001258338	49335
chr12	13288879	13289079	83445	GSG1	NM_001206842	32349
chr2	28614490	28614690	2355	FOSL2	NM_005253	1188
chr5	106878200	106878400	1946	EFNA5	NM_001962	128296
chr13	76336762	76336962	4008	LMO7	NM_015842	2066
chr2	39952527	39952727	80745	THUMPD2	NR_028102	53789
chr10	11940330	11940530	219731	PROSER2-AS1	NR_038222	3721
chr7	21656819	21657019	8701	DNAH11	NM_001277115	74087
chr6	1326161	1326361	94234	FOXQ1	NM_033260	13587
chr10	102849409	102849609	81621	KAZALD1	NM_030929	28511
chr4	14669623	14669823	441009	CPEB2-AS1	NR_038857	333946
chr3	10244079	10244279	3656	IRAK2	NM_001570	37617
chr2	175701383	175701583	1123	CHN1	NM_001206602	10863
chr19	4841198	4841398	148022	TICAM1	NM_182919	9544
chr1	37964869	37965069	100847010	MIR5581	NR_049844	1626
chr8	123973229	123973429	79139	DERL1	NM_024295	81334
chr5	110702874	110703074	814	CAMK4	NM_001744	143028
chr1	108733343	108733543	29957	SLC25A24	NM_213651	1988
chr1	233840677	233840877	100616390	MIR4427	NR_039625	80880
chr14	100045530	100045730	317762	CCDC85C	NM_001144995	25097
chr16	56378078	56378278	267	AMFR	NM_001144	81272
chr4	30869012	30869212	5099	PCDH7	NM_002589	147076
chr2	150990166	150990366	390	RND3	NM_005168	353943
chr17	65386777	65386977	26207	PITPNC1	NM_181671	13481
chr6	35699689	35699889	2289	FKBP5	NM_001145775	3429
chr9	117481117	117481317	100505478	LOC100505478	NM_001199233	36848
chr9	116161559	116161759	210	ALAD	NM_000031	1959
chr19	48151652	48151852	29998	GLTSCR1	NM_015711	40300
chr18	56217183	56217383	115701	ALPK2	NM_052947	78906
chr15	71587297	71587497	101929196	LOC101929196	NR_120351	105999
chr16	69092036	69092236	3038	HAS3	NM_001199280	47330
chrX	19064518	19064718	5256	PHKA2	NM_000292	62138
chr1	222065183	222065383	11221	DUSP10	NR_111940	149765
chr4	75173876	75174076	255324	EPGN	NR_073117	210
chr1	95237980	95238180	101928079	LINC01057	NR_104131	47757
chr1	94240963	94241163	100126348	MIR760	NR_030621	71324
chr6	38101900	38102100	60685	ZFAND3	NM_021943	314694
chr3	87296423	87296623	25978	CHMP2B	NM_001244644	20111
chr2	178116904	178117104	100422824	MIR3128	NR_036075	3734
chr3	194840065	194840265	100874528	XXYLT1-AS1	NR_104188	24849
chr3	183730055	183730255	10057	ABCC5	NM_001023587	5572
chr4	93155479	93155679	2895	GRID2	NM_001510	69970
chr21	43054535	43054735	54090	LINC00111	NR_024367	44826
chr14	37905838	37906038	3169	FOXA1	NM_004496	158387
chr6	6824078	6824278	285780	LY86-AS1	NR_026970	201119
chr3	100617422	100617622	25890	ABI3BP	NM_015429	94812
chr2	85940362	85940562	10578	GNLY	NM_006433	19049
chr8	62695324	62695524	100616484	MIR4470	NR_039680	68078
chr4	31090672	31090872	5099	PCDH7	NM_002589	368736
chr14	104202782	104202982	79038	ZFYVE21	NM_001198953	20802
chr1	214613024	214613224	5784	PTPN14	NM_005401	111900
chr20	39631699	39631899	7150	TOP1	NM_003286	25662
chr13	75465895	75466095	338864	LINC00347	NR_034024	339016
chr6	53334016	53334216	2729	GCLC	NM_001197115	75811
chr14	76002277	76002477	10538	BATF	NM_006399	13594
chr7	106968490	106968690	2845	GPR22	NM_005295	141911
chr5	71256942	71257142	4131	MAP1B	NM_005909	146075
chr7	17884593	17884793	23161	SNX13	NM_015132	95438
chr4	139949548	139949748	25819	CCRN4L	NM_012118	12736
chr9	92279879	92280079	100129066	UNQ6494	NR_024280	25282
chr16	54456582	54456782	79191	IRX3	NM_024336	136304
chr5	148510153	148510353	22885	ABLIM3	NM_014945	10792
chr19	45657671	45657871	284353	NKPD1	NM_198478	5637
chr15	36665754	36665954	84529	C15orf41	NM_001290233	205949
chr11	82345267	82345467	220382	FAM181B	NM_175885	99539
chr15	53828887	53829087	256764	WDR72	NR_102336	4062
chr7	47616640	47616840	64759	TNS3	NM_022748	5002
chrX	133822347	133822547	10761	PLAC1	NM_021796	29934
chr2	226707834	226708034	100847035	MIR548AR	NR_049839	79774
chr10	8431402	8431602	100507143	LINC00708	NR_108058	121234
chr1	10448382	10448582	5226	PGD	NM_002631	10602
chr5	118606683	118606883	25816	TNFAIP8	NM_001286817	2397
chr20	58406166	58406366	10388	SYCP2	NM_014258	100943
chr6	37518362	37518562	100616413	MIR4462	NR_039669	4736
chr22	43340512	43340712	11252	PACSIN2	NM_007229	2435
chr1	49397778	49397978	79656	BEND5	NM_024603	155331
chr10	106020248	106020448	9446	GSTO1	NM_004832	5881
chr22	36180010	36180210	23543	RBFOX2	NM_014309	56520
chr20	19991559	19991759	51126	NAA20	NM_181528	6274
chr5	58858896	58859096	5144	PDE4D	NM_006203	23328
chr7	40261563	40261763	79783	SUGCT	NM_001193311	87089
chr12	15815756	15815956	5800	PTPRO	NM_030671	116579
chr9	22148313	22148513	1030	CDKN2B	NM_078487	139101
chr17	76311671	76311871	100996291	LOC100996291	NR_073178	37198
chr17	39706056	39706256	147093	LINC00974	NR_038442	4591
chr16	25060960	25061160	554206	LOC554206	NR_038379	17999
chr8	102290344	102290544	51123	ZNF706	NM_001267709	72152
chr1	247001251	247001451	149134	LINC01341	NR_015422	48433
chr3	49169780	49169980	3913	LAMB2	NM_002292	719
chr8	126692374	126692574	10221	TRIB1	NM_001282985	248024
chr8	22844589	22844789	23221	RHOBTB2	NM_001160036	240
chr22	40449551	40449751	23112	TNRC6B	NM_001024843	8831
chr11	34847203	34847403	8050	PDHX	NM_001135024	90373
chr7	47847781	47847981	80099	C7orf69	NM_025031	12993
chr8	121327972	121328172	27085	MTBP	NM_022045	129565
chr9	109654990	109655190	58499	ZNF462	NM_021224	29713
chr8	126569960	126570160	10221	TRIB1	NM_001282985	125610
chr20	62783490	62783690	4661	MYT1	NM_004535	12236
chr16	2586503	2586703	5170	PDPK1	NM_031268	1361
chr12	29714531	29714731	341350	OVCH1	NM_183378	64012
chr9	111348911	111349111	10880	ACTL7B	NM_006686	269264
chr5	142940937	142941137	100846991	MIR5197	NR_049829	118387
chr18	67912403	67912603	25914	RTTN	NM_173630	39541
chr11	66140660	66140860	3177	SLC29A2	NM_001300868	813
chr2	241190882	241191082	150677	OTOS	NM_148961	110909
chr16	20862997	20863197	112479	ERI2	NM_001142725	45302
chr9	117787475	117787675	3371	TNC	NM_002160	92961
chr18	33038944	33039144	125476	INO80C	NM_001098817	38911
chr18	21693152	21693352	125488	TTC39C	NM_001292030	64
chr10	62527315	62527515	983	CDK1	NM_001170406	10673
chr1	185504132	185504332	101929093	LINC01350	NR_110793	93388
chr2	145382886	145383086	401014	TEX41	NR_033870	42547
chr5	81444053	81444253	6228	RPS23	NM_001025	130082
chr12	50651776	50651976	100302220	MIR1293	NR_031625	23881
chr1	97559750	97559950	100873932	DPYD-AS1	NR_046590	1628
chr20	45962931	45963131	100131496	LOC100131496	NR_024594	15786
chr14	35673232	35673432	5687	PSMA6	NM_001282234	74431
chr1	43673428	43673628	10969	EBNA1BP2	NM_001159936	35287
chr19	19724413	19724613	80714	PBX4	NM_025245	5212
chr18	1708108	1708308	56651	LINC00470	NR_110327	348578
chr10	105668070	105668270	79991	OBFC1	NM_024928	9875
chr8	67654193	67654393	26255	PTTG3P	NR_002734	25947
chr18	29958683	29958883	64762	GAREM	NM_001242409	91664
chr12	96200017	96200217	59277	NTN4	NM_021229	15581
chr1	89078464	89078664	5586	PKN2	NM_006256	71357
chr2	149400441	149400641	26122	EPC2	NM_015630	2018
chr9	27539775	27539975	79817	MOB3B	NM_024761	10025
chr3	188665808	188666008	100874043	TPRG1-AS1	NR_046873	480
chr20	44408197	44408397	140686	WFDC3	NM_080614	12250
chr5	172327197	172327397	100268168	LOC100268168	NR_026683	58481
chr8	95231765	95231965	1015	CDH17	NM_001144663	2334
chr3	137906994	137907194	25852	ARMC8	NM_213654	1005
chr1	15672324	15672524	79180	EFHD2	NM_024329	63966
chr2	86151649	86151849	101928113	LOC101928113	NR_110569	35347
chr20	32979028	32979228	83737	ITCH	NM_001257137	28088
chr19	5805883	5806083	56931	DUS3L	NM_020175	14734
chr15	80398352	80398552	54469	ZFAND6	NM_001242919	7695
chr3	14419946	14420146	6533	SLC6A6	NR_103507	24029
chr17	5906567	5906767	23302	WSCD1	NM_015253	67266
chr5	81051167	81051367	23635	SSBP2	NM_001256732	4195
chr4	102132361	102132561	102465868	MIR8066	NR_107033	29568
chr20	377582	377782	10616	RBCK1	NM_006462	11026
chr4	166375536	166375736	693163	MIR578	NR_030304	68243
chr4	143477324	143477524	8821	INPP4B	NM_003866	290180
chr12	98161263	98161463	643711	LOC643711	NR_077240	11068
chr4	26784615	26784815	57620	STIM2	NM_001169118	77597
chr10	97234209	97234409	10580	SORBS1	NM_001290297	33372
chr8	124609990	124610190	340359	KLHL38	NM_001081675	55100
chr18	64678121	64678321	100847002	MIR5011	NR_049809	70599
chr7	73892543	73892743	9569	GTF2IRD1	NM_001199207	24524
chr4	154573154	154573354	7097	TLR2	NM_003264	32186
chr20	44144293	44144493	10816	SPINT3	NM_006652	129
chr5	149171593	149171793	133522	PPARGC1B	NM_001172699	20191
chr19	56057570	56057770	100130827	SBK3	NM_001199824	761
chr8	38687162	38687362	6867	TACC1	NM_001122824	42541
chr8	110757502	110757702	55638	SYBU	NM_001099743	53582
chr4	110979895	110980095	79071	ELOVL6	NM_001130721	139776
chr3	128914417	128914617	7555	CNBP	NM_003418	11707
chr11	102188040	102188240	330	BIRC3	NM_182962	40
chr8	102354336	102354536	83955	NACAP1	NR_002182	26684
chr8	66676103	66676303	5150	PDE7A	NM_002603	25126
chr4	6958953	6959153	57533	TBC1D14	NM_001113363	29835
chr12	125093738	125093938	9612	NCOR2	NM_001077261	41828
chr21	47608836	47609036	84221	SPATC1L	NM_032261	4563
chr2	224095080	224095280	23704	KCNE4	NM_080671	178533
chr2	118999996	119000196	51141	INSIG2	NM_016133	154047
chr1	235133088	235133288	677802	SNORA14B	NR_002956	158064
chr4	103638769	103638969	4126	MANBA	NM_005908	43282
chr17	53464283	53464483	23531	MMD	NM_012329	34958
chr18	29873193	29873393	4225	MEP1B	NM_005925	103307
chr16	52596086	52596286	27324	TOX3	NM_001146188	14472
chr6	126363173	126363373	60487	TRMT11	NM_001031712	55698
chr5	10453737	10453937	83853	ROPN1L	NM_031916	11864
chr9	130818078	130818278	203245	NAIF1	NM_197956	11421
chr14	34844277	34844477	171546	SPTSSA	NM_138288	87091
chr6	150467625	150467825	81706	PPP1R14C	NM_030949	3538
chr5	79477343	79477543	256987	SERINC5	NM_001174072	74455
chr10	121417905	121418105	9531	BAG3	NM_004281	7124
chr17	77871489	77871689	101928738	LOC101928738	NR_110851	21566
chr4	8185258	8185458	54436	SH3TC1	NM_018986	15701
chr2	241075590	241075790	150678	MYEOV2	NM_001163424	57
chr6	108975309	108975509	2309	FOXO3	NM_001455	93341
chr5	158602714	158602914	153830	RNF145	NM_001199382	31842
chr1	228996653	228996853	58480	RHOU	NM_021205	125930
chr1	235111038	235111238	677802	SNORA14B	NR_002956	180114
chr12	15954737	15954937	2059	EPS8	NM_004447	12327
chr6	71108870	71109070	57579	FAM135A	NM_020819	14136
chr2	220264789	220264989	23549	DNPEP	NM_012100	12227
chr17	80822177	80822377	79755	ZNF750	NM_024702	24346
chr18	39331385	39331585	5289	PIK3C3	NM_002647	203713
chrX	122799081	122799281	57187	THOC2	NM_001081550	67723
chr1	8319284	8319484	50651	SLC45A1	NM_001080397	58760
chr2	237933695	237933895	10920	COPS8	NM_198189	60288
chr17	40407162	40407362	6777	STAT5B	NM_012448	21162
chr6	56162565	56162765	81578	COL21A1	NM_030820	50287
chr5	107997648	107997848	100652853	LINC01023	NR_046368	66214
chr3	156320416	156320616	6747	SSR3	NM_007107	47543
chr7	21139195	21139395	222901	RPL23P8	NR_026673	272379
chr12	95335456	95335656	55967	NDUFA12	NM_001258338	61933
chr3	43789677	43789877	51099	ABHD5	NM_016006	57403
chr21	40125473	40125673	400866	LINC00114	NR_027067	1392
chr5	66553435	66553635	4064	CD180	NM_005582	60918
chr16	53766383	53766583	79068	FTO	NM_001080432	28609
chr1	150569630	150569830	4170	MCL1	NM_182763	17516
chr2	232469524	232469724	165100	C2orf57	NM_152614	12050
chr7	115851555	115851755	26136	TES	NM_015641	1109
chr1	65619385	65619585	205	AK4	NM_013410	5636
chr2	10633748	10633948	101929715	LOC101929715	NR_110597	43995
chr3	196453788	196453988	5062	PAK2	NM_002577	12839
chr3	152121662	152121862	645843	TMEM14E	NM_001123228	62983
chr3	93877923	93878123	200895	DHFRL1	NM_001195643	95956
chr8	143763335	143763535	8000	PSCA	NM_005672	1562
chr4	99582709	99582909	10098	TSPAN5	NM_005723	2997
chr20	58387386	58387586	116154	PHACTR3	NM_183244	91222
chr2	46391367	46391567	2034	EPAS1	NM_001430	133073
chr9	136002792	136002992	5900	RALGDS	NM_001271775	1896
chrX	19232469	19232669	10149	GPR64	NM_005756	91814
chr10	81923782	81923982	219348	PLAC9	NM_001012973	31625
chr17	59509395	59509595	388407	C17orf82	NM_203425	20384
chr3	38042977	38043177	50853	VILL	NM_015873	8000
chr22	38624698	38624898	23764	MAFF	NM_001161573	25772
chr14	50465928	50466128	283551	C14orf182	NM_001012706	8210
chr5	39639919	39640119	101926940	LOC101926940	NR_104632	119487
chr18	21632219	21632419	102724246	LOC102724246	NR_110796	36895
chr18	55487133	55487333	5205	ATP8B1	NM_005603	16906
chr10	114853628	114853828	6934	TCF7L2	NM_001198525	143720
chr10	70847758	70847958	5552	SRGN	NR_036430	31
chr1	180498021	180498221	84320	ACBD6	NM_032360	26099
chr9	117781160	117781360	944	TNFSF8	NM_001244	88385
chr19	4377313	4377513	6455	SH3GL1	NM_001199944	23002
chr20	45947549	45947749	100131496	LOC100131496	NR_024594	404
chr1	151535929	151536129	693139	MIR554	NR_030280	17758
chr5	39100627	39100827	253260	RICTOR	NM_001285439	26217
chr10	91939427	91939627	101926924	LINC01375	NR_110655	222397
chr10	31390019	31390219	220929	ZNF438	NM_001143770	69253
chr2	48647693	48647893	129285	PPP1R21	NR_024188	20114
chr3	39183293	39183493	102466743	MIR6822	NR_106880	3697
chr12	746893	747093	4815	NINJ2	NM_001294346	5858
chr6	53033339	53033539	8521	GCM1	NM_003643	19815
chr10	134231715	134231915	170394	PWWP2B	NM_138499	21114
chr18	45456680	45456880	4087	SMAD2	NM_005901	190
chr17	74000088	74000288	1018	CDK3	NM_001258	3202
chr16	19147501	19147701	162073	ITPRIPL2	NR_028028	22348
chr6	64202491	64202691	7803	PTP4A1	NM_003463	79325
chr3	99262115	99262315	1295	COL8A1	NM_020351	95224
chr14	34966201	34966401	171546	SPTSSA	NM_138288	34833
chr4	40202565	40202765	399	RHOH	NM_004310	4139
chr3	46989794	46989994	151903	CCDC12	NR_102269	28097
chr1	22114643	22114843	84196	USP48	NM_001032730	5055
chr6	43780973	43781173	7422	VEGFA	NM_001287044	41352
chr12	13036362	13036562	9052	GPRC5A	NM_003979	7493
chr14	29122266	29122466	2290	FOXG1	NM_005249	113911
chr18	68038571	68038771	101060542	LOC101060542	NR_110764	13156
chr10	45459681	45459881	83937	RASSF4	NM_032023	4563
chr1	56046594	56046794	100616272	MIR4422	NR_039618	355381
chr16	57705485	57705685	222487	GPR97	NM_170776	3429
chr2	70689201	70689401	100874273	TGFA-IT1	NR_046798	19471
chr9	74656721	74656921	138240	C9orf57	NM_001128618	18700
chr6	48794986	48795186	4594	MUT	NM_000255	635955
chr13	42184614	42184814	100847026	MIR5006	NR_049803	42183
chr2	103202496	103202696	6549	SLC9A2	NM_003048	33569
chr6	2708812	2709012	340156	MYLK4	NM_001012418	42242
chr5	10596079	10596279	651746	ANKRD33B	NM_001164440	31745
chr14	56273932	56274132	645687	LINC00520	NR_026797	10640
chr22	32976000	32976200	25793	FBXO7	NM_001257990	104877
chr17	73689934	73690134	29115	SAP30BP	NM_013260	26636
chr6	133491935	133492135	2070	EYA4	NM_172105	70459
chr17	59018340	59018540	54828	BCAS3	NM_017679	263269
chr6	12354787	12354987	100887744	RNU6-48P	NR_103808	37699
chr10	114391441	114391641	100422909	MIR4295	NR_036177	2387
chr9	124888323	124888523	100616312	MIR4478	NR_039690	5977
chr14	65815853	65816053	100616176	MIR4708	NR_039857	14052
chr1	241804604	241804804	23596	OPN3	NM_014322	1003
chr20	36738670	36738870	7052	TGM2	NM_198951	54930
chr3	173544774	173544974	100874010	NLGN1-AS1	NR_046664	93712
chr19	2529486	2529686	4616	GADD45B	NM_015675	53464
chr15	59565611	59565811	92483	LDHAL6B	NM_033195	66697
chr8	144635797	144635997	79792	GSDMD	NM_001166237	341
chr8	128872214	128872414	5820	PVT1	NR_003367	30559
chr7	17597413	17597613	101927630	LOC101927630	NR_110013	1020
chr3	72871262	72871462	55164	SHQ1	NM_018130	26236
chr2	36599071	36599271	51232	CRIM1	NM_016441	15802
chr5	40382182	40382382	5734	PTGER4	NM_000958	297749
chr12	125412894	125413094	100847004	MIR5188	NR_049820	12902
chr14	102496520	102496720	3320	HSP90AA1	NM_005348	56892
chr19	4870139	4870339	10226	PLIN3	NM_005817	2459
chr12	9946075	9946275	969	CD69	NM_001781	32678
chr9	123294783	123294983	55755	CDK5RAP2	NR_073557	47565
chr8	69644097	69644297	100505718	LOC100505718	NR_039986	372228
chr4	186834022	186834222	8470	SORBS2	NM_021069	43748
chr1	152739480	152739680	448834	KPRP	NM_001025231	9075
chr2	98995681	98995881	1261	CNGA3	NM_001079878	33164
chr16	11927928	11928128	400500	BCAR4	NR_024049	5339
chr20	62207208	62207408	85441	HELZ2	NM_001037335	1716
chr22	29997541	29997741	4771	NF2	NM_181825	1903
chr20	57623030	57623230	51012	SLMO2	NM_001256403	5229
chr4	48331355	48331555	57606	SLAIN2	NM_020846	12157
chr18	74975289	74975489	2587	GALR1	NM_001480	13382
chr9	90959697	90959897	10927	SPIN1	NM_006717	43499
chr5	125616128	125616328	101927488	LOC101927488	NR_105039	4639
chr4	140566690	140566890	4258	MGST2	NM_001204368	20131
chr1	16333678	16333878	149563	C1orf64	NM_178840	3048
chrX	43562607	43562807	4128	MAOA	NM_001270458	48553
chr2	141778806	141779006	53353	LRP1B	NM_018557	1110364
chr17	57914827	57915027	406991	MIR21	NR_029493	3699
chr20	43987647	43987847	90196	SYS1	NM_001197129	2829
chr1	212659523	212659723	29937	NENF	NM_013349	53395
chr14	100498370	100498570	51466	EVL	NM_016337	33280
chr11	69048427	69048627	26579	MYEOV	NM_001300923	13077
chr12	116295802	116296002	693205	MIR620	NR_030351	290557
chr1	241800415	241800615	1122	CHML	NM_001821	1283
chr3	104859876	104860076	214	ALCAM	NM_001243280	225580
chr13	67983012	67983212	5101	PCDH9	NM_020403	178644
chr7	130575614	130575814	407024	MIR29B1	NR_029517	13416
chr20	49039105	49039305	5770	PTPN1	NM_002827	87652
chr1	204119379	204119579	55224	ETNK2	NM_001297760	1831
chr3	148722526	148722726	2992	GYG1	NM_004130	13432
chr12	90162977	90163177	338758	LINC00936	NR_028138	60346
chr15	57098427	57098627	54816	ZNF280D	NM_001288589	72243
chr7	65613541	65613741	27297	CRCP	NM_001142414	33837
chr4	157090265	157090465	1519	CTSO	NM_001334	215317
chr3	41013150	41013350	1499	CTNNB1	NM_001904	227691
chr8	118823666	118823866	90390	MED30	NM_080651	290815
chr4	56227156	56227356	79644	SRD5A3	NM_024592	14869
chr2	110460114	110460314	65124	SOWAHC	NM_023016	88304
chr8	145215252	145215452	727957	MROH1	NM_001288814	11805
chr2	135623016	135623216	130013	ACMSD	NM_138326	26931
chr15	80878560	80878760	100847042	MIR5572	NR_049837	5217
chr1	235123186	235123386	677802	SNORA14B	NR_002956	167966
chr13	76334515	76334715	4008	LMO7	NM_015842	181
chr7	25100637	25100837	54205	CYCS	NM_018947	64243
chr3	99759441	99759641	100313938	MIR548G	NR_031662	42482
chrX	119450626	119450826	55026	TMEM255A	NM_017938	5335
chr8	128882559	128882759	5820	PVT1	NR_003367	20214
chr12	93484020	93484220	102724933	LOC102724933	NR_120492	84021
chr2	234205792	234205992	677772	SCARNA6	NR_003006	8571
chr7	107452509	107452709	1811	SLC26A3	NM_000111	8931
chr1	108527361	108527561	10451	VAV3	NM_006113	19916
chr4	93330896	93331096	2895	GRID2	NM_001510	105447
chr15	78305054	78305254	91450	LOC91450	NR_026998	18587
chr11	65259249	65259449	378938	MALAT1	NR_002819	5883
chr11	34661575	34661775	26298	EHF	NM_001206616	7665
chr1	54482097	54482297	388633	LDLRAD1	NM_001276393	1662
chr10	97033387	97033587	9124	PDLIM1	NM_020992	17418
chr5	52327651	52327851	3673	ITGA2	NR_073105	42596
chr2	197125000	197125200	101927482	LOC101927482	NR_110225	353
chr8	71522652	71522852	286190	LOC286190	NR_038881	1941
chr6	11855233	11855433	84830	ADTRP	NM_032744	76053
chr4	74541726	74541926	166824	RASSF6	NM_001270392	55478
chr17	2591756	2591956	102465465	MIR6776	NR_106834	4357
chr11	28882523	28882723	102466876	MIR8068	NR_107035	383528
chr4	170025401	170025601	84869	CBR4	NM_032783	94033
chr2	20111640	20111840	130502	TTC32	NM_001008237	9996
chr6	125064192	125064392	154214	RNF217	NM_001286398	219398
chr4	177364618	177364818	60559	SPCS3	NM_021928	123629
chr5	58844808	58845008	5144	PDE4D	NM_006203	37416
chr10	63935555	63935755	219790	RTKN2	NM_001282941	92967
chr22	41806422	41806622	7008	TEF	NM_003216	28590
chr2	122384859	122385059	23332	CLASP1	NM_001142273	22093
chr9	35907928	35908128	158376	LINC00961	NR_024283	1451
chr4	73074423	73074623	10886	NPFFR2	NM_053036	169675
chr14	34894619	34894819	171546	SPTSSA	NM_138288	36749
chr10	73879313	73879513	9806	SPOCK2	NM_001134434	30623
chr4	186831259	186831459	8470	SORBS2	NM_021069	46511
chr10	103721534	103721734	79591	C10orf76	NM_024541	94298
chr1	7586608	7586808	9341	VAMP3	NM_004781	244620
chr7	13155029	13155229	10124	ARL4A	NM_005738	428219
chr12	32552219	32552419	121512	FGD4	NM_139241	102721
chr20	34648755	34648955	647979	LINC00657	NR_027451	9973
chr17	73675969	73676169	29115	SAP30BP	NM_013260	12671
chr1	233804666	233804866	100616390	MIR4427	NR_039625	44869
chr3	36196984	36197184	6769	STAC	NM_003149	224894
chr15	79090855	79091055	11173	ADAMTS7	NM_014272	12818
chr21	43124467	43124667	150135	LINC00479	NR_027272	11368
chr16	68790286	68790486	999	CDH1	NM_004360	19192
chr11	100542351	100542551	143872	ARHGAP42	NM_152432	15955
chr4	25696174	25696374	10568	SLC34A2	NM_001177999	38189
chr1	17624549	17624749	23569	PADI4	NM_012387	10040
chr1	215756880	215757080	51133	KCTD3	NM_016121	16246
chr1	225653136	225653336	3930	LBR	NM_194442	36679
chr4	148703753	148703953	100616246	MIR4799	NR_039962	108
chr13	109609782	109609982	100885782	MYO16-AS1	NR_047700	209769
chr1	198202172	198202372	140609	NEK7	NM_133494	76165
chr1	229979812	229980012	2590	GALNT2	NM_001291866	213623
chr1	215360048	215360248	3776	KCNK2	NM_001017425	103589
chr12	92112151	92112351	256021	C12orf79	NR_046159	423238
chr5	72899842	72900042	64283	ARHGEF28	NM_001177693	22040
chr16	33871545	33871745	649159	LINC00273	NR_038368	90858
chr14	56009843	56010043	100129075	KTN1-AS1	NR_027123	36867
chrX	18891329	18891529	100132163	PHKA2-AS1	NR_029379	16984
chr6	422619	422819	3662	IRF4	NM_001195286	30981
chr5	16467660	16467860	90441	ZNF622	NM_033414	1866
chr2	13069194	13069394	100506474	LOC100506474	NR_038434	77844
chr1	210046909	210047109	27042	DIEXF	NM_014388	45698
chr4	89436165	89436365	100996939	PYURF	NM_032906	8687
chr3	178745071	178745271	64393	ZMAT3	NM_022470	44485
chr9	117300666	117300866	25861	DFNB31	NM_015404	33030
chr13	36721149	36721349	9201	DCLK1	NM_004734	15735
chr9	116123882	116124082	54836	BSPRY	NM_017688	12171
chr17	76194978	76195178	125061	AFMID	NM_001010982	11681
chr1	209704394	209704594	57172	CAMK1G	NM_020439	52550
chr17	66354126	66354326	5573	PRKAR1A	NM_001278433	55537
chr9	140506741	140506941	85026	ARRDC1-AS1	NR_122036	6140
chr7	94393984	94394184	23089	PEG10	NM_001172437	108403
chr1	98799051	98799251	729987	LOC729987	NR_046088	122885
chr1	200119890	200120090	2494	NR5A2	NM_001276464	108038
chr16	76814516	76814716	100616172	MIR4719	NR_039870	88216
chr8	94197063	94197263	389676	C8orf87	NM_001242668	18084
chr3	57985225	57985425	2317	FLNB	NM_001164319	8801
chr3	24549033	24549233	7068	THRB	NM_001252634	12820
chr14	61932898	61933098	101927780	LOC101927780	NR_110417	103914
chr11	110067020	110067220	5962	RDX	NM_002906	100317
chr1	59395720	59395920	101926925	LINC01358	NR_110626	90327
chr7	131085744	131085944	4289	MKLN1	NM_013255	73250
chr6	151357395	151357595	25902	MTHFD1L	NM_001242768	170027
chr3	12234963	12235163	7079	TIMP4	NM_003256	34212
chr12	76814118	76814318	79738	BBS10	NM_024685	71996
chr1	103025719	103025919	1301	COL11A1	NM_080630	548233
chr7	13057224	13057424	10124	ARL4A	NM_005738	330414
chr17	53510580	53510780	23531	MMD	NM_012329	11339
chr2	45465535	45465735	400952	LINC01121	NR_033831	16445
chr10	111756206	111756406	120	ADD3	NM_019903	9419
chr18	71516124	71516324	201456	FBXO15	NM_152676	298775
chr8	74433184	74433384	100128126	STAU2-AS1	NR_038406	100976
chr3	180422545	180422745	339829	CCDC39	NM_181426	25362
chr20	35136090	35136290	10398	MYL9	NM_181526	33696
chr18	55977832	55978032	23327	NEDD4L	NM_001144966	89179
chr14	79511800	79512000	9369	NRXN3	NR_073546	233781
chr22	33395210	33395410	8224	SYN3	NM_003490	7496
chr14	27436310	27436510	100423019	MIR4307	NR_036193	58563
chr13	50432795	50432995	220429	CTAGE10P	NR_003268	31649
chr7	95238282	95238482	5166	PDK4	NM_002612	12457
chr2	9284797	9284997	8853	ASAP2	NM_003887	61996
chr3	141085357	141085557	253461	ZBTB38	NM_001080412	42403
chr1	221259034	221259234	100873924	HLX-AS1	NR_046901	205652
chr13	110747078	110747278	1282	COL4A1	NM_001845	212318
chr4	53689647	53689847	152578	LOC152578	NR_040106	33587
chr7	104858439	104858639	6733	SRPK2	NM_182691	50985
chr4	183129286	183129486	100302270	MIR1305	NR_031640	38941
chr20	45946095	45946295	100131496	LOC100131496	NR_024594	1050
chr18	3593872	3594072	649446	DLGAP1-AS1	NR_024101	139
chr3	191191485	191191685	152138	PYDC2	NM_001083308	12634
chr6	136724228	136724428	9053	MAP7	NM_001198615	63685
chr1	57253891	57254091	199920	C1orf168	NM_001004303	31378
chr6	135174596	135174796	64577	ALDH8A1	NM_022568	96564
chr16	52480313	52480513	27324	TOX3	NM_001080430	100393
chr15	90963011	90963211	8826	IQGAP1	NM_003870	31639
chr11	122032893	122033093	406892	MIR100	NR_029515	9977
chr2	145417454	145417654	401014	TEX41	NR_033870	7979
chr17	38177971	38178171	102466757	MIR6884	NR_106944	4591
chr7	83690165	83690365	10371	SEMA3A	NM_006080	133952
chr7	55200348	55200548	100507500	EGFR-AS1	NR_047551	56194
chr13	36737930	36738130	9201	DCLK1	NM_004734	32516
chr6	35750278	35750478	340204	CLPSL1	NM_001010886	1548
chr5	40552366	40552566	5734	PTGER4	NM_000958	127565
chr12	63294757	63294957	57460	PPM1H	NM_020700	33808
chr11	65944160	65944360	64837	KLC2	NM_001134775	80504
chr19	6745008	6745208	9322	TRIP10	NR_110231	5416
chr2	206613616	206613816	8828	NRP2	NM_201266	66493
chr12	64474482	64474682	144577	C12orf66	NM_001300941	141494
chr17	57903001	57903201	406991	MIR21	NR_029493	15525
chr19	33601151	33601351	126248	WDR88	NM_173479	21746
chrX	41309067	41309267	60506	NYX	NM_022567	2455
chr11	34340189	34340389	25841	ABTB2	NM_145804	39266
chr18	3119902	3120102	8736	MYOM1	NM_003803	100104
chr17	7167898	7168098	1366	CLDN7	NM_001185022	1486
chr20	22902649	22902849	6754	SSTR4	NM_001052	113307
chr17	79017696	79017896	10458	BAIAP2	NM_006340	8850
chr10	5530279	5530479	51806	CALML5	NM_017422	11154
chr2	135597308	135597508	130013	ACMSD	NM_138326	1223
chr12	90127606	90127806	338758	LINC00936	NR_028138	24975
chr8	29705837	29706037	286135	FAM183CP	NR_024473	73091
chr2	161085223	161085423	3694	ITGB6	NM_001282354	28499
chr19	18557903	18558103	51477	ISYNA1	NR_045573	8892
chr13	109896134	109896334	100885782	MYO16-AS1	NR_047700	76583
chr1	175440322	175440522	7143	TNR	NM_003285	272330
chr2	111713175	111713375	400997	LOC400997	NR_122074	159890
chr3	146268923	146269123	5359	PLSCR1	NM_021105	6395
chr2	28884509	28884709	5500	PPP1CB	NM_206876	90004
chr9	114775041	114775241	100616114	MIR4668	NR_039814	80762
chr10	7273838	7274038	57713	SFMBT2	NM_001018039	177365
chr5	6519766	6519966	255167	LINC01018	NR_024423	62382
chr13	110667251	110667451	8660	IRS2	NM_003749	228437
chr8	111669349	111669549	27012	KCNV1	NM_014379	682490
chr3	159542163	159542363	29970	SCHIP1	NM_001197109	15386
chr14	68230115	68230315	23503	ZFYVE26	NM_015346	53091
chr9	20569567	20569767	4300	MLLT3	NM_001286691	52319
chr4	154319907	154320107	84057	MND1	NR_045605	54207
chr3	98232018	98232218	56650	CLDND1	NM_001040199	9792
chr19	19716885	19717085	80714	PBX4	NM_025245	12740
chr16	56404725	56404925	267	AMFR	NM_001144	54625
chr3	149996669	149996869	101927992	LINC01213	NR_110167	40283
chr17	77248063	77248263	64772	ENGASE	NM_001042573	177145
chr9	96897637	96897837	406881	MIRLET7A1	NR_029476	40501
chr6	53329915	53330115	2729	GCLC	NM_001197115	79912
chr6	7342724	7342924	6745	SSR1	NR_120448	29277
chr5	133802150	133802350	102546229	LOC102546229	NR_105044	31512
chr15	99332393	99332593	100616432	MIR4714	NR_039864	4839
chrX	9132859	9133059	171483	FAM9B	NM_205849	130791
chr10	123880632	123880832	10579	TACC2	NM_001291879	8179
chr7	138927741	138927941	254048	UBN2	NM_173569	11611
chrX	128832186	128832386	7512	XPNPEP2	NM_003399	40659
chr19	18617950	18618150	8178	ELL	NM_006532	14887
chr2	186448157	186448357	401024	FSIP2	NM_173651	155097
chr6	108910529	108910729	2309	FOXO3	NM_001455	28561
chr22	38694686	38694886	102800317	CSNK1E	NM_152221	18627
chr12	91106560	91106760	439916	LINC00615	NR_038868	205139
chr18	64933276	64933476	100847002	MIR5011	NR_049809	184556
chr12	32610552	32610752	121512	FGD4	NM_139241	44388
chr16	51590869	51591069	101927364	LOC101927364	NR_110916	205460
chr7	95179568	95179768	5166	PDK4	NM_002612	46257
chr11	34676427	34676627	26298	EHF	NM_001206616	22517
chr1	88184093	88184293	100505768	LINC01364	NR_038324	346855
chr6	42369379	42369579	55809	TRERF1	NM_033502	50310
chr8	89972143	89972343	4325	MMP16	NM_005941	632526
chr3	64963325	64963525	693126	MIR548A2	NR_030317	257743
chr5	119388970	119389170	51334	PRR16	NM_016644	410902
chr10	54094506	54094706	22943	DKK1	NM_012242	20566
chr15	81042103	81042303	57214	CEMIP	NM_018689	29480
chr9	108061851	108062051	23446	SLC44A1	NM_001286730	55058
chr11	65887136	65887336	55690	PACS1	NM_018026	49413
chr5	122733340	122733540	153241	CEP120	NM_001166226	25846
chr11	118791477	118791677	283149	BCL9L	NM_182557	9964
chr3	190025131	190025331	9076	CLDN1	NM_021101	15004
chr6	134994614	134994814	154092	LINC01010	NR_038219	235187
chr7	95065826	95066026	5445	PON2	NM_001018161	1542
chr1	21223358	21223558	50809	HP1BP3	NM_016287	110277
chr10	115674845	115675045	374354	NHLRC2	NM_198514	60555
chr2	192731713	192731913	8436	SDPR	NM_004657	19807
chr9	110803099	110803299	9314	KLF4	NM_004235	551152
chr2	101499552	101499752	4862	NPAS2	NM_002518	63040
chr19	4800996	4801196	55527	FEM1A	NM_018708	9369
chr8	142267817	142268017	57210	SLC45A4	NM_001286646	3189
chr11	2800422	2800622	10984	KCNQ1OT1	NR_002728	79294
chr1	150254185	150254385	148523	CIART	NM_001300839	657
chr9	74980711	74980911	7763	ZFAND5	NM_001102421	648
chr17	76677122	76677322	9267	CYTH1	NM_001292019	35892
chr1	153581278	153581478	140576	S100A16	NM_080388	4136
chr6	85607968	85608168	9096	TBX18	NM_001080508	134114
chr1	16125995	16126195	440567	UQCRHL	NM_001089591	8099
chr8	71579022	71579222	51110	LACTB2	NM_016027	2325
[truncated: 1,390 more rows]

## Sheet: H1993_GR_MACS_targets_within_50
Chr	Peak_summit-100	Peak_summit+100	GeneID	GeneSym	Isoform_id	Distance to peak center
chr1	1009148	1009348	401934	RNF223	NM_001205252	439
chr1	1009148	1009348	54991	C1orf159	NM_017891	42488
chr1	1267589	1267789	116983	ACAP3	NM_030649	24420
chr1	1267589	1267789	102465434	MIR6726	NR_106784	36139
chr1	1267589	1267789	126789	PUSL1	NM_153339	23696
chr1	1267589	1267789	54973	CPSF3L	NM_017871	7622
chr1	1267589	1267789	54973	CPSF3L	NM_001256460	7622
chr1	1267589	1267789	54973	CPSF3L	NM_001256456	7622
chr1	1267589	1267789	54973	CPSF3L	NM_001256463	7622
chr1	1267589	1267789	54973	CPSF3L	NM_001256462	7622
chr1	1267589	1267789	102465435	MIR6727	NR_106785	19743
chr1	1267589	1267789	80772	CPTP	NM_001029885	7547
chr1	1267589	1267789	83756	TAS1R3	NM_152228	964
chr1	1267589	1267789	1855	DVL1	NM_004421	16803
chr1	1267589	1267789	102466740	MIR6808	NR_106866	7399
chr1	1267589	1267789	54587	MXRA8	NM_001282583	29468
chr1	1267589	1267789	54587	MXRA8	NM_001282582	31232
chr1	1267589	1267789	54587	MXRA8	NM_001282584	26485
chr1	1267589	1267789	54587	MXRA8	NM_032348	26485
chr1	1267589	1267789	54587	MXRA8	NM_001282585	26238
chr1	1267589	1267789	54998	AURKAIP1	NM_017900	43129
chr1	1267589	1267789	54998	AURKAIP1	NM_001127229	42891
chr1	1267589	1267789	54998	AURKAIP1	NM_001127230	42873
chr1	1672573	1672773	984	CDK11B	NM_033490	16814
chr1	1672573	1672773	984	CDK11B	NM_033489	16814
chr1	1672573	1672773	984	CDK11B	NM_033487	16814
chr1	1672573	1672773	984	CDK11B	NM_001291345	16814
chr1	1672573	1672773	984	CDK11B	NM_033486	16814
chr1	1672573	1672773	984	CDK11B	NM_001787	16814
chr1	1672573	1672773	728661	SLC35E2B	NM_001110781	48430
chr1	1672573	1672773	728661	SLC35E2B	NM_001290264	48430
chr1	1672573	1672773	8511	MMP23A	NR_002946	41296
chr1	1672573	1672773	728642	CDK11A	NM_033529	16882
chr1	1672573	1672773	728642	CDK11A	NM_024011	16882
chr1	1672573	1672773	9906	SLC35E2	NM_001199787	4765
chr1	1672573	1672773	9906	SLC35E2	NM_182838	4765
chr1	1672573	1672773	65220	NADK	NM_023018	37236
chr1	1672573	1672773	65220	NADK	NM_001198995	17408
chr1	1672573	1672773	65220	NADK	NM_001198994	38835
chr1	1672573	1672773	65220	NADK	NM_001198993	37624
chr1	2385522	2385722	5192	PEX10	NM_002617	41612
chr1	2385522	2385722	5192	PEX10	NM_153818	41612
chr1	2385522	2385722	9651	PLCH2	NM_014638	22131
chr1	2466492	2466692	55229	PANK4	NM_018216	8557
chr1	2466492	2466692	388585	HES5	NM_001010926	4908
chr1	2466492	2466692	115110	LOC115110	NR_037844	21858
chr1	2466492	2466692	8764	TNFRSF14	NM_001297605	21211
chr1	2466492	2466692	8764	TNFRSF14	NM_003820	21211
chr1	2466492	2466692	100996583	LOC100996583	NR_121638	31381
chr1	6218055	6218255	26038	CHD5	NM_015557	22039
chr1	6218055	6218255	6146	RPL22	NM_000983	41524
chr1	6218055	6218255	388591	RNF207	NM_207396	48033
chr1	6319727	6319927	23463	ICMT	NM_012405	23783
chr1	6319727	6319927	148645	LINC00337	NR_103534	23528
chr1	6319727	6319927	390992	HES3	NM_001024598	15576
chr1	6319727	6319927	387509	GPR153	NM_207370	1208
chr1	6377054	6377254	11332	ACOT7	NM_181866	41850
chr1	6377054	6377254	11332	ACOT7	NM_181865	43610
chr1	6445825	6446025	11332	ACOT7	NM_181866	26921
chr1	6445825	6446025	11332	ACOT7	NM_181865	25161
chr1	6445825	6446025	11332	ACOT7	NM_181864	42
chr1	6445825	6446025	11332	ACOT7	NM_007274	7901
chr1	6445825	6446025	54626	HES2	NM_019089	34054
chr1	6445825	6446025	83715	ESPN	NM_031475	38922
chr1	6445825	6446025	100422975	MIR4252	NR_036218	44031
chr1	8065050	8065250	11315	PARK7	NM_001123377	43437
chr1	8065050	8065250	11315	PARK7	NM_007262	43437
chr1	8065050	8065250	54206	ERRFI1	NM_018948	21243
chr1	8131071	8131271	54206	ERRFI1	NM_018948	44778
chr1	8403589	8403789	50651	SLC45A1	NM_001080397	25545
chr1	8457099	8457299	473	RERE	NM_001042682	26548
chr1	9098447	9098647	155184	SLC2A7	NM_207420	12143
chr1	9098447	9098647	6518	SLC2A5	NM_003039	31340
chr1	9098447	9098647	6518	SLC2A5	NM_001135585	31340
chr1	9496417	9496617	100506022	LOC100506022	NR_104623	7542
chr1	9496417	9496617	100506022	LOC100506022	NR_104622	7462
chr1	10448382	10448582	5226	PGD	NM_002631	10602
chr1	10448382	10448582	100526739	APITD1-CORT	NM_001270517	41676
chr1	10448382	10448582	100526739	APITD1-CORT	NM_199006	41676
chr1	10448382	10448582	378708	APITD1	NM_199294	41676
chr1	10448382	10448582	100526739	APITD1-CORT	NM_198544	41676
chr1	10448382	10448582	100526739	APITD1-CORT	NM_001243768	42321
chr1	10448382	10448582	378708	APITD1	NR_036462	42321
chr1	10448382	10448582	100526739	APITD1-CORT	NR_037187	42321
chr1	10878784	10878984	54897	CASZ1	NM_001079843	22151
chr1	10878784	10878984	54897	CASZ1	NM_017766	22151
chr1	16125995	16126195	54751	FBLIM1	NM_017556	40841
chr1	16125995	16126195	54751	FBLIM1	NM_001024215	35102
chr1	16125995	16126195	54751	FBLIM1	NM_001024216	34637
chr1	16125995	16126195	440567	UQCRHL	NM_001089591	8099
chr1	16125995	16126195	729614	FLJ37453	NR_024279	48547
chr1	16125995	16126195	23013	SPEN	NM_015001	48263
chr1	16127035	16127235	54751	FBLIM1	NM_017556	41881
chr1	16127035	16127235	54751	FBLIM1	NM_001024215	36142
chr1	16127035	16127235	54751	FBLIM1	NM_001024216	35677
chr1	16127035	16127235	440567	UQCRHL	NM_001089591	7059
chr1	16127035	16127235	729614	FLJ37453	NR_024279	47507
chr1	16127035	16127235	23013	SPEN	NM_015001	47223
chr1	16333678	16333878	7709	ZBTB17	NM_003443	31151
chr1	16333678	16333878	7709	ZBTB17	NM_001287604	31151
chr1	16333678	16333878	7709	ZBTB17	NM_001287603	31151
chr1	16333678	16333878	7709	ZBTB17	NM_001242884	31151
chr1	16333678	16333878	149563	C1orf64	NM_178840	3048
chr1	16333678	16333878	27129	HSPB7	NM_014424	11507
chr1	16333678	16333878	1187	CLCNKA	NM_001042704	14707
chr1	16333678	16333878	1187	CLCNKA	NM_004070	14707
chr1	16333678	16333878	1187	CLCNKA	NM_001257139	14707
chr1	16333678	16333878	1188	CLCNKB	NM_000085	36452
chr1	16333678	16333878	1188	CLCNKB	NM_001165945	41478
chr1	16500175	16500375	1969	EPHA2	NM_004431	17693
chr1	16500175	16500375	128272	ARHGEF19	NM_153213	38829
chr1	16930993	16931193	55672	NBPF1	NM_017940	9007
chr1	16930993	16931193	84809	CROCCP2	NR_026752	26308
chr1	16930993	16931193	11209	MST1P2	NR_027504	40975
chr1	17624549	17624749	51702	PADI3	NM_016233	49057
chr1	17624549	17624749	23569	PADI4	NM_012387	10040
chr1	17802560	17802760	55920	RCC2	NM_001136204	37601
chr1	17802560	17802760	55920	RCC2	NM_018715	36410
chr1	18996807	18997007	5081	PAX7	NM_001135254	39408
chr1	18996807	18997007	5081	PAX7	NM_013945	39408
chr1	18996807	18997007	5081	PAX7	NM_002584	39408
chr1	20216958	20217158	23252	OTUD3	NM_015207	8171
chr1	20216958	20217158	30814	PLA2G2E	NM_014589	33052
chr1	20538079	20538279	391013	PLA2G2C	NM_001105572	36492
chr1	20538079	20538279	101928017	UBXN10-AS1	NR_110078	25200
chr1	20538079	20538279	127733	UBXN10	NM_152376	25602
chr1	20821702	20821902	55450	CAMK2N1	NM_018584	9074
chr1	20821702	20821902	79594	MUL1	NM_024544	12872
chr1	20822626	20822826	55450	CAMK2N1	NM_018584	9998
chr1	20822626	20822826	79594	MUL1	NM_024544	11948
chr1	21025004	21025204	100861548	PINK1-AS	NR_046507	46418
chr1	21025004	21025204	1650	DDOST	NM_005216	37067
chr1	21025004	21025204	57576	KIF17	NM_001122819	19406
chr1	21025004	21025204	57576	KIF17	NM_001287212	19406
chr1	21025004	21025204	57576	KIF17	NM_020816	19406
chr1	21025004	21025204	400745	SH2D5	NM_001103161	34029
chr1	21025004	21025204	400745	SH2D5	NM_001103160	34029
chr1	22114643	22114843	84196	USP48	NM_032236	5055
chr1	22114643	22114843	84196	USP48	NM_001032730	5055
chr1	22114643	22114843	401944	LDLRAD2	NM_001013693	24014
chr1	23337315	23337515	646262	LACTBL1	NM_001289974	45492
chr1	23337315	23337515	729059	C1orf234	NM_001242521	4928
chr1	23337315	23337515	23028	KDM1A	NM_015013	8525
chr1	23337315	23337515	23028	KDM1A	NM_001009999	8525
chr1	23337315	23337515	100422866	MIR3115	NR_036057	33382
chr1	23803918	23804118	55616	ASAP3	NM_017707	6732
chr1	23803918	23804118	55616	ASAP3	NM_001143778	6732
chr1	23803918	23804118	101928163	LOC101928163	NR_110799	44403
chr1	23888628	23888828	1870	E2F2	NM_004091	31016
chr1	23888628	23888828	101928163	LOC101928163	NR_110799	40307
chr1	23888628	23888828	3399	ID3	NM_002167	2443
chr1	23912204	23912404	3399	ID3	NM_002167	26019
chr1	23912204	23912404	259283	MDS2	NR_027042	41519
chr1	24701374	24701574	90529	STPG1	NM_001199013	38788
chr1	24701374	24701574	90529	STPG1	NM_001199012	40113
chr1	24701374	24701574	90529	STPG1	NM_001199014	38788
chr1	24701374	24701574	90529	STPG1	NM_178122	38788
chr1	24701374	24701574	57185	NIPAL3	NM_020448	40770
chr1	26216905	26217105	79000	AUNIP	NM_001287490	31056
chr1	26216905	26217105	79000	AUNIP	NM_024037	31056
chr1	26216905	26217105	164091	PAQR7	NM_178422	19261
chr1	26216905	26217105	3925	STMN1	NM_001145454	15988
chr1	26216905	26217105	3925	STMN1	NM_203401	15639
chr1	26216905	26217105	3925	STMN1	NM_203399	16363
chr1	26216905	26217105	3925	STMN1	NM_005563	15988
chr1	26216905	26217105	100500808	MIR3917	NR_037481	15940
chr1	26363028	26363228	5051	PAFAH2	NM_000437	38480
chr1	26363028	26363228	2134	EXTL1	NM_004455	14858
chr1	26363028	26363228	7780	SLC30A2	NM_032513	9476
chr1	26363028	26363228	7780	SLC30A2	NM_001004434	9476
chr1	26363028	26363228	84676	TRIM63	NM_032588	30997
chr1	26663077	26663277	91544	UBXN11	NM_145345	18421
chr1	26663077	26663277	91544	UBXN11	NM_001077262	29982
chr1	26663077	26663277	91544	UBXN11	NM_183008	29982
chr1	26663077	26663277	1043	CD52	NM_001803	18767
chr1	26663077	26663277	55057	AIM1L	NM_001039775	17444
chr1	26663077	26663277	257101	ZNF683	NM_001114759	36089
chr1	26663077	26663277	257101	ZNF683	NM_173574	36089
chr1	27693473	27693673	84065	TMEM222	NR_037576	44938
chr1	27693473	27693673	84065	TMEM222	NR_037577	44938
chr1	27693473	27693673	84065	TMEM222	NR_037580	44938
chr1	27693473	27693673	84065	TMEM222	NM_032125	44938
chr1	27693473	27693673	644961	LOC644961	NR_033926	43209
chr1	27693473	27693673	84958	SYTL1	NM_032872	25091
chr1	27693473	27693673	84958	SYTL1	NM_001193308	25091
chr1	27693473	27693673	9064	MAP3K6	NM_001297609	216
chr1	27693473	27693673	9064	MAP3K6	NM_004672	216
chr1	27693473	27693673	8547	FCN3	NM_173452	7742
chr1	27693473	27693673	8547	FCN3	NM_003665	7742
chr1	27693473	27693673	388611	CD164L2	NM_207397	16250
chr1	27693473	27693673	2827	GPR3	NM_005281	25574
chr1	28827604	28827804	1104	RCC1	NR_030726	4750
chr1	28827604	28827804	1104	RCC1	NR_030725	4750
chr1	28827604	28827804	1104	RCC1	NM_001048199	4750
chr1	28827604	28827804	8420	SNHG3	NR_036473	4750
chr1	28827604	28827804	8420	SNHG3	NR_002909	4750
chr1	28827604	28827804	1104	RCC1	NM_001048194	17040
chr1	28827604	28827804	1104	RCC1	NM_001269	17040
chr1	28827604	28827804	1104	RCC1	NM_001048195	17040
chr1	29598329	29598529	51102	MECR	NM_001024732	40959
chr1	29598329	29598529	51102	MECR	NM_016011	40959
chr1	29598329	29598529	10076	PTPRU	NM_005704	35402
chr1	29598329	29598529	10076	PTPRU	NM_001195001	35402
chr1	29598329	29598529	10076	PTPRU	NM_133178	35402
chr1	29598329	29598529	10076	PTPRU	NM_133177	35402
chr1	31261514	31261714	7805	LAPTM5	NM_006762	30931
chr1	31261514	31261714	100616164	MIR4420	NR_039616	49535
chr1	32497686	32497886	10657	KHDRBS1	NM_006559	18492
chr1	32497686	32497886	10657	KHDRBS1	NR_073499	18492
chr1	32497686	32497886	10657	KHDRBS1	NR_073498	18492
chr1	32497686	32497886	10657	KHDRBS1	NM_001271878	18492
chr1	32497686	32497886	55116	TMEM39B	NM_018056	40716
chr1	32872146	32872346	100128071	FAM229A	NM_001167676	44402
chr1	32872146	32872346	81629	TSSK3	NM_052841	44385
chr1	32872146	32872346	55108	BSDC1	NM_001143888	12184
chr1	32872146	32872346	55108	BSDC1	NM_001143889	12184
chr1	32872146	32872346	55108	BSDC1	NM_001143890	12184
chr1	32872146	32872346	55108	BSDC1	NM_001300958	12184
chr1	32872146	32872346	55108	BSDC1	NM_018045	12184
chr1	32872146	32872346	55108	BSDC1	NR_125352	12184
chr1	32967583	32967783	728116	ZBTB8B	NM_001145720	37026
chr1	32967583	32967783	653121	ZBTB8A	NR_111980	37062
chr1	32967583	32967783	653121	ZBTB8A	NM_001291496	37062
chr1	32967583	32967783	653121	ZBTB8A	NM_001040441	37062
chr1	35246226	35246426	2709	GJB5	NM_005268	25679
chr1	35246226	35246426	127534	GJB4	NM_153212	20985
chr1	35246226	35246426	2707	GJB3	NM_024009	463
chr1	35246226	35246426	2707	GJB3	NM_001005752	1584
chr1	35246226	35246426	2701	GJA4	NM_002060	12272
chr1	36744954	36745154	79729	SH3D21	NM_001162530	26939
chr1	36744954	36745154	79729	SH3D21	NM_024676	27653
chr1	36744954	36745154	55194	EVA1B	NM_018166	44701
chr1	37964869	37965069	728431	LINC01137	NR_038842	24925
chr1	37964869	37965069	80149	ZC3H12A	NM_025079	24851
chr1	37964869	37965069	102465438	MIR6732	NR_106790	19139
chr1	37964869	37965069	64769	MEAF6	NM_022756	15451
chr1	37964869	37965069	64769	MEAF6	NM_001270875	15451
chr1	37964869	37965069	64769	MEAF6	NM_001270876	15451
chr1	37964869	37965069	64769	MEAF6	NR_073092	15451
chr1	37964869	37965069	64769	MEAF6	NR_073091	15451
chr1	37964869	37965069	64769	MEAF6	NR_073090	15451
chr1	37964869	37965069	100847010	MIR5581	NR_049844	1626
chr1	38000015	38000215	64769	MEAF6	NM_022756	19695
chr1	38000015	38000215	64769	MEAF6	NM_001270875	19695
chr1	38000015	38000215	64769	MEAF6	NM_001270876	19695
chr1	38000015	38000215	64769	MEAF6	NR_073092	19695
chr1	38000015	38000215	64769	MEAF6	NR_073091	19695
chr1	38000015	38000215	64769	MEAF6	NR_073090	19695
chr1	38000015	38000215	100847010	MIR5581	NR_049844	33520
chr1	38000015	38000215	79753	SNIP1	NM_024700	19830
chr1	38000015	38000215	7802	DNALI1	NM_003462	22404
chr1	40857499	40857699	64744	SMAP2	NM_022733	18222
chr1	40857499	40857699	64744	SMAP2	NM_001198978	17295
chr1	40857499	40857699	64744	SMAP2	NM_001198979	1417
chr1	40857499	40857699	64744	SMAP2	NM_001198980	4872
chr1	41962002	41962202	1907	EDN2	NM_001956	11758
chr1	43673428	43673628	10969	EBNA1BP2	NM_001159936	35287
chr1	43673428	43673628	10969	EBNA1BP2	NM_006824	35542
chr1	43673428	43673628	102465439	MIR6733	NR_106791	36145
chr1	43673428	43673628	149465	WDR65	NM_001167965	35528
chr1	43673428	43673628	149465	WDR65	NM_001195831	35528
chr1	43673428	43673628	149465	WDR65	NM_152498	35528
chr1	46550271	46550471	8503	PIK3R3	NM_001114172	48337
chr1	46550271	46550471	8503	PIK3R3	NM_003629	48009
chr1	46649378	46649578	10103	TSPAN1	NM_005727	8730
chr1	46649378	46649578	55624	POMGNT1	NM_017739	14643
chr1	46649378	46649578	55624	POMGNT1	NM_001290130	13693
chr1	46649378	46649578	55624	POMGNT1	NM_001290129	13693
chr1	46649378	46649578	55624	POMGNT1	NM_001243766	36499
chr1	46649378	46649578	541468	LURAP1	NM_001013615	19527
chr1	47022640	47022840	100507423	MKNK1-AS1	NR_038403	18373
chr1	47022640	47022840	148930	KNCN	NM_001097611	5853
chr1	47022640	47022840	8569	MKNK1	NM_198973	47226
chr1	47022640	47022840	8569	MKNK1	NM_001135553	47226
chr1	47022640	47022840	8569	MKNK1	NR_024176	47226
chr1	47022640	47022840	8569	MKNK1	NM_003684	47226
chr1	47022640	47022840	8569	MKNK1	NR_024174	47226
chr1	47496788	47496988	260293	CYP4X1	NM_178033	7649
chr1	47496788	47496988	199974	CYP4Z1	NM_178134	36271
chr1	47943786	47943986	84793	FOXD2-AS1	NR_026878	43573
chr1	47943786	47943986	2306	FOXD2	NM_004474	42198
chr1	52156449	52156649	114883	OSBPL9	NM_148907	38936
chr1	52156449	52156649	114883	OSBPL9	NM_148905	38936
chr1	52156449	52156649	114883	OSBPL9	NM_148904	38936
chr1	53128472	53128672	348378	FAM159A	NM_001042693	29507
chr1	53128472	53128672	65260	COA7	NM_023077	35466
chr1	53131381	53131581	348378	FAM159A	NM_001042693	32416
chr1	53131381	53131581	65260	COA7	NM_023077	32557
chr1	53573355	53573555	127435	PODN	NM_153703	45732
chr1	53573355	53573555	127435	PODN	NM_001199082	45732
chr1	53573355	53573555	127435	PODN	NM_001199080	45732
chr1	53573355	53573555	127435	PODN	NM_001199081	45571
chr1	53573355	53573555	6512	SLC1A7	NM_001287595	34849
chr1	53573355	53573555	6512	SLC1A7	NR_109858	34849
chr1	53573355	53573555	6512	SLC1A7	NM_006671	34849
chr1	53573355	53573555	6512	SLC1A7	NM_001287597	34849
chr1	53573355	53573555	6512	SLC1A7	NM_001287596	34849
chr1	54482097	54482297	388633	LDLRAD1	NM_001276395	1662
chr1	54482097	54482297	388633	LDLRAD1	NM_001276394	1662
chr1	54482097	54482297	388633	LDLRAD1	NM_001276392	1662
chr1	54482097	54482297	388633	LDLRAD1	NM_001010978	1662
chr1	54482097	54482297	388633	LDLRAD1	NM_001276393	1662
chr1	54482097	54482297	9528	TMEM59	NM_004872	36914
chr1	54482097	54482297	127428	TCEANC2	NM_153035	37076
chr1	54482097	54482297	100616315	MIR4781	NR_039942	37554
chr1	55443656	55443856	199964	TMEM61	NM_182532	2708
chr1	55443656	55443856	7809	BSND	NM_057176	20860
chr1	57253891	57254091	199920	C1orf168	NM_001004303	31378
chr1	64638257	64638457	148581	UBE2U	NM_152489	31132
chr1	65420855	65421055	3716	JAK1	NM_002227	11232
chr1	65420855	65421055	101927084	LINC01359	NR_119383	47204
chr1	65455222	65455422	3716	JAK1	NM_002227	23135
chr1	65455222	65455422	101927084	LINC01359	NR_119383	12837
chr1	65619385	65619585	205	AK4	NM_203464	6254
chr1	65619385	65619585	205	AK4	NM_001005353	5973
chr1	65619385	65619585	205	AK4	NM_013410	5636
chr1	66414561	66414761	5142	PDE4B	NM_001297441	35734
chr1	66414561	66414761	5142	PDE4B	NM_001037340	43637
chr1	66420888	66421088	5142	PDE4B	NM_001297441	42061
chr1	66420888	66421088	5142	PDE4B	NM_001037340	37310
chr1	67102287	67102487	100422871	MIR3117	NR_036060	8265
chr1	67170782	67170982	200132	TCTEX1D1	NM_152665	47257
chr1	68346000	68346200	55970	GNG12	NM_018841	46945
chr1	68346000	68346200	100289178	GNG12-AS1	NR_040077	48130
chr1	76172979	76173179	34	ACADM	NM_000016	16952
chr1	76172979	76173179	34	ACADM	NM_001127328	16952
chr1	76172979	76173179	34	ACADM	NM_001286042	16952
chr1	76172979	76173179	34	ACADM	NM_001286043	16952
chr1	76172979	76173179	34	ACADM	NM_001286044	16952
chr1	77505538	77505738	102466995	MIR7156	NR_106978	20189
chr1	78340636	78340836	374987	NEXN-AS1	NR_103535	14488
chr1	78340636	78340836	91624	NEXN	NM_001172309	13463
chr1	78340636	78340836	91624	NEXN	NM_144573	13463
chr1	82125989	82126189	23266	LPHN2	NM_001297704	39365
chr1	84719807	84720007	148418	SAMD13	NM_001010971	44141
chr1	84719807	84720007	148418	SAMD13	NM_001134663	47381
chr1	84719807	84720007	148418	SAMD13	NM_001134664	48426
chr1	84831511	84831711	391051	UOX	NR_003927	31965
chr1	84831511	84831711	58511	DNASE2B	NM_021233	32603
chr1	84831511	84831711	58511	DNASE2B	NM_058248	42422
chr1	86073068	86073268	23576	DDAH1	NM_001134445	29122
chr1	86073068	86073268	3491	CYR61	NM_001554	26725
chr1	90331589	90331789	55144	LRRC8D	NM_001134479	45117
chr1	90331589	90331789	55144	LRRC8D	NM_018103	44210
chr1	91481827	91482027	84146	ZNF644	NM_201269	5885
chr1	91481827	91482027	84146	ZNF644	NM_016620	5138
chr1	91481827	91482027	84146	ZNF644	NM_032186	5885
chr1	94045512	94045712	8412	BCAR3	NM_001261410	34090
chr1	94045512	94045712	100129046	LOC100129046	NR_034091	11912
chr1	94083699	94083899	8412	BCAR3	NM_001261410	4097
chr1	94083699	94083899	100129046	LOC100129046	NR_034091	26275
chr1	94167475	94167675	8412	BCAR3	NM_001261409	20649
chr1	94167475	94167675	8412	BCAR3	NM_003567	20181
chr1	95010682	95010882	2152	F3	NM_001178096	3369
chr1	95010682	95010882	2152	F3	NM_001993	3369
chr1	95237980	95238180	101928079	LINC01057	NR_104131	47757
chr1	95237980	95238180	126969	SLC44A3	NM_001114106	47817
chr1	95237980	95238180	126969	SLC44A3	NM_001258343	47817
chr1	95237980	95238180	126969	SLC44A3	NM_001258341	47817
chr1	95237980	95238180	126969	SLC44A3	NM_001258342	47817
chr1	95237980	95238180	126969	SLC44A3	NM_001258340	47817
chr1	95237980	95238180	126969	SLC44A3	NM_152369	48019
chr1	95237980	95238180	126969	SLC44A3	NM_001301079	48019
chr1	95561572	95561772	199857	ALG14	NM_144988	23165
chr1	95561572	95561772	148534	TMEM56	NM_001199679	3600
chr1	95561572	95561772	148534	TMEM56	NM_152487	21221
chr1	95561572	95561772	100527978	TMEM56-RWDD3	NM_001199691	21806
chr1	97516252	97516452	100873932	DPYD-AS1	NR_046590	45126
chr1	97559750	97559950	100873932	DPYD-AS1	NR_046590	1628
chr1	100967649	100967849	54112	GPR88	NM_022049	35978
chr1	108527361	108527561	10451	VAV3	NM_006113	19916
chr1	108527361	108527561	100873946	VAV3-AS1	NR_046653	20397
chr1	108733343	108733543	29957	SLC25A24	NM_213651	1988
chr1	108733343	108733543	29957	SLC25A24	NM_013386	9537
chr1	109371212	109371412	254268	AKNAD1	NM_152763	28414
chr1	109371212	109371412	254268	AKNAD1	NR_049760	29552
chr1	109371212	109371412	642864	SPATA42	NR_049777	28526
chr1	109371212	109371412	642864	SPATA42	NR_034168	28526
chr1	109371212	109371412	29899	GPSM2	NM_013296	48290
chr1	110490663	110490863	1435	CSF1	NM_172211	37531
chr1	110490663	110490863	1435	CSF1	NM_172212	37531
chr1	110490663	110490863	1435	CSF1	NM_172210	37531
chr1	110490663	110490863	1435	CSF1	NM_000757	37531
chr1	110490663	110490863	10768	AHCYL1	NM_006621	36623
chr1	110490663	110490863	10768	AHCYL1	NM_001242673	36623
chr1	110540283	110540483	10768	AHCYL1	NM_006621	12997
chr1	110540283	110540483	10768	AHCYL1	NM_001242673	12997
chr1	110540283	110540483	10768	AHCYL1	NM_001242674	3165
chr1	110540283	110540483	10768	AHCYL1	NM_001242675	6186
chr1	110540283	110540483	10768	AHCYL1	NM_001242676	6186
chr1	110540283	110540483	85369	STRIP1	NM_001270768	33815
chr1	110540283	110540483	85369	STRIP1	NM_033088	36839
chr1	110540283	110540483	85369	STRIP1	NR_073071	36839
chr1	110835257	110835457	440600	LOC440600	NR_036595	46436
chr1	110835257	110835457	64783	RBM15	NM_001201545	46587
chr1	110835257	110835457	64783	RBM15	NM_022768	46587
chr1	116325717	116325917	845	CASQ2	NM_001232	14391
chr1	120085384	120085584	3283	HSD3B1	NM_000862	35659
chr1	120085384	120085584	128102	HSD3BP4	NR_033781	21018
chr1	145427547	145427747	148738	HFE2	NM_213653	14457
chr1	145427547	145427747	148738	HFE2	NM_213652	14457
chr1	145427547	145427747	148738	HFE2	NM_145277	14457
chr1	145427547	145427747	148738	HFE2	NM_202004	14457
chr1	145427547	145427747	10628	TXNIP	NM_006472	10790
chr1	145427547	145427747	84265	POLR3GL	NM_032305	42740
chr1	145427547	145427747	284615	ANKRD34A	NM_001039888	42860
chr1	145427547	145427747	128077	LIX1L	NM_153713	49419
chr1	145438240	145438440	148738	HFE2	NM_213653	25150
chr1	145438240	145438440	148738	HFE2	NM_213652	25150
chr1	145438240	145438440	148738	HFE2	NM_145277	25150
chr1	145438240	145438440	148738	HFE2	NM_202004	25150
chr1	145438240	145438440	10628	TXNIP	NM_006472	97
chr1	145438240	145438440	84265	POLR3GL	NM_032305	32047
chr1	145438240	145438440	284615	ANKRD34A	NM_001039888	32167
chr1	145438240	145438440	128077	LIX1L	NM_153713	38726
chr1	145542745	145542945	9939	RBM8A	NM_005105	35289
chr1	145542745	145542945	114814	GNRHR2	NR_002328	26769
chr1	145542745	145542945	114814	GNRHR2	NR_104033	27100
chr1	145542745	145542945	114814	GNRHR2	NR_104034	26946
chr1	145542745	145542945	8799	PEX11B	NM_003846	26681
chr1	145542745	145542945	8799	PEX11B	NR_073491	26681
chr1	145542745	145542945	8799	PEX11B	NR_073492	26681
chr1	145542745	145542945	8799	PEX11B	NM_001184795	26286
chr1	145542745	145542945	8799	PEX11B	NR_073493	26215
chr1	145542745	145542945	8515	ITGA10	NM_003637	17856
chr1	145542745	145542945	148741	ANKRD35	NM_144698	6363
chr1	145542745	145542945	148741	ANKRD35	NM_001280799	6363
chr1	145542745	145542945	10401	PIAS3	NM_006099	33142
chr1	145542745	145542945	102466191	MIR6736	NR_106794	41577
chr1	145542745	145542945	200035	NUDT17	NM_001012758	46590
chr1	150254185	150254385	81611	ANP32E	NM_001136478	45781
chr1	150254185	150254385	81611	ANP32E	NM_001136479	47259
chr1	150254185	150254385	81611	ANP32E	NM_030920	45781
chr1	150254185	150254385	81611	ANP32E	NM_001280560	45781
chr1	150254185	150254385	81611	ANP32E	NM_001280559	45781
chr1	150254185	150254385	23632	CA14	NM_012113	24068
chr1	150254185	150254385	51107	APH1A	NR_045034	12676
chr1	150254185	150254385	51107	APH1A	NM_016022	12676
chr1	150254185	150254385	51107	APH1A	NR_045035	12676
chr1	150254185	150254385	51107	APH1A	NR_045033	12676
chr1	150254185	150254385	51107	APH1A	NM_001077628	12676
chr1	150254185	150254385	51107	APH1A	NM_001243772	12676
chr1	150254185	150254385	51107	APH1A	NM_001243771	12676
chr1	150254185	150254385	79630	C1orf54	NM_001301039	9599
chr1	150254185	150254385	79630	C1orf54	NM_001301040	9599
chr1	150254185	150254385	79630	C1orf54	NM_024579	9103
chr1	150254185	150254385	79630	C1orf54	NM_001301041	9084
chr1	150254185	150254385	79630	C1orf54	NM_001301042	9084
chr1	150254185	150254385	148523	CIART	NM_001300838	657
chr1	150254185	150254385	148523	CIART	NM_001300840	657
chr1	150254185	150254385	148523	CIART	NM_144697	657
chr1	150254185	150254385	148523	CIART	NM_001300839	657
chr1	150254185	150254385	148523	CIART	NM_001300841	846
chr1	150254185	150254385	54460	MRPS21	NM_018997	11976
chr1	150254185	150254385	54460	MRPS21	NM_031901	11976
chr1	150254185	150254385	9129	PRPF3	NM_004698	39642
chr1	150533818	150534018	100874054	LINC00568	NR_051960	45686
chr1	150533818	150534018	54507	ADAMTSL4	NM_019032	12074
chr1	150533818	150534018	54507	ADAMTSL4	NM_025008	12074
chr1	150533818	150534018	54507	ADAMTSL4	NM_001288608	12074
chr1	150533818	150534018	54507	ADAMTSL4	NM_001288607	12074
chr1	150533818	150534018	100422997	MIR4257	NR_036211	9514
chr1	150533818	150534018	574406	ADAMTSL4-AS1	NR_104133	13110
chr1	150533818	150534018	4170	MCL1	NM_001197320	18296
chr1	150533818	150534018	4170	MCL1	NM_021960	18296
chr1	150533818	150534018	4170	MCL1	NM_182763	18296
chr1	150540626	150540826	54507	ADAMTSL4	NM_019032	18882
chr1	150540626	150540826	54507	ADAMTSL4	NM_025008	18882
chr1	150540626	150540826	54507	ADAMTSL4	NM_001288608	18882
chr1	150540626	150540826	54507	ADAMTSL4	NM_001288607	18882
chr1	150540626	150540826	100422997	MIR4257	NR_036211	16322
chr1	150540626	150540826	574406	ADAMTSL4-AS1	NR_104133	6302
chr1	150540626	150540826	4170	MCL1	NM_001197320	11488
chr1	150540626	150540826	4170	MCL1	NM_021960	11488
chr1	150540626	150540826	4170	MCL1	NM_182763	11488
chr1	150569630	150569830	54507	ADAMTSL4	NM_019032	47886
chr1	150569630	150569830	54507	ADAMTSL4	NM_025008	47886
chr1	150569630	150569830	54507	ADAMTSL4	NM_001288608	47886
chr1	150569630	150569830	54507	ADAMTSL4	NM_001288607	47886
chr1	150569630	150569830	100422997	MIR4257	NR_036211	45326
chr1	150569630	150569830	574406	ADAMTSL4-AS1	NR_104133	22702
chr1	150569630	150569830	4170	MCL1	NM_001197320	17516
chr1	150569630	150569830	4170	MCL1	NM_021960	17516
chr1	150569630	150569830	4170	MCL1	NM_182763	17516
chr1	150569630	150569830	2029	ENSA	NM_207042	32368
chr1	150569630	150569830	2029	ENSA	NM_004436	32368
chr1	150569630	150569830	2029	ENSA	NM_207046	31879
chr1	150569630	150569830	2029	ENSA	NM_207045	31879
chr1	150569630	150569830	2029	ENSA	NM_207047	31879
chr1	150569630	150569830	2029	ENSA	NM_207044	32368
chr1	150569630	150569830	2029	ENSA	NM_207043	32368
chr1	150569630	150569830	2029	ENSA	NM_207168	32368
chr1	150577356	150577556	574406	ADAMTSL4-AS1	NR_104133	30428
chr1	150577356	150577556	4170	MCL1	NM_001197320	25242
chr1	150577356	150577556	4170	MCL1	NM_021960	25242
chr1	150577356	150577556	4170	MCL1	NM_182763	25242
chr1	150577356	150577556	2029	ENSA	NM_207042	24642
chr1	150577356	150577556	2029	ENSA	NM_004436	24642
chr1	150577356	150577556	2029	ENSA	NM_207046	24153
chr1	150577356	150577556	2029	ENSA	NM_207045	24153
chr1	150577356	150577556	2029	ENSA	NM_207047	24153
chr1	150577356	150577556	2029	ENSA	NM_207044	24642
chr1	150577356	150577556	2029	ENSA	NM_207043	24642
chr1	150577356	150577556	2029	ENSA	NM_207168	24642
chr1	151167752	151167952	10500	SEMA6C	NM_001178062	48712
chr1	151167752	151167952	10500	SEMA6C	NM_001178061	48712
chr1	151167752	151167952	10500	SEMA6C	NM_030913	48712
chr1	151167752	151167952	100534012	TNFAIP8L2-SCNM1	NM_001204848	38748
chr1	151167752	151167952	79626	TNFAIP8L2	NM_024575	38748
chr1	151167752	151167952	388695	LYSMD1	NM_212551	29482
chr1	151167752	151167952	388695	LYSMD1	NM_001136543	29428
chr1	151167752	151167952	79005	SCNM1	NM_024041	29355
chr1	151167752	151167952	79005	SCNM1	NM_001204856	29355
chr1	151167752	151167952	79005	SCNM1	NR_037937	29355
chr1	151167752	151167952	29765	TMOD4	NM_013353	19305
chr1	151167752	151167952	6944	VPS72	NM_005997	5163
chr1	151167752	151167952	6944	VPS72	NM_001271087	5163
chr1	151167752	151167952	6944	VPS72	NM_001271088	5163
chr1	151167752	151167952	8394	PIP5K1A	NM_001135636	3168
chr1	151167752	151167952	8394	PIP5K1A	NM_001135638	3168
chr1	151167752	151167952	8394	PIP5K1A	NM_001135637	3168
chr1	151167752	151167952	8394	PIP5K1A	NM_003557	3168
chr1	151535929	151536129	7286	TUFT1	NM_020127	23249
chr1	151535929	151536129	7286	TUFT1	NM_001126337	23249
chr1	151535929	151536129	693139	MIR554	NR_030280	17758
chr1	151535929	151536129	81609	SNX27	NM_030918	48632
chr1	151809483	151809683	11022	TDRKH	NM_006862	46573
chr1	151809483	151809683	11022	TDRKH	NM_001083965	46573
chr1	151809483	151809683	11022	TDRKH	NM_001083963	46573
chr1	151809483	151809683	11022	TDRKH	NM_001083964	46573
chr1	151809483	151809683	339398	LINGO4	NM_001004432	31701
chr1	151809483	151809683	6097	RORC	NM_005060	5235
chr1	151809483	151809683	6097	RORC	NM_001001523	11030
chr1	151809483	151809683	100191040	C2CD4D	NM_001136003	3450
chr1	151809483	151809683	100132111	LOC100132111	NR_024237	1361
chr1	151809483	151809683	284486	THEM5	NM_182578	16590
chr1	151857955	151858155	100191040	C2CD4D	NM_001136003	45022
chr1	151857955	151858155	100132111	LOC100132111	NR_024237	47111
chr1	151857955	151858155	284486	THEM5	NM_182578	31882
chr1	151857955	151858155	117145	THEM4	NM_053055	24306
chr1	151859297	151859497	100191040	C2CD4D	NM_001136003	46364
chr1	151859297	151859497	100132111	LOC100132111	NR_024237	48453
chr1	151859297	151859497	284486	THEM5	NM_182578	33224
chr1	151859297	151859497	117145	THEM4	NM_053055	22964
chr1	152020189	152020389	441908	NBPF18P	NR_103561	29536
chr1	152020189	152020389	6282	S100A11	NM_005620	10778
chr1	152020189	152020389	126637	TCHHL1	NM_001008536	41251
chr1	152739480	152739680	100129271	C1orf68	NM_001024679	47583
chr1	152739480	152739680	448834	KPRP	NM_001025231	9075
chr1	152739480	152739680	353137	LCE1F	NM_178354	9267
chr1	152739480	152739680	353135	LCE1E	NM_178353	19172
chr1	152739480	152739680	353134	LCE1D	NM_178352	29646
chr1	152739480	152739680	353133	LCE1C	NM_178351	39527
chr1	152739480	152739680	353133	LCE1C	NM_001276331	39527
chr1	152739480	152739680	353132	LCE1B	NM_178349	44866
chr1	152954105	152954305	163778	SPRR4	NM_173080	11078
chr1	152954105	152954305	6698	SPRR1A	NM_005987	2358
chr1	152954105	152954305	6698	SPRR1A	NM_001199828	2358
chr1	152954105	152954305	6707	SPRR3	NM_005416	20017
chr1	152954105	152954305	6707	SPRR3	NM_001097589	20017
chr1	152954105	152954305	6699	SPRR1B	NM_003125	49473
chr1	153095310	153095510	6704	SPRR2E	NM_001024209	28406
chr1	153095310	153095510	6705	SPRR2F	NM_001014450	9421
chr1	153095310	153095510	6702	SPRR2C	NR_003062	18559
chr1	153095310	153095510	6706	SPRR2G	NM_001014291	28017
chr1	153181560	153181760	101928009	LOC101928009	NR_110685	34667
chr1	153181560	153181760	149018	LELP1	NM_001010857	5755
chr1	153181560	153181760	574414	PRR9	NM_001195571	8399
chr1	153538260	153538460	6277	S100A6	NM_014624	29643
chr1	153538260	153538460	6276	S100A5	NM_002962	24119
chr1	153538260	153538460	6275	S100A4	NM_019554	20078
chr1	153538260	153538460	6275	S100A4	NM_002961	20078
chr1	153538260	153538460	6274	S100A3	NM_002960	16626
chr1	153538260	153538460	6273	S100A2	NM_005978	54
chr1	153538260	153538460	140576	S100A16	NM_080388	47154
chr1	153581278	153581478	6273	S100A2	NM_005978	43072
chr1	153581278	153581478	140576	S100A16	NM_080388	4136
chr1	153581278	153581478	57402	S100A14	NM_020672	7430
chr1	153581278	153581478	6284	S100A13	NM_001024211	18739
chr1	153581278	153581478	6284	S100A13	NM_001024213	18146
chr1	153581278	153581478	6284	S100A13	NM_005979	19337
chr1	153581278	153581478	6284	S100A13	NM_001024212	18366
chr1	153581278	153581478	6284	S100A13	NM_001024210	25190
chr1	153581278	153581478	6271	S100A1	NM_006271	19494
chr1	153581278	153581478	26097	CHTOP	NM_001206612	25079
chr1	153581278	153581478	26097	CHTOP	NM_015607	25079
chr1	153581278	153581478	26097	CHTOP	NM_001244664	25079
chr1	153581278	153581478	23557	SNAPIN	NM_012437	49751
chr1	153581278	153581478	23557	SNAPIN	NR_052019	49751
chr1	153581278	153581478	23557	SNAPIN	NR_052020	49751
chr1	153978746	153978946	200186	CRTC2	NM_181715	47714
chr1	153978746	153978946	27173	SLC39A1	NM_001271961	42729
chr1	153978746	153978946	27173	SLC39A1	NM_014437	38638
chr1	153978746	153978946	27173	SLC39A1	NM_001271960	38186
chr1	153978746	153978946	27173	SLC39A1	NM_001271958	42729
chr1	153978746	153978946	27173	SLC39A1	NM_001271957	43002
chr1	153978746	153978946	27173	SLC39A1	NM_001271959	42878
chr1	153978746	153978946	102465441	MIR6737	NR_106795	43950
chr1	153978746	153978946	148327	CREB3L4	NM_130898	38532
chr1	153978746	153978946	148327	CREB3L4	NM_001255978	38532
chr1	153978746	153978946	148327	CREB3L4	NM_001255980	38532
chr1	153978746	153978946	148327	CREB3L4	NR_045658	38532
chr1	153978746	153978946	148327	CREB3L4	NM_001255981	38172
chr1	153978746	153978946	148327	CREB3L4	NM_001255979	38172
chr1	153978746	153978946	10899	JTB	NM_006694	28395
chr1	153978746	153978946	5872	RAB13	NR_073553	19993
chr1	153978746	153978946	5872	RAB13	NM_002870	19993
chr1	153978746	153978946	5872	RAB13	NM_001272038	21004
chr1	153978746	153978946	6232	RPS27	NM_001030	15608
chr1	154390834	154391034	3570	IL6R	NM_001206866	13266
chr1	154390834	154391034	3570	IL6R	NM_000565	13266
chr1	154390834	154391034	3570	IL6R	NM_181359	13266
chr1	154849944	154850144	3782	KCNN3	NM_170782	17706
chr1	154849944	154850144	3782	KCNN3	NM_002249	7290
chr1	154849944	154850144	3782	KCNN3	NM_001204087	7290
chr1	154943828	154944028	10654	PMVK	NM_006556	34444
chr1	154943828	154944028	57326	PBXIP1	NM_020524	15361
chr1	154943828	154944028	90780	PYGO2	NM_138300	9670
chr1	154943828	154944028	6464	SHC1	NM_003029	3031
chr1	154943828	154944028	6464	SHC1	NM_001202859	3031
chr1	154943828	154944028	6464	SHC1	NM_001130040	705
chr1	154943828	154944028	6464	SHC1	NM_001130041	3031
chr1	154943828	154944028	6464	SHC1	NM_183001	705
chr1	154943828	154944028	1163	CKS1B	NR_024163	3189
chr1	154943828	154944028	1163	CKS1B	NM_001826	3189
chr1	154943828	154944028	100423020	MIR4258	NR_036212	4240
chr1	154943828	154944028	80308	FLAD1	NM_201398	11841
chr1	154943828	154944028	80308	FLAD1	NM_001184891	11841
chr1	154943828	154944028	80308	FLAD1	NM_025207	11841
chr1	154943828	154944028	80308	FLAD1	NM_001184892	11841
chr1	154943828	154944028	55891	LENEP	NM_018655	22133
chr1	154943828	154944028	51043	ZBTB7B	NM_001256455	31177
chr1	154943828	154944028	51043	ZBTB7B	NM_001252406	31177
chr1	154943828	154944028	51043	ZBTB7B	NR_045515	31177
chr1	154943828	154944028	51043	ZBTB7B	NR_046206	31177
chr1	154943828	154944028	51043	ZBTB7B	NR_049765	31177
chr1	154989827	154990027	6464	SHC1	NM_003029	42968
chr1	154989827	154990027	6464	SHC1	NM_001202859	42968
chr1	154989827	154990027	6464	SHC1	NM_001130040	46704
chr1	154989827	154990027	6464	SHC1	NM_001130041	42968
chr1	154989827	154990027	6464	SHC1	NM_183001	46704
chr1	154989827	154990027	1163	CKS1B	NR_024163	42810
chr1	154989827	154990027	1163	CKS1B	NM_001826	42810
chr1	154989827	154990027	100423020	MIR4258	NR_036212	41759
chr1	154989827	154990027	80308	FLAD1	NM_201398	34158
chr1	154989827	154990027	80308	FLAD1	NM_001184891	34158
chr1	154989827	154990027	80308	FLAD1	NM_025207	34158
chr1	154989827	154990027	80308	FLAD1	NM_001184892	34158
chr1	154989827	154990027	55891	LENEP	NM_018655	23866
chr1	154989827	154990027	51043	ZBTB7B	NM_001256455	14822
chr1	154989827	154990027	51043	ZBTB7B	NM_001252406	14822
chr1	154989827	154990027	51043	ZBTB7B	NR_045515	14822
chr1	154989827	154990027	51043	ZBTB7B	NR_046206	14822
chr1	154989827	154990027	51043	ZBTB7B	NR_049765	14822
chr1	154989827	154990027	127579	DCST2	NM_144622	16330
chr1	154989827	154990027	149095	DCST1	NM_001143687	16354
chr1	154989827	154990027	149095	DCST1	NM_152494	16354
chr1	154989827	154990027	100505666	LOC100505666	NR_040772	33714
chr1	154989827	154990027	100505666	LOC100505666	NR_040773	46540
chr1	154989827	154990027	8751	ADAM15	NM_207191	33820
chr1	154989827	154990027	8751	ADAM15	NM_207197	33820
chr1	154989827	154990027	8751	ADAM15	NR_048579	33820
chr1	154989827	154990027	8751	ADAM15	NM_207195	33820
chr1	154989827	154990027	8751	ADAM15	NM_001261466	33820
chr1	154989827	154990027	8751	ADAM15	NM_001261465	33820
chr1	154989827	154990027	8751	ADAM15	NM_003815	33820
chr1	154989827	154990027	8751	ADAM15	NM_207196	33820
chr1	154989827	154990027	8751	ADAM15	NR_048577	33820
chr1	154989827	154990027	8751	ADAM15	NR_048578	33820
chr1	154989827	154990027	8751	ADAM15	NM_207194	33820
chr1	154989827	154990027	8751	ADAM15	NM_001261464	33820
chr1	154989827	154990027	1945	EFNA4	NM_005227	46285
chr1	154989827	154990027	1945	EFNA4	NM_182690	46285
chr1	154989827	154990027	1945	EFNA4	NM_182689	46285
chr1	154996236	154996436	6464	SHC1	NM_003029	49377
chr1	154996236	154996436	6464	SHC1	NM_001202859	49377
chr1	154996236	154996436	6464	SHC1	NM_001130041	49377
chr1	154996236	154996436	1163	CKS1B	NR_024163	49219
chr1	154996236	154996436	1163	CKS1B	NM_001826	49219
chr1	154996236	154996436	100423020	MIR4258	NR_036212	48168
chr1	154996236	154996436	80308	FLAD1	NM_201398	40567
chr1	154996236	154996436	80308	FLAD1	NM_001184891	40567
chr1	154996236	154996436	80308	FLAD1	NM_025207	40567
chr1	154996236	154996436	80308	FLAD1	NM_001184892	40567
chr1	154996236	154996436	55891	LENEP	NM_018655	30275
chr1	154996236	154996436	51043	ZBTB7B	NM_001256455	21231
chr1	154996236	154996436	51043	ZBTB7B	NM_001252406	21231
chr1	154996236	154996436	51043	ZBTB7B	NR_045515	21231
chr1	154996236	154996436	51043	ZBTB7B	NR_046206	21231
chr1	154996236	154996436	51043	ZBTB7B	NR_049765	21231
chr1	154996236	154996436	127579	DCST2	NM_144622	9921
chr1	154996236	154996436	149095	DCST1	NM_001143687	9945
chr1	154996236	154996436	149095	DCST1	NM_152494	9945
chr1	154996236	154996436	100505666	LOC100505666	NR_040772	27305
chr1	154996236	154996436	100505666	LOC100505666	NR_040773	40131
chr1	154996236	154996436	8751	ADAM15	NM_207191	27411
chr1	154996236	154996436	8751	ADAM15	NM_207197	27411
chr1	154996236	154996436	8751	ADAM15	NR_048579	27411
chr1	154996236	154996436	8751	ADAM15	NM_207195	27411
chr1	154996236	154996436	8751	ADAM15	NM_001261466	27411
chr1	154996236	154996436	8751	ADAM15	NM_001261465	27411
chr1	154996236	154996436	8751	ADAM15	NM_003815	27411
chr1	154996236	154996436	8751	ADAM15	NM_207196	27411
chr1	154996236	154996436	8751	ADAM15	NR_048577	27411
chr1	154996236	154996436	8751	ADAM15	NR_048578	27411
chr1	154996236	154996436	8751	ADAM15	NM_207194	27411
chr1	154996236	154996436	8751	ADAM15	NM_001261464	27411
chr1	154996236	154996436	1945	EFNA4	NM_005227	39876
chr1	154996236	154996436	1945	EFNA4	NM_182690	39876
chr1	154996236	154996436	1945	EFNA4	NM_182689	39876
chr1	155050432	155050632	127579	DCST2	NM_144622	44275
chr1	155050432	155050632	149095	DCST1	NM_001143687	44251
chr1	155050432	155050632	149095	DCST1	NM_152494	44251
chr1	155050432	155050632	100505666	LOC100505666	NR_040772	26891
chr1	155050432	155050632	100505666	LOC100505666	NR_040773	14065
chr1	155050432	155050632	8751	ADAM15	NM_207191	26785
chr1	155050432	155050632	8751	ADAM15	NM_207197	26785
chr1	155050432	155050632	8751	ADAM15	NR_048579	26785
chr1	155050432	155050632	8751	ADAM15	NM_207195	26785
chr1	155050432	155050632	8751	ADAM15	NM_001261466	26785
chr1	155050432	155050632	8751	ADAM15	NM_001261465	26785
chr1	155050432	155050632	8751	ADAM15	NM_003815	26785
chr1	155050432	155050632	8751	ADAM15	NM_207196	26785
chr1	155050432	155050632	8751	ADAM15	NR_048577	26785
chr1	155050432	155050632	8751	ADAM15	NR_048578	26785
chr1	155050432	155050632	8751	ADAM15	NM_207194	26785
chr1	155050432	155050632	8751	ADAM15	NM_001261464	26785
chr1	155050432	155050632	1945	EFNA4	NM_005227	14320
chr1	155050432	155050632	1945	EFNA4	NM_182690	14320
chr1	155050432	155050632	1945	EFNA4	NM_182689	14320
chr1	155050432	155050632	1944	EFNA3	NM_004952	815
chr1	155050432	155050632	1942	EFNA1	NM_182685	49816
chr1	155050432	155050632	1942	EFNA1	NM_004428	49816
chr1	155162857	155163057	54344	DPM3	NM_153741	49961
chr1	155162857	155163057	200185	KRTCAP2	NM_173852	17153
chr1	155162857	155163057	80128	TRIM46	NM_001256600	16695
chr1	155162857	155163057	80128	TRIM46	NM_025058	16695
chr1	155162857	155163057	80128	TRIM46	NM_001282379	16695
chr1	155162857	155163057	80128	TRIM46	NM_001282378	16695
chr1	155162857	155163057	80128	TRIM46	NM_001256599	16695
chr1	155162857	155163057	80128	TRIM46	NR_046327	16695
chr1	155162857	155163057	80128	TRIM46	NR_104150	16695
chr1	155162857	155163057	80128	TRIM46	NM_001256601	15728
chr1	155162857	155163057	80128	TRIM46	NR_046329	15728
chr1	155162857	155163057	4582	MUC1	NM_001204295	251
chr1	155162857	155163057	4582	MUC1	NM_001204294	251
chr1	155162857	155163057	4582	MUC1	NM_001018016	251
chr1	155162857	155163057	4582	MUC1	NM_001204293	251
chr1	155162857	155163057	4582	MUC1	NM_001204296	251
chr1	155162857	155163057	4582	MUC1	NM_001204290	251
chr1	155162857	155163057	4582	MUC1	NM_001204286	251
chr1	155162857	155163057	4582	MUC1	NM_001204285	251
chr1	155162857	155163057	4582	MUC1	NM_001018017	251
chr1	155162857	155163057	4582	MUC1	NM_001204292	251
chr1	155162857	155163057	4582	MUC1	NM_001204289	251
chr1	155162857	155163057	4582	MUC1	NM_001204288	251
chr1	155162857	155163057	4582	MUC1	NM_001204287	251
chr1	155162857	155163057	4582	MUC1	NM_001044393	251
chr1	155162857	155163057	4582	MUC1	NM_001204291	251
chr1	155162857	155163057	4582	MUC1	NM_001044392	251
chr1	155162857	155163057	4582	MUC1	NM_001204297	251
chr1	155162857	155163057	4582	MUC1	NM_001044391	251
chr1	155162857	155163057	4582	MUC1	NM_001044390	251
chr1	155162857	155163057	4582	MUC1	NM_002456	251
chr1	155162857	155163057	693235	MIR92B	NR_030281	2010
chr1	155162857	155163057	7059	THBS3	NM_007112	14815
chr1	155162857	155163057	7059	THBS3	NR_045553	14815
chr1	155162857	155163057	7059	THBS3	NM_001252608	14815
chr1	155162857	155163057	7059	THBS3	NM_001252607	14815
chr1	155162857	155163057	4580	MTX1	NM_002455	15532
chr1	155162857	155163057	4580	MTX1	NM_198883	15532
chr1	155162857	155163057	2630	GBAP1	NR_002188	34368
chr1	155162857	155163057	2629	GBA	NM_001171812	48109
chr1	155162857	155163057	2629	GBA	NM_000157	48112
chr1	156433858	156434058	10485	C1orf61	NM_006365	34774
chr1	156433858	156434058	407046	MIR9-1	NR_029691	43737
chr1	156433858	156434058	4209	MEF2D	NM_005920	36676
chr1	156433858	156434058	4209	MEF2D	NM_001271629	26433
chr1	156441398	156441598	10485	C1orf61	NM_006365	42314
chr1	156441398	156441598	4209	MEF2D	NM_005920	29136
chr1	156441398	156441598	4209	MEF2D	NM_001271629	18893
chr1	156586349	156586549	128239	IQGAP3	NM_178229	44053
chr1	156586349	156586549	164118	TTC24	NM_001105669	36931
chr1	156586349	156586549	128240	APOA1BP	NM_144772	24892
chr1	156586349	156586549	54865	GPATCH4	NM_015590	15170
chr1	156586349	156586549	54865	GPATCH4	NM_182679	15170
chr1	156586349	156586549	60484	HAPLN2	NM_021817	2636
chr1	156586349	156586549	63827	BCAN	NM_198427	25290
chr1	156586349	156586549	63827	BCAN	NM_021948	25290
chr1	156609487	156609687	128240	APOA1BP	NM_144772	48030
chr1	156609487	156609687	54865	GPATCH4	NM_015590	38308
chr1	156609487	156609687	54865	GPATCH4	NM_182679	38308
chr1	156609487	156609687	60484	HAPLN2	NM_021817	20502
chr1	156609487	156609687	63827	BCAN	NM_198427	2152
chr1	156609487	156609687	63827	BCAN	NM_021948	2152
chr1	156609487	156609687	10763	NES	NM_006617	37602
chr1	159884462	159884662	25790	CCDC19	NM_012337	14656
chr1	159884462	159884662	8407	TAGLN2	NM_001277223	9779
chr1	159884462	159884662	8407	TAGLN2	NM_001277224	8945
chr1	159884462	159884662	8407	TAGLN2	NM_003564	10770
chr1	159884462	159884662	57549	IGSF9	NM_001135050	30824
chr1	159884462	159884662	57549	IGSF9	NM_020789	30824
chr1	159884462	159884662	89886	SLAMF9	NM_001146173	39482
chr1	159884462	159884662	89886	SLAMF9	NM_001146172	39482
chr1	159884462	159884662	89886	SLAMF9	NM_033438	39482
chr1	159884462	159884662	100505633	LINC01133	NR_038849	46451
chr1	160174364	160174564	480	ATP1A4	NM_001001734	27264
chr1	160174364	160174564	844	CASQ1	NM_001231	14180
chr1	160174364	160174564	729867	LOC729867	NR_123725	4195
chr1	160174364	160174564	8682	PEA15	NR_123724	644
chr1	160174364	160174564	8682	PEA15	NM_001297576	644
chr1	160174364	160174564	8682	PEA15	NM_001297578	644
chr1	160174364	160174564	8682	PEA15	NM_003768	644
chr1	160174364	160174564	8682	PEA15	NM_001297577	644
chr1	161735830	161736030	127943	FCRLB	NM_001002901	44597
chr1	161735830	161736030	127943	FCRLB	NM_001288831	43488
chr1	161735830	161736030	127943	FCRLB	NM_001288829	43488
chr1	161735830	161736030	127943	FCRLB	NM_001288832	43488
chr1	161735830	161736030	127943	FCRLB	NM_001288830	43488
chr1	161735830	161736030	11266	DUSP12	NM_007240	16350
chr1	161735830	161736030	22926	ATF6	NM_007348	103
chr1	162045669	162045869	9722	NOS1AP	NM_014697	6189
chr1	162045669	162045869	9722	NOS1AP	NM_001164757	6189
chr1	162122274	162122474	100616386	MIR4654	NR_039798	4522
chr1	162358431	162358631	693141	MIR556	NR_030283	46196
chr1	162358431	162358631	9722	NOS1AP	NM_001126060	25759
chr1	162358431	162358631	284680	C1orf111	NM_182581	11887
chr1	162358431	162358631	400793	C1orf226	NM_001135240	9836
chr1	162358431	162358631	400793	C1orf226	NM_001085375	7012
chr1	162358431	162358631	117157	SH2D1B	NM_053282	23397
chr1	162375768	162375968	9722	NOS1AP	NM_001126060	43096
chr1	162375768	162375968	284680	C1orf111	NM_182581	29224
chr1	162375768	162375968	400793	C1orf226	NM_001135240	27173
chr1	162375768	162375968	400793	C1orf226	NM_001085375	24349
chr1	162375768	162375968	117157	SH2D1B	NM_053282	6060
chr1	164717876	164718076	100505795	LOC100505795	NR_038072	25902
chr1	167597357	167597557	92241	RCSD1	NM_052862	2016
chr1	169420740	169420940	57821	CCDC181	NM_001300969	24128
chr1	169420740	169420940	57821	CCDC181	NM_021179	24128
chr1	169420740	169420940	57821	CCDC181	NM_001300968	9067
chr1	169420740	169420940	10560	SLC19A2	NM_006996	34368
chr1	169455021	169455221	57821	CCDC181	NM_001300968	25214
chr1	169455021	169455221	10560	SLC19A2	NM_006996	87
chr1	173496376	173496576	9588	PRDX6	NM_004905	49991
chr1	174841903	174842103	9910	RABGAP1L	NM_001243763	1520
chr1	174841903	174842103	9910	RABGAP1L	NM_001035230	2652
chr1	178506714	178506914	84066	TEX35	NM_032126	24603
chr1	178506714	178506914	84066	TEX35	NM_001170723	24603
chr1	178506714	178506914	84066	TEX35	NM_001170724	24603
chr1	178506714	178506914	84066	TEX35	NM_001170722	24603
chr1	178506714	178506914	400798	C1orf220	NR_033186	5116
chr1	180498021	180498221	84320	ACBD6	NM_032360	26099
chr1	181088567	181088767	51278	IER5	NM_016545	31030
chr1	182259390	182259590	400799	LINC01344	NR_104175	23706
chr1	182938457	182938657	81626	SHCBP1L	NM_030933	16004
chr1	183029626	183029826	3915	LAMC1	NM_002293	37132
chr1	183322851	183323051	23057	NMNAT2	NM_170706	48942
chr1	186461788	186461988	100302192	MIR548F1	NR_031642	15233
chr1	186461788	186461988	5132	PDC	NM_022576	44032
chr1	186461788	186461988	5132	PDC	NM_002597	31648
chr1	186464272	186464472	100302192	MIR548F1	NR_031642	17717
chr1	186464272	186464472	5132	PDC	NM_022576	46516
chr1	186464272	186464472	5132	PDC	NM_002597	34132
chr1	192500294	192500494	5996	RGS1	NM_002922	44462
chr1	192795931	192796131	5997	RGS2	NM_002923	17863
chr1	197752860	197753060	163486	DENND1B	NM_001195215	8337
chr1	197752860	197753060	163486	DENND1B	NR_125340	8337
chr1	197752860	197753060	163486	DENND1B	NM_144977	8337
chr1	197752860	197753060	163486	DENND1B	NM_001300858	8337
chr1	197752860	197753060	163486	DENND1B	NM_001195216	8337
chr1	198638360	198638560	5788	PTPRC	NM_002838	30363
chr1	198638360	198638560	5788	PTPRC	NM_080921	30363
chr1	198638360	198638560	5788	PTPRC	NM_001267798	30363
chr1	198638360	198638560	5788	PTPRC	NR_052021	30363
chr1	200374514	200374714	554279	LINC00862	NR_040064	31694
chr1	200374514	200374714	23528	ZNF281	NM_012482	4572
chr1	200374514	200374714	23528	ZNF281	NM_001281294	4572
chr1	200374514	200374714	23528	ZNF281	NM_001281293	4572
chr1	200385154	200385354	554279	LINC00862	NR_040064	42334
chr1	200385154	200385354	23528	ZNF281	NM_012482	6068
chr1	200385154	200385354	23528	ZNF281	NM_001281294	6068
chr1	200385154	200385354	23528	ZNF281	NM_001281293	6068
chr1	200865592	200865792	2848	GPR25	NM_005298	23610
chr1	200865592	200865792	55765	C1orf106	NM_018265	5066
chr1	200865592	200865792	55765	C1orf106	NM_001142569	1744
chr1	201269161	201269361	5317	PKP1	NM_001005337	16682
chr1	201269161	201269361	5317	PKP1	NM_000299	16682
chr1	201678411	201678611	100847050	MIR5191	NR_049823	10124
chr1	201678411	201678611	89796	NAV1	NM_001167738	30451
chr1	201987768	201987968	6051	RNPEP	NM_020216	36103
chr1	201987768	201987968	102465443	MIR6740	NR_106798	15617
chr1	201987768	201987968	1999	ELF3	NM_004433	8179
chr1	201987768	201987968	1999	ELF3	NM_001114309	8179
chr1	202027421	202027621	1999	ELF3	NM_004433	47832
chr1	202027421	202027621	1999	ELF3	NM_001114309	47832
chr1	202349182	202349382	29089	UBE2T	NM_014176	38188
chr1	202349182	202349382	4660	PPP1R12B	NM_001167857	31453
chr1	202349182	202349382	4660	PPP1R12B	NM_001167858	31453
chr1	202349182	202349382	4660	PPP1R12B	NM_002481	31453
chr1	202670917	202671117	127833	SYT2	NM_177402	8534
chr1	203632376	203632576	493	ATP2B4	NM_001684	36562
chr1	203632376	203632576	493	ATP2B4	NM_001001396	36562
chr1	204119379	204119579	55224	ETNK2	NM_001297761	1831
chr1	204119379	204119579	55224	ETNK2	NM_018208	1831
chr1	204119379	204119579	55224	ETNK2	NM_001297762	1831
chr1	204119379	204119579	55224	ETNK2	NM_001297760	1831
chr1	204119379	204119579	101929441	LOC101929441	NR_123739	8944
chr1	204119379	204119579	5972	REN	NM_000537	15986
chr1	204119379	204119579	3814	KISS1	NM_002256	46140
chr1	204288696	204288896	22874	PLEKHA6	NM_014935	40261
chr1	204386317	204386517	127841	LINC00628	NR_027022	47570
chr1	204386317	204386517	84919	PPP1R15B	NM_032833	5472
chr1	207066010	207066210	50604	IL20	NM_018724	26957
chr1	207066010	207066210	11009	IL24	NM_006850	4677
chr1	207066010	207066210	11009	IL24	NM_001185157	4677
chr1	207066010	207066210	11009	IL24	NM_001185156	4677
chr1	207066010	207066210	11009	IL24	NM_001185158	4677
chr1	207066010	207066210	9214	FAIM3	NM_001193338	29125
chr1	207066010	207066210	9214	FAIM3	NM_001142473	29268
chr1	207066010	207066210	9214	FAIM3	NM_005449	29268
chr1	207478265	207478465	1604	CD55	NM_001300902	16451
chr1	207478265	207478465	1604	CD55	NM_000574	16451
chr1	207478265	207478465	1604	CD55	NM_001114752	16451
chr1	207478265	207478465	1604	CD55	NM_001300903	16451
chr1	207478265	207478465	1604	CD55	NM_001300904	16451
chr1	207478265	207478465	1604	CD55	NR_125349	16451
chr1	207483178	207483378	1604	CD55	NM_001300902	11538
chr1	207483178	207483378	1604	CD55	NM_000574	11538
chr1	207483178	207483378	1604	CD55	NM_001114752	11538
chr1	207483178	207483378	1604	CD55	NM_001300903	11538
chr1	207483178	207483378	1604	CD55	NM_001300904	11538
chr1	207483178	207483378	1604	CD55	NR_125349	11538
chr1	207992351	207992551	407026	MIR29C	NR_029832	17167
chr1	207992351	207992551	407025	MIR29B2	NR_029518	16583
chr1	207992351	207992551	148696	LOC148696	NR_026817	728
chr1	208040236	208040436	148696	LOC148696	NR_026817	48613
chr1	208040236	208040436	947	CD34	NM_001025109	44347
chr1	208040236	208040436	947	CD34	NM_001773	44347
chr1	210046909	210047109	27042	DIEXF	NM_014388	45698
chr1	215756880	215757080	51133	KCTD3	NM_016121	16246
chr1	218550509	218550709	728463	TGFB2-AS1	NR_046268	31589
chr1	218550509	218550709	7042	TGFB2	NM_001135599	31934
chr1	218550509	218550709	7042	TGFB2	NM_003238	31934
chr1	220959858	220960058	54996	2015-03-02	NM_017898	38283
chr1	220959858	220960058	64757	2015-03-01	NM_022746	80
chr1	220959858	220960058	101929730	LINC01352	NR_110797	42638
chr1	222950927	222951127	400823	FAM177B	NM_207468	40470
chr1	222950927	222951127	84976	DISP1	NM_032890	37403
chr1	223283196	223283396	7100	TLR5	NM_003268	33328
chr1	223842958	223843158	388743	CAPN8	NM_001143962	10378
chr1	223842958	223843158	824	CAPN2	NM_001146068	46236
chr1	223853452	223853652	388743	CAPN8	NM_001143962	116
chr1	223853452	223853652	824	CAPN2	NM_001146068	35742
chr1	223853452	223853652	824	CAPN2	NM_001748	46566
chr1	223888319	223888519	388743	CAPN8	NM_001143962	34983
chr1	223888319	223888519	824	CAPN2	NM_001146068	875
chr1	223888319	223888519	824	CAPN2	NM_001748	11699
chr1	223907531	223907731	824	CAPN2	NM_001146068	18337
chr1	223907531	223907731	824	CAPN2	NM_001748	7513
chr1	223908601	223908801	824	CAPN2	NM_001146068	19407
chr1	223908601	223908801	824	CAPN2	NM_001748	8583
chr1	224253179	224253379	23219	FBXO28	NM_015176	48509
chr1	224253179	224253379	23219	FBXO28	NM_001136115	48509
chr1	224253179	224253379	23219	FBXO28	NR_049764	48509
chr1	224268283	224268483	23219	FBXO28	NM_015176	33405
chr1	224268283	224268483	23219	FBXO28	NM_001136115	33405
chr1	224268283	224268483	23219	FBXO28	NR_049764	33405
chr1	225641974	225642174	3930	LBR	NM_002296	26259
chr1	225641974	225642174	3930	LBR	NM_194442	25517
chr1	225651328	225651528	3930	LBR	NM_002296	35613
chr1	225651328	225651528	3930	LBR	NM_194442	34871
chr1	225653136	225653336	3930	LBR	NM_002296	37421
chr1	225653136	225653336	3930	LBR	NM_194442	36679
chr1	227532127	227532327	8476	CDC42BPA	NM_003607	26401
chr1	227532127	227532327	8476	CDC42BPA	NM_014826	26401
chr1	227545136	227545336	8476	CDC42BPA	NM_003607	39410
chr1	227545136	227545336	8476	CDC42BPA	NM_014826	39410
chr1	227951703	227951903	100130093	LOC100130093	NR_024486	35564
chr1	227951703	227951903	100130093	LOC100130093	NR_024485	35564
chr1	227951703	227951903	65094	JMJD4	NM_023007	28691
chr1	227951703	227951903	65094	JMJD4	NM_001161465	28691
chr1	227951703	227951903	116841	SNAP47	NM_053052	29107
chr1	229357368	229357568	5867	RAB4A	NR_073545	49340
chr1	229357368	229357568	5867	RAB4A	NM_004578	49340
chr1	229357368	229357568	5867	RAB4A	NM_001271998	49340
chr1	231648242	231648442	645339	SNRPD2P2	NR_033826	36071
chr1	231648242	231648442	7257	TSNAX	NM_005999	16056
chr1	231648242	231648442	100303453	TSNAX-DISC1	NR_028399	16056
chr1	231648242	231648442	100303453	TSNAX-DISC1	NR_028397	16056
chr1	231648242	231648442	100303453	TSNAX-DISC1	NR_028396	16056
chr1	231648242	231648442	100303453	TSNAX-DISC1	NR_028395	16056
chr1	231648242	231648442	100303453	TSNAX-DISC1	NR_028394	16056
chr1	231648242	231648442	100303453	TSNAX-DISC1	NR_028393	16056
chr1	231648242	231648442	100303453	TSNAX-DISC1	NR_028400	16056
chr1	231648242	231648442	100303453	TSNAX-DISC1	NR_028398	16056
chr1	231763822	231764022	100287814	LINC00582	NR_034037	16086
chr1	231763822	231764022	27185	DISC1	NM_001012957	1362
chr1	231763822	231764022	27185	DISC1	NM_001164539	1362
chr1	231763822	231764022	27185	DISC1	NM_001164547	1362
chr1	231763822	231764022	27185	DISC1	NM_001164544	1362
chr1	231763822	231764022	27185	DISC1	NM_001164542	1362
chr1	231763822	231764022	27185	DISC1	NM_001164555	1362
chr1	231763822	231764022	27185	DISC1	NM_001164554	1362
chr1	231763822	231764022	27185	DISC1	NM_001164553	1362
chr1	231763822	231764022	27185	DISC1	NM_001164552	1362
chr1	231763822	231764022	27185	DISC1	NM_018662	1362
chr1	231763822	231764022	27185	DISC1	NM_001164550	1362
chr1	231763822	231764022	27185	DISC1	NM_001164549	1362
chr1	231763822	231764022	27185	DISC1	NM_001164548	1362
chr1	231763822	231764022	27185	DISC1	NM_001012959	1362
chr1	231763822	231764022	27185	DISC1	NM_001164551	1362
chr1	231763822	231764022	27185	DISC1	NM_001164546	1362
chr1	231763822	231764022	27185	DISC1	NM_001164545	1362
chr1	231763822	231764022	27185	DISC1	NM_001164537	1362
chr1	231763822	231764022	27185	DISC1	NM_001164540	1362
chr1	231763822	231764022	27185	DISC1	NM_001164538	1362
chr1	231763822	231764022	27185	DISC1	NM_001164541	1362
chr1	231763822	231764022	27185	DISC1	NM_001164556	1362
chr1	231763822	231764022	27185	DISC1	NM_001012958	1362
chr1	233804666	233804866	100616390	MIR4427	NR_039625	44869
chr1	236433805	236434005	56605	ERO1LB	NM_019891	11434
chr1	241800415	241800615	23596	OPN3	NM_014322	3186
chr1	241800415	241800615	1122	CHML	NM_001821	1283
chr1	241800415	241800615	128025	WDR64	NM_144625	15064
chr1	241804604	241804804	23596	OPN3	NM_014322	1003
chr1	241804604	241804804	1122	CHML	NM_001821	5472
chr1	241804604	241804804	128025	WDR64	NM_144625	10875
chr1	241852161	241852361	23596	OPN3	NM_014322	48560
chr1	241852161	241852361	128025	WDR64	NM_144625	36682
chr1	246747032	246747232	64216	TFB2M	NM_022366	17567
chr1	246747032	246747232	163882	CNST	NM_152609	17494
chr1	246747032	246747232	163882	CNST	NM_001139459	17494
chr1	246772132	246772332	64216	TFB2M	NM_022366	42667
chr1	246772132	246772332	163882	CNST	NM_152609	42594
chr1	246772132	246772332	163882	CNST	NM_001139459	42594
chr1	247001251	247001451	149134	LINC01341	NR_015422	48433
chr10	1030415	1030615	23560	GTPBP4	NM_012341	3833
chr10	1030415	1030615	91734	IDI2	NM_033261	41284
chr10	1030415	1030615	55853	IDI2-AS1	NR_024628	38061
chr10	1030415	1030615	55853	IDI2-AS1	NR_024629	38061
chr10	1030415	1030615	55853	IDI2-AS1	NR_027708	38061
chr10	1030415	1030615	55853	IDI2-AS1	NR_027709	38061
chr10	2154222	2154422	102465944	MIR6072	NR_106720	36039
chr10	2161600	2161800	102465944	MIR6072	NR_106720	43417
chr10	3790282	3790482	1316	KLF6	NM_001160125	37091
chr10	3790282	3790482	1316	KLF6	NM_001300	37091
chr10	3790282	3790482	1316	KLF6	NR_027653	37091
chr10	3790282	3790482	1316	KLF6	NM_001160124	37091
chr10	3818888	3819088	1316	KLF6	NM_001160125	8485
chr10	3818888	3819088	1316	KLF6	NM_001300	8485
chr10	3818888	3819088	1316	KLF6	NR_027653	8485
chr10	3818888	3819088	1316	KLF6	NM_001160124	8485
chr10	3847488	3847688	1316	KLF6	NM_001160125	20115
chr10	3847488	3847688	1316	KLF6	NM_001300	20115
chr10	3847488	3847688	1316	KLF6	NR_027653	20115
chr10	3847488	3847688	1316	KLF6	NM_001160124	20115
chr10	3852446	3852646	1316	KLF6	NM_001160125	25073
chr10	3852446	3852646	1316	KLF6	NM_001300	25073
chr10	3852446	3852646	1316	KLF6	NR_027653	25073
chr10	3852446	3852646	1316	KLF6	NM_001160124	25073
chr10	4101045	4101245	101927964	LOC101927964	NR_120632	7228
chr10	4322783	4322983	100652988	LINC00702	NR_108040	36779
chr10	5067691	5067891	1646	AKR1C2	NM_001354	7566
chr10	5067691	5067891	1646	AKR1C2	NM_205845	7566
chr10	5067691	5067891	1646	AKR1C2	NM_001135241	21585
chr10	5067691	5067891	8644	AKR1C3	NM_001253908	23166
chr10	5530279	5530479	10276	NET1	NR_073040	41866
chr10	5530279	5530479	10276	NET1	NM_005863	41866
chr10	5530279	5530479	51806	CALML5	NM_017422	11154
chr10	5530279	5530479	100132159	CALML3-AS1	NR_120497	37830
chr10	5530279	5530479	100132159	CALML3-AS1	NR_120496	37830
chr10	5530279	5530479	810	CALML3	NM_005185	36472
chr10	6821100	6821300	100652997	LINC00706	NR_108074	58
chr10	6821100	6821300	100507127	LINC00707	NR_038291	359
chr10	9270102	9270302	100507163	LINC00709	NR_108039	47373
chr10	11917885	11918085	219731	PROSER2-AS1	NR_038222	18724
chr10	11940330	11940530	219731	PROSER2-AS1	NR_038222	3721
chr10	12630390	12630590	100616151	MIR4480	NR_039700	9739
chr10	21473286	21473486	10529	NEBL	NM_213569	10270
chr10	21473286	21473486	10529	NEBL	NM_001173484	10270
chr10	21473286	21473486	387638	C10orf113	NM_001010896	37898
chr10	21473286	21473486	387638	C10orf113	NM_001177483	37898
chr10	21473286	21473486	100128511	NEBL-AS1	NR_046283	10468
chr10	21473286	21473486	100128511	NEBL-AS1	NR_046284	10156
chr10	23688861	23689061	220213	OTUD1	NM_001145373	39236
chr10	25351453	25351653	219670	ENKUR	NM_145010	46468
chr10	25351453	25351653	219670	ENKUR	NM_001270383	345
chr10	25351453	25351653	219670	ENKUR	NR_072993	46468
chr10	25351453	25351653	219670	ENKUR	NR_072992	46468
chr10	25351453	25351653	79896	THNSL1	NM_024838	46046
chr10	30720462	30720662	1326	MAP3K8	NM_005204	2387
chr10	30720462	30720662	1326	MAP3K8	NM_001244134	2387
chr10	31274890	31275090	220929	ZNF438	NM_182755	45876
chr10	31274890	31275090	220929	ZNF438	NM_001143767	45876
chr10	31274890	31275090	220929	ZNF438	NR_026560	45876
chr10	31274890	31275090	220929	ZNF438	NM_001143766	45876
chr10	31274890	31275090	220929	ZNF438	NM_001143768	45876
chr10	31274890	31275090	220929	ZNF438	NM_001143771	45876
chr10	31274890	31275090	220929	ZNF438	NM_001143770	45876
chr10	31274890	31275090	220929	ZNF438	NM_001143769	13456
chr10	33294624	33294824	3688	ITGB1	NM_002211	47431
chr10	33294624	33294824	3688	ITGB1	NM_133376	47902
chr10	45459681	45459881	220980	TMEM72-AS1	NR_033842	4644
chr10	45459681	45459881	83937	RASSF4	NM_032023	4563
chr10	45459681	45459881	11067	C10orf10	NM_007021	14549
chr10	45459681	45459881	220979	C10orf25	NM_001039380	36689
chr10	45459681	45459881	7570	ZNF22	NM_006963	36491
chr10	46909356	46909556	414241	FAM35BP	NR_027632	11816
chr10	48317381	48317581	118738	ZNF488	NM_153034	37607
chr10	48332182	48332382	118738	ZNF488	NM_153034	22806
chr10	49524249	49524449	143162	FRMPD2	NM_001018071	41408
chr10	49524249	49524449	5599	MAPK8	NM_001278547	9668
chr10	49541980	49542180	5599	MAPK8	NM_001278547	27399
chr10	50760258	50760458	2074	ERCC6	NM_000124	13189
chr10	50760258	50760458	101243544	ERCC6-PGBD3	NM_001277059	12774
chr10	50760258	50760458	101243544	ERCC6-PGBD3	NM_001277058	13189
chr10	50760258	50760458	267004	PGBD3	NM_170753	28031
chr10	51555649	51555849	4477	MSMB	NM_002443	6197
chr10	51555649	51555849	4477	MSMB	NM_138634	6197
chr10	51555649	51555849	8031	NCOA4	NM_001145261	9358
chr10	51555649	51555849	8031	NCOA4	NM_001145260	9358
chr10	51555649	51555849	8031	NCOA4	NM_001145263	9358
chr10	51555649	51555849	8031	NCOA4	NM_005437	16614
chr10	51555649	51555849	8031	NCOA4	NM_001145262	20535
chr10	54078927	54079127	100506939	PRKG1-AS1	NR_038277	5139
chr10	54078927	54079127	22943	DKK1	NM_012242	4987
chr10	54094506	54094706	100506939	PRKG1-AS1	NR_038277	20718
chr10	54094506	54094706	22943	DKK1	NM_012242	20566
chr10	61751508	61751708	283025	C10orf40	NR_024340	30937
chr10	61883049	61883249	288	ANK3	NM_001149	17625
chr10	62527315	62527515	288	ANK3	NM_001204403	34131
chr10	62527315	62527515	983	CDK1	NM_001170406	10673
chr10	62527315	62527515	983	CDK1	NM_001170407	10796
chr10	62527315	62527515	983	CDK1	NM_001786	10796
chr10	62527315	62527515	983	CDK1	NM_033379	10796
chr10	62715939	62716139	9886	RHOBTB1	NM_014836	12006
chr10	62715939	62716139	9886	RHOBTB1	NR_024554	44697
chr10	62715939	62716139	9886	RHOBTB1	NM_001242359	12006
chr10	62715939	62716139	9886	RHOBTB1	NR_024555	45159
chr10	62727146	62727346	9886	RHOBTB1	NM_014836	23213
chr10	62727146	62727346	9886	RHOBTB1	NR_024554	33490
chr10	62727146	62727346	9886	RHOBTB1	NM_001242359	23213
chr10	62727146	62727346	9886	RHOBTB1	NR_024555	33952
chr10	62727146	62727346	100507058	LINC00845	NR_108052	48786
chr10	63170385	63170585	219623	TMEM26	NM_178505	42723
chr10	63170385	63170585	101928781	LOC101928781	NR_120643	41911
chr10	63388605	63388805	219621	C10orf107	NM_173554	34013
chr10	64140269	64140469	283045	LOC283045	NR_104162	5483
chr10	64140269	64140469	22891	ZNF365	NM_199450	6454
chr10	64140269	64140469	22891	ZNF365	NM_014951	6454
chr10	64140269	64140469	22891	ZNF365	NM_199451	6454
chr10	64144464	64144664	283045	LOC283045	NR_104162	9678
chr10	64144464	64144664	22891	ZNF365	NM_199450	10649
chr10	64144464	64144664	22891	ZNF365	NM_014951	10649
chr10	64144464	64144664	22891	ZNF365	NM_199451	10649
chr10	69843751	69843951	26091	HERC4	NM_015601	8748
chr10	69843751	69843951	26091	HERC4	NM_022079	8748
chr10	69843751	69843951	26091	HERC4	NM_001278186	8748
chr10	69843751	69843951	26091	HERC4	NM_001278185	8748
chr10	69843751	69843951	26091	HERC4	NM_001278187	8748
chr10	69843751	69843951	84665	MYPN	NR_045662	22022
chr10	69843751	69843951	84665	MYPN	NM_001256267	22022
chr10	69843751	69843951	84665	MYPN	NM_032578	25338
chr10	69843751	69843951	84665	MYPN	NR_045663	25338
chr10	69843751	69843951	84665	MYPN	NM_001256268	25338
chr10	69865629	69865829	26091	HERC4	NM_015601	30626
chr10	69865629	69865829	26091	HERC4	NM_022079	30626
chr10	69865629	69865829	26091	HERC4	NM_001278186	30626
chr10	69865629	69865829	26091	HERC4	NM_001278185	30626
chr10	69865629	69865829	26091	HERC4	NM_001278187	30626
chr10	69865629	69865829	84665	MYPN	NR_045662	144
chr10	69865629	69865829	84665	MYPN	NM_001256267	144
chr10	69865629	69865829	84665	MYPN	NM_032578	3460
chr10	69865629	69865829	84665	MYPN	NR_045663	3460
chr10	69865629	69865829	84665	MYPN	NM_001256268	3460
chr10	69885782	69885982	84665	MYPN	NR_045662	20009
chr10	69885782	69885982	84665	MYPN	NM_001256267	20009
chr10	69885782	69885982	84665	MYPN	NM_032578	16693
chr10	69885782	69885982	84665	MYPN	NR_045663	16693
chr10	69885782	69885982	84665	MYPN	NM_001256268	16693
chr10	70821314	70821514	5552	SRGN	NM_002727	26413
chr10	70821314	70821514	5552	SRGN	NR_036430	26413
chr10	70847758	70847958	5552	SRGN	NM_002727	31
chr10	70847758	70847958	5552	SRGN	NR_036430	31
chr10	70847758	70847958	9559	VPS26A	NM_004896	36049
chr10	70847758	70847958	9559	VPS26A	NM_001035260	36049
chr10	71074944	71075144	3098	HK1	NM_033497	45289
chr10	71074944	71075144	3098	HK1	NM_033498	45289
chr10	71074944	71075144	3098	HK1	NM_033500	45289
chr10	71074944	71075144	3098	HK1	NM_033496	565
chr10	71074944	71075144	3098	HK1	NM_000188	3558
chr10	71120588	71120788	3098	HK1	NM_033496	45079
chr10	71120588	71120788	3098	HK1	NM_000188	42086
chr10	71224604	71224804	6865	TACR2	NM_001057	48030
chr10	71224604	71224804	23555	TSPAN15	NM_012339	13479
chr10	71987794	71987994	5464	PPA1	NM_021129	5296
chr10	73102971	73103171	55315	SLC29A3	NM_018344	24062
chr10	73102971	73103171	55315	SLC29A3	NR_033414	24062
chr10	73102971	73103171	55315	SLC29A3	NM_001174098	24062
chr10	73102971	73103171	55315	SLC29A3	NR_033413	24062
chr10	73526582	73526782	414152	C10orf105	NM_001168390	29101
chr10	73526582	73526782	414152	C10orf105	NM_001164375	47104
chr10	73526582	73526782	64115	C10orf54	NM_022153	6655
chr10	73526582	73526782	102465689	MIR7152	NR_106974	23821
chr10	73526582	73526782	64072	CDH23	NM_001171934	28845
chr10	73526582	73526782	64072	CDH23	NM_001171933	28845
chr10	73526582	73526782	64072	CDH23	NM_001171935	44957
chr10	73526582	73526782	64072	CDH23	NM_001171936	44957
chr10	73857667	73857867	9806	SPOCK2	NM_014767	8977
chr10	73857667	73857867	9806	SPOCK2	NM_001244950	9236
chr10	73857667	73857867	9806	SPOCK2	NM_001134434	8977
chr10	73879313	73879513	9806	SPOCK2	NM_014767	30623
chr10	73879313	73879513	9806	SPOCK2	NM_001244950	30882
chr10	73879313	73879513	9806	SPOCK2	NM_001134434	30623
chr10	73933068	73933268	51008	ASCC1	NM_001198798	42699
chr10	73933068	73933268	51008	ASCC1	NM_001198799	43031
chr10	73933068	73933268	51008	ASCC1	NM_001198800	43031
chr10	73933068	73933268	51008	ASCC1	NR_045564	43724
chr10	73933068	73933268	119504	ANAPC16	NM_173473	42589
chr10	73933068	73933268	119504	ANAPC16	NR_038392	42589
chr10	73933068	73933268	119504	ANAPC16	NR_038391	42589
chr10	73933068	73933268	119504	ANAPC16	NM_001242548	42589
chr10	73933068	73933268	119504	ANAPC16	NM_001242547	42589
chr10	73933068	73933268	119504	ANAPC16	NM_001242546	42589
chr10	74003556	74003756	51008	ASCC1	NM_001198798	27789
chr10	74003556	74003756	51008	ASCC1	NM_001198799	27457
chr10	74003556	74003756	51008	ASCC1	NM_001198800	27457
chr10	74003556	74003756	51008	ASCC1	NR_045564	26764
chr10	74003556	74003756	119504	ANAPC16	NM_173473	27899
chr10	74003556	74003756	119504	ANAPC16	NR_038392	27899
chr10	74003556	74003756	119504	ANAPC16	NR_038391	27899
chr10	74003556	74003756	119504	ANAPC16	NM_001242548	27899
chr10	74003556	74003756	119504	ANAPC16	NM_001242547	27899
chr10	74003556	74003756	119504	ANAPC16	NM_001242546	27899
chr10	74003556	74003756	54541	DDIT4	NM_019058	30020
chr10	74008638	74008838	51008	ASCC1	NM_001198798	32871
chr10	74008638	74008838	51008	ASCC1	NM_001198799	32539
chr10	74008638	74008838	51008	ASCC1	NM_001198800	32539
chr10	74008638	74008838	51008	ASCC1	NR_045564	31846
chr10	74008638	74008838	119504	ANAPC16	NM_173473	32981
chr10	74008638	74008838	119504	ANAPC16	NR_038392	32981
chr10	74008638	74008838	119504	ANAPC16	NR_038391	32981
chr10	74008638	74008838	119504	ANAPC16	NM_001242548	32981
chr10	74008638	74008838	119504	ANAPC16	NM_001242547	32981
chr10	74008638	74008838	119504	ANAPC16	NM_001242546	32981
chr10	74008638	74008838	54541	DDIT4	NM_019058	24938
chr10	74014914	74015114	51008	ASCC1	NM_001198798	39147
chr10	74014914	74015114	51008	ASCC1	NM_001198799	38815
chr10	74014914	74015114	51008	ASCC1	NM_001198800	38815
chr10	74014914	74015114	51008	ASCC1	NR_045564	38122
chr10	74014914	74015114	119504	ANAPC16	NM_173473	39257
chr10	74014914	74015114	119504	ANAPC16	NR_038392	39257
chr10	74014914	74015114	119504	ANAPC16	NR_038391	39257
chr10	74014914	74015114	119504	ANAPC16	NM_001242548	39257
chr10	74014914	74015114	119504	ANAPC16	NM_001242547	39257
chr10	74014914	74015114	119504	ANAPC16	NM_001242546	39257
chr10	74014914	74015114	54541	DDIT4	NM_019058	18662
chr10	74015816	74016016	51008	ASCC1	NM_001198798	40049
chr10	74015816	74016016	51008	ASCC1	NM_001198799	39717
chr10	74015816	74016016	51008	ASCC1	NM_001198800	39717
chr10	74015816	74016016	51008	ASCC1	NR_045564	39024
chr10	74015816	74016016	119504	ANAPC16	NM_173473	40159
chr10	74015816	74016016	119504	ANAPC16	NR_038392	40159
chr10	74015816	74016016	119504	ANAPC16	NR_038391	40159
chr10	74015816	74016016	119504	ANAPC16	NM_001242548	40159
chr10	74015816	74016016	119504	ANAPC16	NM_001242547	40159
chr10	74015816	74016016	119504	ANAPC16	NM_001242546	40159
chr10	74015816	74016016	54541	DDIT4	NM_019058	17760
chr10	74020316	74020516	51008	ASCC1	NM_001198798	44549
chr10	74020316	74020516	51008	ASCC1	NM_001198799	44217
chr10	74020316	74020516	51008	ASCC1	NM_001198800	44217
chr10	74020316	74020516	51008	ASCC1	NR_045564	43524
chr10	74020316	74020516	119504	ANAPC16	NM_173473	44659
chr10	74020316	74020516	119504	ANAPC16	NR_038392	44659
chr10	74020316	74020516	119504	ANAPC16	NR_038391	44659
chr10	74020316	74020516	119504	ANAPC16	NM_001242548	44659
chr10	74020316	74020516	119504	ANAPC16	NM_001242547	44659
chr10	74020316	74020516	119504	ANAPC16	NM_001242546	44659
chr10	74020316	74020516	54541	DDIT4	NM_019058	13260
chr10	74023437	74023637	51008	ASCC1	NM_001198798	47670
chr10	74023437	74023637	51008	ASCC1	NM_001198799	47338
chr10	74023437	74023637	51008	ASCC1	NM_001198800	47338
chr10	74023437	74023637	51008	ASCC1	NR_045564	46645
chr10	74023437	74023637	119504	ANAPC16	NM_173473	47780
chr10	74023437	74023637	119504	ANAPC16	NR_038392	47780
chr10	74023437	74023637	119504	ANAPC16	NR_038391	47780
chr10	74023437	74023637	119504	ANAPC16	NM_001242548	47780
chr10	74023437	74023637	119504	ANAPC16	NM_001242547	47780
chr10	74023437	74023637	119504	ANAPC16	NM_001242546	47780
chr10	74023437	74023637	54541	DDIT4	NM_019058	10139
chr10	74052068	74052268	54541	DDIT4	NM_019058	18492
chr10	74079394	74079594	54541	DDIT4	NM_019058	45818
chr10	74079394	74079594	54788	DNAJB12	NM_017626	35413
chr10	74079394	74079594	54788	DNAJB12	NM_001002762	35413
chr10	74877718	74877918	5033	P4HA1	NM_001142595	21086
chr10	74877718	74877918	5033	P4HA1	NM_001017962	21086
chr10	74877718	74877918	5033	P4HA1	NM_001142596	21086
chr10	74877718	74877918	5033	P4HA1	NM_000917	21086
chr10	74877718	74877918	25961	NUDT13	NM_015901	7686
chr10	74877718	74877918	25961	NUDT13	NM_001283015	7686
chr10	74877718	74877918	25961	NUDT13	NM_001283014	7686
chr10	74877718	74877918	25961	NUDT13	NM_001283019	7686
chr10	74877718	74877918	25961	NUDT13	NM_001283016	7686
chr10	74877718	74877918	25961	NUDT13	NM_001283017	7686
chr10	74877718	74877918	25961	NUDT13	NR_104264	7686
chr10	76581485	76581685	23522	KAT6B	NM_012330	4585
chr10	76581485	76581685	23522	KAT6B	NM_001256468	4585
chr10	76581485	76581685	23522	KAT6B	NM_001256469	4585
chr10	76887500	76887700	51207	DUSP13	NM_001007271	18630
chr10	76887500	76887700	51207	DUSP13	NM_001007273	18630
chr10	76887500	76887700	51207	DUSP13	NM_001007272	18630
chr10	76887500	76887700	51207	DUSP13	NM_016364	28352
chr10	76887500	76887700	142891	SAMD8	NM_001174156	16208
chr10	76887500	76887700	142891	SAMD8	NM_144660	16208
chr10	77005463	77005663	7417	VDAC2	NM_001184823	35652
chr10	77005463	77005663	7417	VDAC2	NM_001184783	35264
chr10	77005463	77005663	7417	VDAC2	NR_033675	35264
chr10	77005463	77005663	7417	VDAC2	NM_003375	35264
chr10	77005463	77005663	118881	COMTD1	NM_144589	9793
chr10	79641547	79641747	9231	DLG5	NM_004747	44701
chr10	79641547	79641747	100128292	DLG5-AS1	NR_024585	44922
chr10	80853785	80853985	283050	ZMIZ1-AS1	NR_015429	26680
chr10	80853785	80853985	283050	ZMIZ1-AS1	NR_024431	26680
chr10	80853785	80853985	283050	ZMIZ1-AS1	NR_024429	26680
chr10	80853785	80853985	57178	ZMIZ1	NM_020338	25094
chr10	81089452	81089652	10105	PPIF	NM_005729	17667
chr10	81923782	81923982	219348	PLAC9	NM_001012973	31625
chr10	81923782	81923982	311	ANXA11	NM_145869	41446
chr10	81923782	81923982	311	ANXA11	NM_001278409	41446
chr10	81923782	81923982	311	ANXA11	NM_001278408	40365
chr10	81923782	81923982	311	ANXA11	NM_001278407	41551
chr10	81923782	81923982	311	ANXA11	NM_145868	41446
chr10	81923782	81923982	311	ANXA11	NM_001157	41446
chr10	81923782	81923982	439990	LINC00857	NR_038464	43583
chr10	81931135	81931335	219348	PLAC9	NM_001012973	38978
chr10	81931135	81931335	311	ANXA11	NM_145869	34093
chr10	81931135	81931335	311	ANXA11	NM_001278409	34093
chr10	81931135	81931335	311	ANXA11	NM_001278408	33012
chr10	81931135	81931335	311	ANXA11	NM_001278407	34198
chr10	81931135	81931335	311	ANXA11	NM_145868	34093
chr10	81931135	81931335	311	ANXA11	NM_001157	34093
chr10	81931135	81931335	439990	LINC00857	NR_038464	36230
chr10	81967061	81967261	311	ANXA11	NM_145869	1833
chr10	81967061	81967261	311	ANXA11	NM_001278409	1833
chr10	81967061	81967261	311	ANXA11	NM_001278408	2914
chr10	81967061	81967261	311	ANXA11	NM_001278407	1728
chr10	81967061	81967261	311	ANXA11	NM_145868	1833
chr10	81967061	81967261	311	ANXA11	NM_001157	1833
chr10	81967061	81967261	439990	LINC00857	NR_038464	304
chr10	82227757	82227957	81619	TSPAN14	NM_001128309	13820
chr10	82227757	82227957	81619	TSPAN14	NM_030927	13820
chr10	82269515	82269715	101929574	LOC101929574	NR_120661	26083
chr10	82269515	82269715	102723703	LOC102723703	NR_120662	21390
chr10	82269515	82269715	387694	SH2D4B	NM_207372	28042
chr10	82269515	82269715	387694	SH2D4B	NM_001145719	30959
chr10	86122112	86122312	54462	CCSER2	NM_018999	33868
chr10	86122112	86122312	54462	CCSER2	NM_001284241	33868
chr10	86122112	86122312	54462	CCSER2	NM_001284240	33868
chr10	88739894	88740094	79812	MMRN2	NM_024756	22569
chr10	88739894	88740094	6623	SNCG	NM_003087	21707
chr10	88739894	88740094	10974	ADIRF	NM_006829	11807
chr10	88739894	88740094	119385	AGAP11	NM_133447	9497
chr10	88739894	88740094	643161	FAM25A	NM_001146157	40051
chr10	89407740	89407940	9060	PAPSS2	NM_004670	11635
chr10	89407740	89407940	9060	PAPSS2	NM_001015880	11635
chr10	89605681	89605881	84896	ATAD1	NM_032810	27864
chr10	89605681	89605881	142913	CFL1P1	NR_028492	27712
chr10	89605681	89605881	100144748	KLLN	NM_001126049	17413
chr10	89605681	89605881	5728	PTEN	NM_000314	17413
chr10	90792137	90792337	59	ACTA2	NM_001141945	41090
chr10	90792137	90792337	355	FAS	NM_152872	41950
chr10	90792137	90792337	355	FAS	NR_028036	41950
chr10	90792137	90792337	355	FAS	NR_028035	41950
chr10	90792137	90792337	355	FAS	NM_152871	41950
chr10	90792137	90792337	355	FAS	NM_000043	41950
chr10	90792137	90792337	355	FAS	NR_028034	41950
chr10	90792137	90792337	355	FAS	NR_028033	41950
chr10	90792137	90792337	100302740	FAS-AS1	NR_028371	39505
chr10	90792137	90792337	100616192	MIR4679-2	NR_039827	30931
chr10	90792137	90792337	100616128	MIR4679-1	NR_039826	30855
chr10	90967225	90967425	9023	CH25H	NM_003956	254
chr10	90967225	90967425	3988	LIPA	NM_001127605	44340
chr10	90967225	90967425	3988	LIPA	NM_000235	44471
chr10	90967225	90967425	3988	LIPA	NM_001288979	44471
chr10	91681290	91681490	101926924	LINC01375	NR_110655	35740
chr10	92681187	92681387	10556	RPP30	NM_006413	49579
chr10	92681187	92681387	10556	RPP30	NM_001104546	49579
chr10	92681187	92681387	27063	ANKRD1	NM_014391	255
chr10	92720372	92720572	27063	ANKRD1	NM_014391	39440
chr10	92923670	92923870	119369	NUDT9P1	NR_002779	10933
chr10	92923670	92923870	84333	PCGF5	NM_001257101	1002
chr10	92923670	92923870	84333	PCGF5	NR_046435	1002
chr10	94586655	94586855	54536	EXOC6	NM_001013848	7714
chr10	94586655	94586855	54536	EXOC6	NM_019053	21469
chr10	95230938	95231138	26509	MYOF	NM_013451	11036
chr10	95230938	95231138	26509	MYOF	NM_133337	11036
chr10	95230938	95231138	55165	CEP55	NM_001127182	25330
chr10	95230938	95231138	55165	CEP55	NM_018131	25350
chr10	95714700	95714900	266971	PIPSL	NR_002319	6872
chr10	95714700	95714900	51196	PLCE1	NM_016341	38945
chr10	95714700	95714900	51196	PLCE1	NM_001288989	38945
chr10	97033387	97033587	9124	PDLIM1	NM_020992	17418
chr10	97060102	97060302	9124	PDLIM1	NM_020992	9297
chr10	97234209	97234409	10580	SORBS1	NM_001034954	33372
chr10	97234209	97234409	10580	SORBS1	NM_006434	33372
chr10	97234209	97234409	10580	SORBS1	NM_001034955	33372
chr10	97234209	97234409	10580	SORBS1	NM_001290298	33372
chr10	97234209	97234409	10580	SORBS1	NM_001290296	33372
chr10	97234209	97234409	10580	SORBS1	NM_001034956	33372
chr10	97234209	97234409	10580	SORBS1	NM_001034957	33372
chr10	97234209	97234409	10580	SORBS1	NM_001290297	33372
chr10	98623997	98624197	84458	LCOR	NM_001170765	32081
chr10	98623997	98624197	84458	LCOR	NM_001170766	32081
chr10	98623997	98624197	84458	LCOR	NM_032440	31386
chr10	99096767	99096967	100533184	ARHGAP19-SLIT1	NR_037909	44437
chr10	99096767	99096967	84986	ARHGAP19	NM_001204300	44437
chr10	99096767	99096967	84986	ARHGAP19	NM_032900	44437
chr10	99096767	99096967	10023	FRAT1	NM_005479	17846
chr10	99096767	99096967	23401	FRAT2	NM_012083	2409
chr10	99356488	99356688	26287	ANKRD2	NM_001291219	24391
chr10	99356488	99356688	26287	ANKRD2	NM_020349	24391
chr10	99356488	99356688	26287	ANKRD2	NM_001129981	24391
chr10	99356488	99356688	26287	ANKRD2	NM_001291218	24391
chr10	99356488	99356688	112817	HOGA1	NM_001134670	12487
chr10	99356488	99356688	112817	HOGA1	NM_138413	12487
chr10	99356488	99356688	414157	C10orf62	NM_001009997	7139
chr10	99356488	99356688	100847017	MIR5692C2	NR_049868	1614
chr10	99356488	99356688	118812	MORN4	NM_001098831	37325
chr10	99356488	99356688	118812	MORN4	NM_178832	36756
chr10	99356488	99356688	55361	PI4K2A	NM_018425	43854
chr10	101104622	101104822	26507	CNNM1	NM_020348	15867
chr10	101725959	101726159	23268	DNMBP	NM_015221	43617
chr10	101725959	101726159	100188954	DNMBP-AS1	NR_024130	39094
chr10	102180410	102180610	90271	LINC00263	NR_026762	47178
chr10	102180410	102180610	7479	WNT8B	NM_003393	42301
chr10	102849409	102849609	81621	KAZALD1	NM_030929	28511
chr10	102849409	102849609	100038246	TLX1NB	NM_001085398	41394
chr10	102849409	102849609	3195	TLX1	NM_005521	41551
chr10	102849409	102849609	3195	TLX1	NM_001195517	41551
chr10	103995488	103995688	83401	ELOVL3	NM_152310	9554
chr10	103995488	103995688	5309	PITX3	NM_005029	5643
chr10	103995488	103995688	8729	GBF1	NM_001199378	9666
chr10	103995488	103995688	8729	GBF1	NM_001199379	9666
chr10	103995488	103995688	8729	GBF1	NM_004193	9666
chr10	104991088	104991288	22978	NT5C2	NM_012229	38125
chr10	104991088	104991288	22978	NT5C2	NM_001134373	38125
chr10	104991088	104991288	729020	RPEL1	NM_001143909	14455
chr10	104991088	104991288	9118	INA	NM_032727	45731
chr10	105308679	105308879	102724341	LOC102724341	NR_120675	31580
chr10	105308679	105308879	102724341	LOC102724341	NR_120676	31580
chr10	105650083	105650283	9644	SH3PXD2A	NM_014631	35019
chr10	105650083	105650283	79991	OBFC1	NM_024928	27862
chr10	105668070	105668270	79991	OBFC1	NM_024928	9875
chr10	106020248	106020448	80217	CFAP43	NM_025145	28228
chr10	106020248	106020448	693194	MIR609	NR_030340	41707
chr10	106020248	106020448	9446	GSTO1	NM_001191003	6397
chr10	106020248	106020448	9446	GSTO1	NM_001191002	5881
chr10	106020248	106020448	9446	GSTO1	NM_004832	5881
chr10	106020248	106020448	100616323	MIR4482	NR_039702	7815
chr10	106020248	106020448	119391	GSTO2	NM_001191013	8282
chr10	106020248	106020448	119391	GSTO2	NM_183239	8282
chr10	106020248	106020448	119391	GSTO2	NM_001191014	14538
chr10	106020248	106020448	119391	GSTO2	NM_001191015	14538
chr10	106079042	106079242	119391	GSTO2	NM_001191014	44256
chr10	106079042	106079242	119391	GSTO2	NM_001191015	44256
chr10	106079042	106079242	85450	ITPRIP	NM_033397	14521
chr10	106079042	106079242	85450	ITPRIP	NM_001272013	19109
chr10	106079042	106079242	85450	ITPRIP	NM_001272012	9608
chr10	106079042	106079242	101927472	LOC101927472	NR_120622	3979
chr10	106079042	106079242	100505869	CCDC147-AS1	NR_108036	34191
chr10	106079042	106079242	159686	CCDC147	NM_001008723	34379
chr10	111756206	111756406	100505933	ADD3-AS1	NR_038943	11833
chr10	111756206	111756406	120	ADD3	NM_019903	9419
chr10	111756206	111756406	120	ADD3	NM_001121	11404
chr10	111756206	111756406	120	ADD3	NM_016824	11404
chr10	112400947	112401147	282996	RBM20	NM_001134363	3107
chr10	114120405	114120605	390003	GUCY2GP	NR_028134	4152
chr10	114120405	114120605	51703	ACSL5	NM_203379	13410
chr10	114120405	114120605	51703	ACSL5	NM_203380	14517
chr10	114120405	114120605	51703	ACSL5	NM_016234	15450
chr10	114391441	114391641	100422909	MIR4295	NR_036177	2387
chr10	114564288	114564488	103344931	LOC103344931	NR_120684	18866
chr10	116127624	116127824	84632	AFAP1L2	NM_001001936	36813
chr10	116127624	116127824	84632	AFAP1L2	NM_001287824	36813
chr10	116127624	116127824	84632	AFAP1L2	NM_032550	36813
chr10	119125217	119125417	118987	PDZD8	NM_173791	9620
chr10	121417905	121418105	9531	BAG3	NM_004281	7124
chr10	123862041	123862241	10579	TACC2	NM_001291879	10412
chr10	123880632	123880832	10579	TACC2	NM_001291879	8179
chr10	123880632	123880832	10579	TACC2	NM_001291878	42208
chr10	123880632	123880832	10579	TACC2	NM_006997	42208
chr10	123880632	123880832	10579	TACC2	NM_206860	42208
chr10	124053628	124053828	118663	BTBD16	NM_144587	22908
chr10	126812175	126812375	1488	CTBP2	NM_001329	36828
chr10	126812175	126812375	1488	CTBP2	NM_001083914	37349
chr10	126812175	126812375	1488	CTBP2	NM_001290214	36828
chr10	126812175	126812375	1488	CTBP2	NM_001290215	35109
chr10	134231715	134231915	170394	PWWP2B	NM_001098637	21114
chr10	134231715	134231915	170394	PWWP2B	NM_138499	21114
chr10	134231715	134231915	170393	C10orf91	NM_173541	26898
chr10	134295800	134296000	170393	C10orf91	NM_173541	37187
chr11	1060932	1061132	4588	MUC6	NM_005961	24326
chr11	1060932	1061132	4583	MUC2	NM_002457	13842
chr11	1848551	1848751	90019	SYT8	NM_138567	6888
chr11	1848551	1848751	90019	SYT8	NM_001290332	6888
chr11	1848551	1848751	90019	SYT8	NM_001290334	6888
chr11	1848551	1848751	90019	SYT8	NM_001290333	6888
chr11	1848551	1848751	7136	TNNI2	NM_003282	11581
chr11	1848551	1848751	7136	TNNI2	NM_001145829	12067
chr11	1848551	1848751	7136	TNNI2	NM_001145841	12780
chr11	1848551	1848751	4046	LSP1	NM_002339	25548
chr11	1848551	1848751	100423021	MIR4298	NR_036185	32115
chr11	1848551	1848751	4046	LSP1	NM_001242932	37743
chr11	1848551	1848751	4046	LSP1	NM_001013253	41251
chr11	1848551	1848751	4046	LSP1	NM_001289005	42830
chr11	1848551	1848751	4046	LSP1	NM_001013254	43447
chr11	1848551	1848751	4046	LSP1	NM_001013255	43502
chr11	1855503	1855703	90019	SYT8	NM_138567	64
chr11	1855503	1855703	90019	SYT8	NM_001290332	64
chr11	1855503	1855703	90019	SYT8	NM_001290334	64
chr11	1855503	1855703	90019	SYT8	NM_001290333	64
chr11	1855503	1855703	7136	TNNI2	NM_003282	4629
chr11	1855503	1855703	7136	TNNI2	NM_001145829	5115
chr11	1855503	1855703	7136	TNNI2	NM_001145841	5828
chr11	1855503	1855703	4046	LSP1	NM_002339	18596
chr11	1855503	1855703	100423021	MIR4298	NR_036185	25163
chr11	1855503	1855703	4046	LSP1	NM_001242932	30791
chr11	1855503	1855703	4046	LSP1	NM_001013253	34299
chr11	1855503	1855703	4046	LSP1	NM_001289005	35878
chr11	1855503	1855703	4046	LSP1	NM_001013254	36495
chr11	1855503	1855703	4046	LSP1	NM_001013255	36550
chr11	2881734	2881934	55539	KCNQ1DN	NR_024627	9428
chr11	2881734	2881934	1028	CDKN1C	NM_000076	25161
chr11	2881734	2881934	1028	CDKN1C	NM_001122630	25161
chr11	2881734	2881934	1028	CDKN1C	NM_001122631	25161
chr11	2881734	2881934	5003	SLC22A18AS	NM_007105	43341
chr11	2881734	2881934	5002	SLC22A18	NM_183233	39116
chr11	2881734	2881934	5002	SLC22A18	NM_002555	41677
chr11	9549183	9549383	7465	WEE1	NM_003390	45944
chr11	9549183	9549383	7465	WEE1	NM_001143976	46950
chr11	9590543	9590743	7465	WEE1	NM_003390	4584
chr11	9590543	9590743	7465	WEE1	NM_001143976	5590
chr11	10314947	10315147	81846	SBF2	NM_030962	707
chr11	10314947	10315147	133	ADM	NM_001124	11594
chr11	10314947	10315147	100130460	CAND1.11	NR_103765	14812
chr11	10330988	10331188	81846	SBF2	NM_030962	15334
chr11	10330988	10331188	133	ADM	NM_001124	4447
chr11	10330988	10331188	100130460	CAND1.11	NR_103765	1229
chr11	10510812	10511012	272	AMPD3	NM_001172431	39045
chr11	10510812	10511012	272	AMPD3	NM_000480	38689
chr11	10510812	10511012	272	AMPD3	NM_001025389	34247
chr11	10510812	10511012	272	AMPD3	NM_001025390	33432
chr11	10510812	10511012	272	AMPD3	NM_001172430	28235
chr11	10510812	10511012	100463486	MTRNR2L8	NM_001190702	19811
chr11	10510812	10511012	100616263	MIR4485	NR_039705	18961
chr11	10512194	10512394	272	AMPD3	NM_001172431	40427
chr11	10512194	10512394	272	AMPD3	NM_000480	40071
chr11	10512194	10512394	272	AMPD3	NM_001025389	35629
chr11	10512194	10512394	272	AMPD3	NM_001025390	34814
chr11	10512194	10512394	272	AMPD3	NM_001172430	29617
chr11	10512194	10512394	100463486	MTRNR2L8	NM_001190702	18429
chr11	10512194	10512394	100616263	MIR4485	NR_039705	17579
chr11	10681299	10681499	10335	MRVI1	NM_001206880	34136
chr11	10681299	10681499	10335	MRVI1	NM_001206881	34136
chr11	10681299	10681499	10335	MRVI1	NM_001098579	7551
chr11	10681299	10681499	10335	MRVI1	NM_001100167	33722
chr11	10681299	10681499	10335	MRVI1	NM_001100163	34136
chr11	10681299	10681499	10335	MRVI1	NM_130385	34136
chr11	12015481	12015681	27122	DKK3	NM_001018057	14605
chr11	12015481	12015681	27122	DKK3	NM_013253	15336
chr11	12015481	12015681	27122	DKK3	NM_015881	15048
chr11	12092032	12092232	9645	MICAL2	NM_014632	39990
chr11	12092032	12092232	9645	MICAL2	NM_001282668	39990
chr11	12092032	12092232	9645	MICAL2	NM_001282663	39990
chr11	12989822	12990022	100506305	LINC00958	NR_038904	21173
chr11	12989822	12990022	644943	RASSF10	NM_001080521	41047
chr11	13685275	13685475	84188	FAR1	NM_032228	4830
chr11	14340214	14340414	22800	RRAS2	NM_012250	40416
chr11	14340214	14340414	22800	RRAS2	NM_001177314	45738
chr11	14340214	14340414	22800	RRAS2	NM_001102669	39759
chr11	14340214	14340414	22800	RRAS2	NM_001177315	39717
chr11	14357332	14357532	22800	RRAS2	NM_012250	23298
chr11	14357332	14357532	22800	RRAS2	NM_001177314	28620
chr11	14357332	14357532	22800	RRAS2	NM_001102669	22641
chr11	14357332	14357532	22800	RRAS2	NM_001177315	22599
chr11	15128236	15128436	797	CALCB	NM_000728	33191
chr11	15128236	15128436	387755	INSC	NM_001031853	5633
chr11	15128236	15128436	387755	INSC	NM_001042536	8147
chr11	15128236	15128436	387755	INSC	NM_001278316	42311
chr11	15128236	15128436	387755	INSC	NM_001278315	42311
chr11	15128236	15128436	387755	INSC	NM_001278314	42311
chr11	15128236	15128436	387755	INSC	NM_001278313	42311
chr11	15687277	15687477	102724957	LOC102724957	NM_001293172	21947
chr11	17034458	17034658	144100	PLEKHA7	NM_175058	1405
chr11	17034458	17034658	10819	OR7E14P	NR_045002	38874
chr11	18405198	18405398	3939	LDHA	NM_005566	10637
chr11	18405198	18405398	3939	LDHA	NM_001165416	10637
chr11	18405198	18405398	3939	LDHA	NM_001165415	10637
chr11	18405198	18405398	3939	LDHA	NM_001135239	10637
chr11	18405198	18405398	3939	LDHA	NR_028500	10637
chr11	18405198	18405398	3939	LDHA	NM_001165414	12514
chr11	18405198	18405398	3948	LDHC	NM_002301	28554
chr11	18405198	18405398	3948	LDHC	NM_017448	28554
chr11	19392075	19392275	89797	NAV2	NM_001111018	19905
chr11	19747248	19747448	100126784	LOC100126784	NR_015384	11130
chr11	19747248	19747448	89797	NAV2	NM_182964	12468
chr11	19747248	19747448	89797	NAV2	NM_145117	12468
chr11	19747248	19747448	89797	NAV2	NM_001244963	12468
chr11	19747248	19747448	100616426	MIR4694	NR_039843	34281
chr11	20016733	20016933	89797	NAV2	NM_001111019	27268
chr11	20032985	20033185	89797	NAV2	NM_001111019	11016
chr11	20032985	20033185	100874014	NAV2-AS2	NR_046672	37764
chr11	20057315	20057515	89797	NAV2	NM_001111019	13314
chr11	20057315	20057515	100874014	NAV2-AS2	NR_046672	13434
chr11	20132964	20133164	120237	DBX1	NM_001029865	48806
chr11	26718049	26718249	159963	SLC5A12	NM_178498	25425
chr11	28526944	28527144	102466876	MIR8068	NR_107035	27949
chr11	31893828	31894028	103157000	PAUPAR	NR_117094	45815
chr11	33712038	33712238	100131378	C11orf91	NM_001166692	10148
chr11	33712038	33712238	966	CD59	NM_000611	45887
chr11	33712038	33712238	966	CD59	NM_001127225	32135
chr11	33712038	33712238	966	CD59	NM_001127223	32135
chr11	33712038	33712238	966	CD59	NM_001127227	32360
chr11	33712038	33712238	966	CD59	NM_001127226	32135
chr11	33712038	33712238	966	CD59	NM_203331	45887
chr11	33712038	33712238	966	CD59	NM_203330	45887
chr11	33712038	33712238	966	CD59	NM_203329	45887
chr11	33737957	33738157	100131378	C11orf91	NM_001166692	15771
chr11	33737957	33738157	966	CD59	NM_000611	19968
chr11	33737957	33738157	966	CD59	NM_001127225	6216
chr11	33737957	33738157	966	CD59	NM_001127223	6216
chr11	33737957	33738157	966	CD59	NM_001127227	6441
chr11	33737957	33738157	966	CD59	NM_001127226	6216
chr11	33737957	33738157	966	CD59	NM_203331	19968
chr11	33737957	33738157	966	CD59	NM_203330	19968
chr11	33737957	33738157	966	CD59	NM_203329	19968
chr11	33744874	33745074	100131378	C11orf91	NM_001166692	22688
chr11	33744874	33745074	966	CD59	NM_000611	13051
chr11	33744874	33745074	966	CD59	NM_001127225	701
chr11	33744874	33745074	966	CD59	NM_001127223	701
chr11	33744874	33745074	966	CD59	NM_001127227	476
chr11	33744874	33745074	966	CD59	NM_001127226	701
chr11	33744874	33745074	966	CD59	NM_203331	13051
chr11	33744874	33745074	966	CD59	NM_203330	13051
chr11	33744874	33745074	966	CD59	NM_203329	13051
chr11	34340189	34340389	25841	ABTB2	NM_145804	39266
chr11	34661575	34661775	26298	EHF	NM_001206615	19088
chr11	34661575	34661775	26298	EHF	NM_012153	19088
chr11	34661575	34661775	26298	EHF	NM_001206616	7665
chr11	34676427	34676627	26298	EHF	NM_001206615	33940
chr11	34676427	34676627	26298	EHF	NM_012153	33940
chr11	34676427	34676627	26298	EHF	NM_001206616	22517
chr11	35929664	35929864	143458	LDLRAD3	NM_174902	35847
chr11	46295470	46295670	90993	CREB3L1	NM_052854	3618
chr11	46360630	46360830	8525	DGKZ	NM_201532	6276
chr11	46360630	46360830	8525	DGKZ	NM_201533	6086
chr11	46360630	46360830	8525	DGKZ	NM_001199268	8225
chr11	46360630	46360830	8525	DGKZ	NM_001199267	8225
chr11	46360630	46360830	8525	DGKZ	NM_003646	8225
chr11	46360630	46360830	8525	DGKZ	NM_001199266	8225
chr11	46360630	46360830	8525	DGKZ	NM_001105540	22414
chr11	46360630	46360830	100616368	MIR4688	NR_039837	37221
chr11	46360630	46360830	4192	MDK	NM_001270550	41603
chr11	46360630	46360830	4192	MDK	NM_001012334	41887
chr11	46360630	46360830	4192	MDK	NM_002391	42474
chr11	46360630	46360830	4192	MDK	NR_073039	42474
chr11	46360630	46360830	4192	MDK	NM_001270552	42474
chr11	46360630	46360830	4192	MDK	NM_001012333	42530
chr11	46360630	46360830	4192	MDK	NM_001270551	42530
chr11	46360630	46360830	1132	CHRM4	NM_000741	47377
chr11	46963825	46964025	4038	LRP4	NM_002334	23752
chr11	46963825	46964025	79096	C11orf49	NM_024113	5686
chr11	46963825	46964025	79096	C11orf49	NR_103471	5686
chr11	46963825	46964025	79096	C11orf49	NM_001003678	5686
chr11	46963825	46964025	79096	C11orf49	NM_001278222	5686
chr11	46963825	46964025	79096	C11orf49	NR_103472	5686
chr11	46963825	46964025	79096	C11orf49	NM_001003677	5686
chr11	46963825	46964025	79096	C11orf49	NM_001003676	5686
chr11	46999554	46999754	79096	C11orf49	NM_024113	41415
chr11	46999554	46999754	79096	C11orf49	NR_103471	41415
chr11	46999554	46999754	79096	C11orf49	NM_001003678	41415
chr11	46999554	46999754	79096	C11orf49	NM_001278222	41415
chr11	46999554	46999754	79096	C11orf49	NR_103472	41415
chr11	46999554	46999754	79096	C11orf49	NM_001003677	41415
chr11	46999554	46999754	79096	C11orf49	NM_001003676	41415
chr11	57549133	57549333	280636	C11orf31	NM_170746	40512
chr11	57549133	57549333	643376	BTBD18	NM_001145101	29980
chr11	57549133	57549333	1500	CTNND1	NM_001206889	20000
chr11	57549133	57549333	1500	CTNND1	NM_001206888	20000
chr11	57549133	57549333	1500	CTNND1	NM_001206890	20000
chr11	57549133	57549333	1500	CTNND1	NM_001085466	20000
chr11	57549133	57549333	1500	CTNND1	NM_001206885	20000
chr11	57549133	57549333	1500	CTNND1	NM_001206891	20000
chr11	57549133	57549333	1500	CTNND1	NM_001206883	20000
chr11	57549133	57549333	1500	CTNND1	NM_001085464	20000
chr11	57549133	57549333	1500	CTNND1	NM_001085458	20000
chr11	57549133	57549333	1500	CTNND1	NM_001085465	20000
chr11	57549133	57549333	1500	CTNND1	NM_001085469	20000
chr11	57549133	57549333	1500	CTNND1	NM_001085468	20000
chr11	57549133	57549333	1500	CTNND1	NM_001085460	20000
chr11	57549133	57549333	1500	CTNND1	NM_001085459	20000
chr11	57549133	57549333	1500	CTNND1	NM_001206884	20000
chr11	57549133	57549333	1500	CTNND1	NM_001206886	20000
chr11	57549133	57549333	1500	CTNND1	NM_001331	20000
chr11	57549133	57549333	1500	CTNND1	NM_001085462	20000
chr11	57549133	57549333	1500	CTNND1	NM_001085467	20000
chr11	57549133	57549333	1500	CTNND1	NM_001206887	20000
chr11	57549133	57549333	1500	CTNND1	NM_001085463	20000
chr11	57549133	57549333	1500	CTNND1	NM_001085461	20000
chr11	57559453	57559653	643376	BTBD18	NM_001145101	40300
chr11	57559453	57559653	1500	CTNND1	NM_001206889	30320
chr11	57559453	57559653	1500	CTNND1	NM_001206888	30320
chr11	57559453	57559653	1500	CTNND1	NM_001206890	30320
chr11	57559453	57559653	1500	CTNND1	NM_001085466	30320
chr11	57559453	57559653	1500	CTNND1	NM_001206885	30320
chr11	57559453	57559653	1500	CTNND1	NM_001206891	30320
chr11	57559453	57559653	1500	CTNND1	NM_001206883	30320
chr11	57559453	57559653	1500	CTNND1	NM_001085464	30320
chr11	57559453	57559653	1500	CTNND1	NM_001085458	30320
chr11	57559453	57559653	1500	CTNND1	NM_001085465	30320
chr11	57559453	57559653	1500	CTNND1	NM_001085469	30320
chr11	57559453	57559653	1500	CTNND1	NM_001085468	30320
chr11	57559453	57559653	1500	CTNND1	NM_001085460	30320
chr11	57559453	57559653	1500	CTNND1	NM_001085459	30320
chr11	57559453	57559653	1500	CTNND1	NM_001206884	30320
chr11	57559453	57559653	1500	CTNND1	NM_001206886	30320
chr11	57559453	57559653	1500	CTNND1	NM_001331	30320
chr11	57559453	57559653	1500	CTNND1	NM_001085462	30320
chr11	57559453	57559653	1500	CTNND1	NM_001085467	30320
chr11	57559453	57559653	1500	CTNND1	NM_001206887	30320
chr11	57559453	57559653	1500	CTNND1	NM_001085463	30320
chr11	57559453	57559653	1500	CTNND1	NM_001085461	30320
chr11	61463007	61463207	747	DAGLA	NM_006133	15203
chr11	61729029	61729229	5866	RAB3IL1	NM_001271686	41388
chr11	61729029	61729229	5866	RAB3IL1	NM_013401	44048
chr11	61729029	61729229	7439	BEST1	NM_004183	11774
chr11	61729029	61729229	7439	BEST1	NM_001139443	11774
chr11	61729029	61729229	7439	BEST1	NM_001300786	11774
chr11	61729029	61729229	7439	BEST1	NM_001300787	11774
chr11	61729029	61729229	2495	FTH1	NM_002032	6003
chr11	62275840	62276040	79026	AHNAK	NM_024060	38392
chr11	62275840	62276040	79026	AHNAK	NM_001620	38392
chr11	62321400	62321600	79026	AHNAK	NM_024060	7168
chr11	62321400	62321600	79026	AHNAK	NM_001620	7168
chr11	62321400	62321600	1937	EEF1G	NM_001404	19960
chr11	62321400	62321600	100500804	MIR3654	NR_037427	6278
chr11	62321400	62321600	102465447	MIR6747	NR_106805	13043
chr11	62321400	62321600	64852	TUT1	NM_022830	37609
chr11	62321400	62321600	9219	MTA2	NM_004739	47812
chr11	62355257	62355457	79026	AHNAK	NM_024060	41025
chr11	62355257	62355457	79026	AHNAK	NM_001620	41025
chr11	62355257	62355457	1937	EEF1G	NM_001404	13897
chr11	62355257	62355457	100500804	MIR3654	NR_037427	27579
chr11	62355257	62355457	102465447	MIR6747	NR_106805	20814
chr11	62355257	62355457	64852	TUT1	NM_022830	3752
chr11	62355257	62355457	9219	MTA2	NM_004739	13955
chr11	62355257	62355457	256364	EML3	NM_153265	24880
chr11	62355257	62355457	256364	EML3	NM_001300793	24880
chr11	62355257	62355457	256364	EML3	NM_001300794	24880
chr11	62355257	62355457	6094	ROM1	NM_000327	24855
chr11	62355257	62355457	26229	B3GAT3	NM_012200	34290
chr11	62355257	62355457	26229	B3GAT3	NR_109991	34290
chr11	62355257	62355457	26229	B3GAT3	NM_001288722	34290
chr11	62355257	62355457	26229	B3GAT3	NM_001288721	34290
chr11	62355257	62355457	26229	B3GAT3	NM_001288723	34290
chr11	63626248	63626448	144097	C11orf84	NM_138471	45426
chr11	63626248	63626448	2011	MARK2	NM_001163296	19949
chr11	63626248	63626448	2011	MARK2	NM_001163297	19949
chr11	63626248	63626448	2011	MARK2	NM_004954	19949
chr11	63626248	63626448	2011	MARK2	NM_001039469	19949
chr11	63626248	63626448	2011	MARK2	NM_017490	29638
chr11	65239526	65239726	283131	NEAT1	NR_028272	49358
chr11	65239526	65239726	693197	MIR612	NR_030343	27698
chr11	65239526	65239726	378938	MALAT1	NR_002819	25606
chr11	65239526	65239726	100847035	MIR548AR	NR_049839	43181
chr11	65239526	65239726	102465854	MIR548BA	NR_107011	43207
chr11	65259249	65259449	693197	MIR612	NR_030343	47421
chr11	65259249	65259449	378938	MALAT1	NR_002819	5883
chr11	65259249	65259449	100847035	MIR548AR	NR_049839	23458
chr11	65259249	65259449	102465854	MIR548BA	NR_107011	23484
chr11	65259249	65259449	57410	SCYL1	NM_001048218	33198
chr11	65259249	65259449	57410	SCYL1	NM_020680	33198
chr11	65542994	65543194	91056	AP5B1	NM_138368	4968
chr11	65542994	65543194	5017	OVOL1	NM_004561	11410
chr11	65542994	65543194	101927828	OVOL1-AS1	NR_108085	15245
chr11	65887136	65887336	55690	PACS1	NM_018026	49413
chr11	66140660	66140860	9610	RIN1	NM_004292	36760
chr11	66140660	66140860	25855	BRMS1	NM_001024957	28178
chr11	66140660	66140860	25855	BRMS1	NM_015399	28178
chr11	66140660	66140860	11041	B3GNT1	NM_006876	25599
chr11	66140660	66140860	3177	SLC29A2	NM_001532	1469
chr11	66140660	66140860	3177	SLC29A2	NR_125343	1469
chr11	66140660	66140860	3177	SLC29A2	NM_001300869	813
chr11	66140660	66140860	3177	SLC29A2	NM_001300868	813
chr11	66140660	66140860	266743	NPAS4	NM_178864	47714
chr11	66248085	66248285	65003	MRPL11	NM_170738	41866
chr11	66248085	66248285	65003	MRPL11	NM_170739	41866
chr11	66248085	66248285	65003	MRPL11	NR_120588	41866
chr11	66248085	66248285	65003	MRPL11	NR_120589	41866
chr11	66248085	66248285	65003	MRPL11	NM_016050	41866
chr11	66248085	66248285	246330	PELI3	NM_001243135	14388
chr11	66248085	66248285	246330	PELI3	NM_001243136	13850
chr11	66248085	66248285	246330	PELI3	NM_001098510	13850
chr11	66248085	66248285	246330	PELI3	NM_145065	13850
chr11	66248085	66248285	101928069	LOC101928069	NR_120586	465
chr11	66248085	66248285	10072	DPP3	NM_001256670	702
chr11	66248085	66248285	10072	DPP3	NM_005700	702
chr11	66248085	66248285	10072	DPP3	NM_130443	702
chr11	66248085	66248285	582	BBS1	NM_024649	29933
chr11	67471407	67471607	222	ALDH3B2	NM_001031615	22822
chr11	67471407	67471607	222	ALDH3B2	NM_000695	29405
chr11	67890534	67890734	1119	CHKA	NM_001277	1776
chr11	67890534	67890734	1119	CHKA	NM_212469	1776
chr11	67913657	67913857	1119	CHKA	NM_001277	24899
chr11	67913657	67913857	1119	CHKA	NM_212469	24899
chr11	68543295	68543495	9633	MTL5	NM_004923	24407
chr11	68543295	68543495	9633	MTL5	NM_001039656	24407
chr11	68890560	68890760	338694	LOC338694	NR_104161	48370
chr11	69045576	69045776	26579	MYEOV	NM_138768	15928
chr11	69045576	69045776	26579	MYEOV	NM_001293294	15928
chr11	69045576	69045776	26579	MYEOV	NM_001293291	15928
chr11	69045576	69045776	26579	MYEOV	NM_001293296	15928
chr11	69045576	69045776	26579	MYEOV	NM_001300924	15928
chr11	69045576	69045776	26579	MYEOV	NM_001300923	15928
chr11	69048427	69048627	26579	MYEOV	NM_138768	13077
chr11	69048427	69048627	26579	MYEOV	NM_001293294	13077
chr11	69048427	69048627	26579	MYEOV	NM_001293291	13077
chr11	69048427	69048627	26579	MYEOV	NM_001293296	13077
chr11	69048427	69048627	26579	MYEOV	NM_001300924	13077
chr11	69048427	69048627	26579	MYEOV	NM_001300923	13077
chr11	70006232	70006432	8772	FADD	NM_003824	42936
chr11	71136980	71137180	399923	FLJ42102	NR_038862	2680
chr11	71136980	71137180	1717	DHCR7	NM_001163817	22397
chr11	71136980	71137180	1717	DHCR7	NM_001360	22397
chr11	71136980	71137180	55191	NADSYN1	NM_018161	27136
chr11	71136980	71137180	102466728	MIR6754	NR_106812	47468
chr11	73979425	73979625	283208	P4HA3	NM_001288748	43196
chr11	73979425	73979625	283208	P4HA3	NM_182904	43196
chr11	73979425	73979625	283208	P4HA3	NR_110031	43196
chr11	73979425	73979625	101928580	LOC101928580	NR_120556	42881
chr11	74747232	74747432	10825	NEU3	NM_006656	47383
chr11	75054063	75054263	408	ARRB1	NM_004041	8712
chr11	75054063	75054263	408	ARRB1	NM_020251	8712
chr11	75054063	75054263	442900	MIR326	NR_029891	7933
chr11	75083598	75083798	408	ARRB1	NM_004041	20823
chr11	75083598	75083798	408	ARRB1	NM_020251	20823
chr11	75083598	75083798	442900	MIR326	NR_029891	37468
chr11	75083598	75083798	6188	RPS3	NM_001260507	26836
chr11	75083598	75083798	6188	RPS3	NM_001005	26836
chr11	75083598	75083798	6188	RPS3	NM_001260506	26836
chr11	75083598	75083798	6188	RPS3	NM_001256802	26836
chr11	75083598	75083798	6079	SNORD15A	NR_000005	27736
chr11	75083598	75083798	114599	SNORD15B	NR_000025	31766
chr11	75219103	75219303	81544	GDPD5	NM_030792	17396
chr11	76481988	76482188	390226	GUCY2EP	NR_024042	49255
chr11	76481988	76482188	25987	TSKU	NM_001258210	11268
chr11	76481988	76482188	101928837	LOC101928837	NR_120561	12018
chr11	76481988	76482188	101928837	LOC101928837	NR_120562	12018
chr11	76481988	76482188	25987	TSKU	NM_015516	12196
chr11	76483573	76483773	25987	TSKU	NM_001258210	9683
chr11	76483573	76483773	101928837	LOC101928837	NR_120561	10433
chr11	76483573	76483773	101928837	LOC101928837	NR_120562	10433
chr11	76483573	76483773	25987	TSKU	NM_015516	10611
chr11	76485119	76485319	25987	TSKU	NM_001258210	8137
chr11	76485119	76485319	101928837	LOC101928837	NR_120561	8887
chr11	76485119	76485319	101928837	LOC101928837	NR_120562	8887
chr11	76485119	76485319	25987	TSKU	NM_015516	9065
chr11	76499834	76500034	25987	TSKU	NM_001258210	6578
chr11	76499834	76500034	101928837	LOC101928837	NR_120561	5828
chr11	76499834	76500034	101928837	LOC101928837	NR_120562	5828
chr11	76499834	76500034	25987	TSKU	NM_015516	5650
chr11	76741039	76741239	192134	B3GNT6	NM_138706	4245
chr11	76741039	76741239	726	CAPN5	NM_004055	36852
chr11	76977917	76978117	220032	GDPD4	NM_182833	20446
chr11	88090758	88090958	1075	CTSC	NM_001814	19917
chr11	88090758	88090958	1075	CTSC	NM_148170	19917
chr11	88090758	88090958	1075	CTSC	NM_001114173	19917
chr11	100542351	100542551	143872	ARHGAP42	NM_152432	15955
chr11	101780668	101780868	253935	ANGPTL5	NM_178127	6485
chr11	101780668	101780868	57562	KIAA1377	NM_020802	4977
chr11	101878342	101878542	85016	C11orf70	NM_032930	39726
chr11	101878342	101878542	85016	C11orf70	NM_001195005	39726
chr11	101897111	101897311	85016	C11orf70	NM_032930	20957
chr11	101897111	101897311	85016	C11orf70	NM_001195005	20957
chr11	102163872	102164072	330	BIRC3	NM_001165	24208
chr11	102163872	102164072	330	BIRC3	NM_182962	24208
chr11	102171898	102172098	330	BIRC3	NM_001165	16182
chr11	102171898	102172098	330	BIRC3	NM_182962	16182
chr11	102171898	102172098	329	BIRC2	NM_001166	45914
chr11	102171898	102172098	329	BIRC2	NM_001256166	45914
chr11	102171898	102172098	329	BIRC2	NM_001256163	46106
chr11	102177084	102177284	330	BIRC3	NM_001165	10996
chr11	102177084	102177284	330	BIRC3	NM_182962	10996
chr11	102177084	102177284	329	BIRC2	NM_001166	40728
chr11	102177084	102177284	329	BIRC2	NM_001256166	40728
chr11	102177084	102177284	329	BIRC2	NM_001256163	40920
chr11	102183543	102183743	330	BIRC3	NM_001165	4537
chr11	102183543	102183743	330	BIRC3	NM_182962	4537
chr11	102183543	102183743	329	BIRC2	NM_001166	34269
chr11	102183543	102183743	329	BIRC2	NM_001256166	34269
chr11	102183543	102183743	329	BIRC2	NM_001256163	34461
chr11	102188040	102188240	330	BIRC3	NM_001165	40
chr11	102188040	102188240	330	BIRC3	NM_182962	40
chr11	102188040	102188240	329	BIRC2	NM_001166	29772
chr11	102188040	102188240	329	BIRC2	NM_001256166	29772
chr11	102188040	102188240	329	BIRC2	NM_001256163	29964
chr11	102424792	102424992	4316	MMP7	NM_002423	23414
chr11	104473125	104473325	102723895	LOC102723895	NR_120585	6805
chr11	105992357	105992557	143879	KBTBD3	NM_198439	43992
chr11	105992357	105992557	143879	KBTBD3	NM_152433	43992
chr11	105992357	105992557	60496	AASDHPPT	NM_015423	44166
chr11	106860040	106860240	2977	GUCY1A2	NM_000855	29031
chr11	106860040	106860240	2977	GUCY1A2	NM_001256424	29031
chr11	106876879	106877079	2977	GUCY1A2	NM_000855	12192
chr11	106876879	106877079	2977	GUCY1A2	NM_001256424	12192
chr11	107575794	107575994	6588	SLN	NM_003063	6893
chr11	111601690	111601890	5519	PPP2R1B	NM_181700	35379
chr11	111601690	111601890	5519	PPP2R1B	NM_181699	35379
chr11	111601690	111601890	5519	PPP2R1B	NM_002716	35379
chr11	111601690	111601890	5519	PPP2R1B	NM_001177563	35379
chr11	111601690	111601890	5519	PPP2R1B	NM_001177562	35379
chr11	111605981	111606181	5519	PPP2R1B	NM_181700	31088
chr11	111605981	111606181	5519	PPP2R1B	NM_181699	31088
chr11	111605981	111606181	5519	PPP2R1B	NM_002716	31088
chr11	111605981	111606181	5519	PPP2R1B	NM_001177563	31088
chr11	111605981	111606181	5519	PPP2R1B	NM_001177562	31088
chr11	111609131	111609331	5519	PPP2R1B	NM_181700	27938
chr11	111609131	111609331	5519	PPP2R1B	NM_181699	27938
chr11	111609131	111609331	5519	PPP2R1B	NM_002716	27938
chr11	111609131	111609331	5519	PPP2R1B	NM_001177563	27938
chr11	111609131	111609331	5519	PPP2R1B	NM_001177562	27938
chr11	112027863	112028063	3606	IL18	NM_001243211	6877
chr11	112027863	112028063	3606	IL18	NM_001562	6877
chr11	112027863	112028063	56158	TEX12	NM_031275	10131
chr11	112027863	112028063	83875	BCO2	NM_031938	18244
chr11	112027863	112028063	83875	BCO2	NM_001256398	18244
chr11	112027863	112028063	83875	BCO2	NM_001256397	19125
chr11	112027863	112028063	83875	BCO2	NM_001256400	19125
chr11	112027863	112028063	83875	BCO2	NM_001037290	19125
chr11	112066905	112067105	3606	IL18	NM_001243211	32165
chr11	112066905	112067105	3606	IL18	NM_001562	32165
chr11	112066905	112067105	56158	TEX12	NM_031275	28911
chr11	112066905	112067105	83875	BCO2	NM_031938	20798
chr11	112066905	112067105	83875	BCO2	NM_001256398	20798
chr11	112066905	112067105	83875	BCO2	NM_001256397	19917
chr11	112066905	112067105	83875	BCO2	NM_001256400	19917
chr11	112066905	112067105	83875	BCO2	NM_001037290	19917
chr11	112066905	112067105	5805	PTS	NM_000317	30082
chr11	114186590	114186790	4837	NNMT	NM_006169	20156
chr11	116942119	116942319	23387	SIK3	NM_001281749	26912
chr11	116942119	116942319	23387	SIK3	NM_025164	26912
chr11	116942119	116942319	23387	SIK3	NM_001281748	26912
chr11	118787528	118787728	643	CXCR5	NM_001716	33154
chr11	118787528	118787728	643	CXCR5	NM_032966	23528
chr11	118787528	118787728	283149	BCL9L	NM_182557	6015
chr11	118787528	118787728	100616376	MIR4492	NR_039713	6212
chr11	118787528	118787728	7379	UPK2	NM_006760	39379
chr11	118791477	118791677	643	CXCR5	NM_001716	37103
chr11	118791477	118791677	643	CXCR5	NM_032966	27477
chr11	118791477	118791677	283149	BCL9L	NM_182557	9964
chr11	118791477	118791677	100616376	MIR4492	NR_039713	10161
chr11	118791477	118791677	7379	UPK2	NM_006760	35430
chr11	119995767	119995967	23650	TRIM29	NM_012101	12996
chr11	122032893	122033093	399959	MIR100HG	NR_024430	40777
chr11	122032893	122033093	414899	BLID	NM_001001786	46070
chr11	122032893	122033093	406882	MIRLET7A2	NR_029477	15692
chr11	122032893	122033093	406892	MIR100	NR_029515	9977
chr11	123358037	123358237	57476	GRAMD1B	NM_020716	38206
chr11	123358037	123358237	57476	GRAMD1B	NM_001286563	38206
chr11	123401935	123402135	57476	GRAMD1B	NM_020716	5692
chr11	123401935	123402135	57476	GRAMD1B	NM_001286563	5692
chr11	123401935	123402135	57476	GRAMD1B	NM_001286564	28934
chr11	124671130	124671330	23584	VSIG2	NM_014312	49121
chr11	124671130	124671330	90952	ESAM	NM_138961	39007
chr11	124671130	124671330	101929340	LOC101929340	NR_120577	42201
chr11	124671130	124671330	101929340	LOC101929340	NR_120579	38904
chr11	124671130	124671330	79684	MSANTD2	NM_024631	931
chr11	124671130	124671330	79684	MSANTD2	NM_001301087	931
chr11	124671130	124671330	100507283	LOC100507283	NR_103862	907
chr11	130299939	130300139	11095	ADAMTS8	NM_007037	1500
chr11	130299939	130300139	170689	ADAMTS15	NM_139055	18829
chr12	164406	164606	440073	IQSEC3	NM_001170738	11542
chr12	164406	164606	440073	IQSEC3	NM_015232	22035
chr12	746893	747093	4815	NINJ2	NM_001294345	27414
chr12	746893	747093	4815	NINJ2	NM_001294346	5858
chr12	746893	747093	4815	NINJ2	NM_016533	25914
chr12	746893	747093	100049716	LOC100049716	NR_122124	6937
chr12	1769319	1769519	81029	WNT5B	NM_030775	43198
chr12	1769319	1769519	81029	WNT5B	NM_032642	31008
chr12	1769319	1769519	100500816	MIR3649	NR_037422	127
chr12	1769319	1769519	79602	ADIPOR2	NM_024551	30827
chr12	6387638	6387838	55200	PLEKHG6	NM_018173	31863
chr12	6387638	6387838	55200	PLEKHG6	NM_001144856	32360
chr12	6387638	6387838	55200	PLEKHG6	NM_001144857	34078
chr12	6482227	6482427	7132	TNFRSF1A	NM_001065	31044
chr12	6482227	6482427	6337	SCNN1A	NM_001038	2578
chr12	6482227	6482427	6337	SCNN1A	NM_001159575	4196
chr12	6482227	6482427	6337	SCNN1A	NM_001159576	2063
chr12	6482227	6482427	4055	LTBR	NM_001270987	2206
[truncated: 6,598 more rows]

## Sheet: A549_GR_MACS_nearest_targets
Chr	Peak_summit-100	Peak_summit+100	GeneID	GeneSym	Isoform_id	Distance to peak center
chr11	75083625	75083825	408	ARRB1	NM_020251	20850
chr20	52239163	52239363	7764	ZNF217	NM_006526	39627
chr12	70234555	70234755	117177	RAB3IP	NM_001278402	61924
chr4	141017783	141017983	55534	MAML3	NM_018717	57350
chr9	591424	591624	23189	KANK1	NM_001256877	86830
chr12	53336508	53336708	3875	KRT18	NM_199187	6046
chr10	72014012	72014212	5464	PPA1	NM_021129	20922
chr9	132253318	132253518	100506190	LINC00963	NR_038955	2480
chr4	1760053	1760253	2261	FGFR3	NM_022965	34885
chr4	41513026	41513226	22998	LIMCH1	NM_001112720	101662
chr4	40185646	40185846	399	RHOH	NM_001278368	6884
chr17	6494874	6495074	83394	PITPNM3	NM_001165966	35097
chr11	34265315	34265515	25841	ABTB2	NM_145804	114140
chr8	38592036	38592236	6867	TACC1	NM_001146216	6433
chr20	45946090	45946290	100131496	LOC100131496	NR_024594	1055
chr3	105106143	105106343	214	ALCAM	NM_001243280	20687
chr2	86152913	86153113	101928113	LOC101928113	NR_110569	36611
chr6	37592399	37592599	100616413	MIR4462	NR_039669	69301
chr16	63349125	63349325	1006	CDH8	NM_001796	1278486
chr1	46649396	46649596	10103	TSPAN1	NM_005727	8748
chr18	429160	429360	81035	COLEC12	NM_130386	71469
chr6	110135871	110136071	9896	FIG4	NM_014845	123548
chr4	8101832	8102032	84448	ABLIM2	NM_001286688	28189
chr8	62569916	62570116	444	ASPH	NM_032467	32392
chr5	127163209	127163409	613212	CTXN3	NM_001127385	174603
chr2	192042914	192043114	6775	STAT4	NM_001243835	26692
chr8	142267857	142268057	57210	SLC45A4	NM_001286646	3229
chr20	6688753	6688953	650	BMP2	NM_001200	59891
chr2	30408086	30408286	51646	YPEL5	NM_001127401	38437
chr11	102171879	102172079	330	BIRC3	NM_182962	16201
chr6	6811674	6811874	285780	LY86-AS1	NR_026970	188715
chr5	172327243	172327443	100268168	LOC100268168	NR_026683	58435
chr12	110708114	110708314	488	ATP2A2	NM_170665	10817
chr22	38624722	38624922	23764	MAFF	NM_001161573	25796
chr3	152856241	152856441	5912	RAP2B	NM_002886	23659
chr11	74747153	74747353	10825	NEU3	NM_006656	47304
chr1	56046586	56046786	100616272	MIR4422	NR_039618	355373
chr17	8055143	8055343	5187	PER1	NM_002616	510
chr5	156484542	156484742	26762	HAVCR1	NM_001099414	845
chr5	31472065	31472265	29102	DROSHA	NM_013235	60117
chr8	123973189	123973389	79139	DERL1	NM_024295	81374
chr4	6695155	6695355	6286	S100P	NM_005980	310
chr6	169692518	169692718	7058	THBS2	NM_003247	38409
chr3	129370347	129370547	23023	TMCC1	NR_033361	37128
chr2	183189341	183189541	5136	PDE1A	NM_001258314	82651
chr11	11644495	11644695	374378	GALNT18	NM_198516	1034
chr16	86985676	86985876	101928708	LOC101928708	NR_110939	259944
chr4	149735289	149735489	4306	NR3C2	NM_001166104	371717
chr18	55976907	55977107	23327	NEDD4L	NM_001144966	88254
chr13	50575545	50575745	10206	TRIM13	NM_001007278	4503
chr5	125841829	125842029	65983	GRAMD3	NM_001146322	41143
chr15	32044634	32044834	161725	OTUD7A	NM_130901	97192
chr1	8262751	8262951	50651	SLC45A1	NM_001080397	115293
chr8	109152112	109152312	340419	RSPO2	NM_178565	56299
chr17	74255381	74255581	283991	UBALD2	NM_182565	5804
chr10	4705987	4706187	338588	LINC00705	NR_015425	7740
chr11	1241225	1241425	727897	MUC5B	NM_002458	2969
chr18	55953071	55953271	23327	NEDD4L	NM_001144966	64418
chr8	142137460	142137660	22898	DENND3	NM_014957	1159
chr5	133578632	133578832	5515	PPP2CA	NM_002715	16782
chr4	153199404	153199604	102191832	DEAR	NR_104273	59302
chr7	101045349	101045549	136227	COL26A1	NM_133457	39349
chr11	126205321	126205521	399972	ST3GAL4-AS1	NR_033839	20061
chr7	46426646	46426846	3486	IGFBP3	NM_001013398	465875
chr3	126003299	126003499	28999	KLF15	NM_014079	72837
chr4	55904506	55904706	3791	KDR	NM_002253	87156
chr21	43940850	43941050	54020	SLC37A1	NM_018964	21209
chr2	179969485	179969685	285025	CCDC141	NM_173648	54799
chr1	145438219	145438419	10628	TXNIP	NM_006472	118
chr7	145095976	145096176	27010	TPK1	NM_001042482	562930
chr12	132108534	132108734	6433	SFSWAP	NM_004592	86997
chr11	2934359	2934559	5003	SLC22A18AS	NM_007105	9284
chr1	229344594	229344794	5867	RAB4A	NM_001271998	62114
chr9	110266916	110267116	9314	KLF4	NM_004235	14969
chr6	42121200	42121400	2978	GUCA1A	NM_000409	1843
chr12	32588944	32589144	121512	FGD4	NM_139241	65996
chr10	88922779	88922979	728118	NUTM2A	NM_001099338	62325
chr10	47085753	47085953	100996758	LOC100996758	NM_001278795	871
chr3	39183277	39183477	102466743	MIR6822	NR_106880	3681
chr10	62715946	62716146	9886	RHOBTB1	NM_001242359	12013
chr1	197290257	197290457	23418	CRB1	NM_001257966	53024
chr20	50248235	50248435	4773	NFATC2	NM_001258292	68965
chr1	198431855	198432055	127124	ATP6V1G3	NM_133262	78120
chr12	123633733	123633933	57605	PITPNM2	NM_001300801	38797
chr2	109600692	109600892	10913	EDAR	NM_022336	5036
chr15	41836909	41837109	26015	RPAP1	NM_015540	534
chr11	61728998	61729198	2495	FTH1	NM_002032	6034
chr22	38574094	38574294	8398	PLA2G6	NM_003560	3567
chr17	73729530	73729730	3691	ITGB4	NM_001005619	8855
chr15	90355508	90355708	290	ANPEP	NM_001150	2464
chr11	65187532	65187732	283131	NEAT1	NR_028272	2636
chr2	86245095	86245295	90784	LOC90784	NR_026984	5796
chr19	4086572	4086772	51341	ZBTB7A	NM_015898	19856
chr14	62012500	62012700	101927780	LOC101927780	NR_110417	24312
chr9	139779519	139779719	7186	TRAF2	NM_021138	1345
chr2	21261720	21261920	338	APOB	NM_000384	5125
chr20	48804161	48804361	1051	CEBPB	NM_001285879	2858
chr2	158722873	158723073	90	ACVR1	NM_001105	8650
chr15	68247203	68247403	8554	PIAS1	NM_016166	99268
chr13	40795543	40795743	400123	LINC00548	NR_033877	1004
chr1	33167060	33167260	81493	SYNC	NM_030786	1201
chr20	32324776	32324976	84905	ZNF341	NR_104259	5311
chr18	59316270	59316470	100996669	LOC100996669	NR_103449	99038
chr13	59302207	59302407	101926897	LOC101926897	NR_120416	562347
chr16	2769416	2769616	83886	PRSS27	NM_031948	1036
chrX	41075240	41075440	1654	DDX3X	NM_001356	117310
chr14	35843831	35844031	4792	NFKBIA	NM_020529	30029
chr22	18544072	18544272	55670	PEX26	NM_001199319	16513
chr5	54897195	54897395	8611	PPAP2A	NR_103485	66389
chr4	162684000	162684200	56884	FSTL5	NM_020116	401086
chr2	28492268	28492468	100505716	LOC100505716	NR_038319	40958
chr1	227545150	227545350	8476	CDC42BPA	NM_014826	39424
chr22	46035131	46035331	25814	ATXN10	NM_001167621	32446
chr15	60672072	60672272	302	ANXA2	NM_004039	18013
chr14	99375762	99375962	283598	C14orf177	NM_182560	197913
chr10	62727188	62727388	9886	RHOBTB1	NM_001242359	23255
chr13	30480913	30481113	100874059	LINC00297	NR_046510	18471
chr3	127244521	127244721	102466199	MIR6825	NR_106883	49553
chr14	42191891	42192091	145581	LRFN5	NM_152447	115228
chr10	106059907	106060107	101927472	LOC101927472	NR_120622	23114
chr21	30631371	30631571	571	BACH1	NM_001186	39748
chr2	230962179	230962379	151473	SLC16A14	NM_152527	28564
chr17	43170832	43171032	102465470	MIR6784	NR_106842	20869
chr20	33449571	33449771	2686	GGT7	NM_178026	10990
chr12	20124578	20124778	100506393	LOC100506393	NR_040098	42940
chr5	68134123	68134323	64924	SLC30A5	NM_022902	255552
chr3	154951123	154951323	100507537	LOC100507537	NR_037902	60266
chr12	64295373	64295573	57522	SRGAP1	NM_020762	56933
chr2	211406070	211406270	1373	CPS1	NM_001875	15152
chr17	55098957	55099157	376412	RNF126P1	NR_002818	23781
chr15	72045406	72045606	10002	NR2E3	NM_014249	57381
chr8	128231095	128231295	100507056	CCAT1	NR_108049	318
chr2	138830003	138830203	3176	HNMT	NM_006895	108296
chr17	7457226	7457426	8741	TNFSF13	NR_073490	4282
chr10	114564287	114564487	103344931	LOC103344931	NR_120684	18867
chr10	77005459	77005659	118881	COMTD1	NM_144589	9789
chr2	23825154	23825354	114818	KLHL29	NM_052920	216957
chr9	139235873	139236073	26086	GPSM1	NM_001145639	11535
chr18	3624120	3624320	84777	DLGAP1-AS2	NR_119377	20486
chr19	57556067	57556267	57663	USP29	NM_020903	75341
chrX	48449829	48450029	64743	WDR13	NR_029427	5950
chr22	23743629	23743829	150244	ZDHHC8P1	NR_003950	1070
chr1	65363927	65364127	3716	JAK1	NM_002227	68160
chr1	48399276	48399476	388630	TRABD2B	NM_001194986	63186
chr1	16470342	16470542	1969	EPHA2	NM_004431	12140
chr5	147521314	147521514	408187	SPINK14	NM_001001325	27881
chr20	9574966	9575166	101929329	LAMP5-AS1	NR_109957	79421
chr1	168605979	168606179	6375	XCL1	NM_002995	60369
chr3	19930662	19930862	151651	EFHB	NM_144715	44944
chr15	81145162	81145362	693132	MIR549A	NR_030393	10848
chr1	211703491	211703691	343035	RD3	NM_001164688	37332
chr12	46839388	46839588	100288798	LOC100288798	NR_125381	61599
chr5	35761837	35762037	3575	IL7R	NR_120485	95039
chr11	66738448	66738648	254439	C11orf86	NM_001136485	4205
chr11	59328466	59328666	100422880	MIR3162	NR_036120	34065
chr20	20529368	20529568	57186	RALGAPA2	NM_020343	163798
chr1	208358337	208358537	5362	PLXNA2	NM_025179	59228
chrX	3615951	3616151	5613	PRKX	NM_005044	15624
chr5	90151278	90151478	84059	GPR98	NM_032119	296762
chr5	55737408	55737608	102467147	LOC102467147	NR_104664	40088
chr2	44524665	44524865	6519	SLC3A1	NM_000341	22169
chr3	104330253	104330453	693127	MIR548A3	NR_030330	384248
chr17	40066522	40066722	47	ACLY	NM_198830	8650
chr19	1183921	1184121	22904	SBNO2	NM_014963	9739
chr9	35511187	35511387	9853	RUSC2	NM_014806	21339
chr1	7363526	7363726	9341	VAMP3	NM_004781	467702
chr9	446163	446363	23189	KANK1	NM_001256876	24030
chr1	235171009	235171209	677802	SNORA14B	NR_002956	120143
chr6	141178958	141179158	100616180	MIR4465	NR_039675	174108
chr4	96010715	96010915	658	BMPR1B	NM_001256794	1826
chr3	14332134	14332334	101927565	LINC01267	NR_110135	61834
chr18	68040308	68040508	101060542	LOC101060542	NR_110764	11419
chr2	30401649	30401849	51646	YPEL5	NM_001127401	32000
chr20	46093205	46093405	8202	NCOA3	NM_001174087	37295
chr18	21322059	21322259	3909	LAMA3	NM_198129	52598
chr2	1709201	1709401	7837	PXDN	NM_012293	38990
chr1	8049649	8049849	11315	PARK7	NM_007262	28036
chr7	100755672	100755872	5054	SERPINE1	NM_000602	14597
chr14	100046370	100046570	317762	CCDC85C	NM_001144995	24257
chr13	76334508	76334708	4008	LMO7	NM_015842	188
chr17	25859269	25859469	8844	KSR1	NM_014238	60334
chr4	174290353	174290553	8819	SAP30	NM_003864	1639
chr12	60026274	60026474	9194	SLC16A7	NM_001270623	36554
chr1	43325123	43325323	339539	LOC339539	NR_104171	1931
chr2	42153875	42154075	101929723	LOC101929723	NR_110262	6888
chr16	20862965	20863165	112479	ERI2	NM_001142725	45270
chr17	75300647	75300847	10801	2015-09-09	NM_006640	14849
chr15	71572039	71572239	101929196	LOC101929196	NR_120351	90741
chr15	51424959	51425159	388121	TNFAIP8L3	NM_207381	27586
chr11	114030847	114031047	7704	ZBTB16	NM_001018011	99660
chr9	137266906	137267106	6256	RXRA	NM_001291920	4134
chr9	132250943	132251143	100506190	LINC00963	NR_038955	105
chr20	49406976	49407176	55653	BCAS4	NM_017843	4354
chr16	54114730	54114930	100505692	FTO-IT1	NR_103838	41526
chr2	227603555	227603755	3667	IRS1	NM_005544	59851
chr1	205335197	205335397	284576	LEMD1-AS1	NR_038425	7082
chr16	89571858	89572058	6687	SPG7	NM_199367	2837
chr9	139876744	139876944	401562	LCNL1	NM_207510	600
chr11	122129939	122130139	399959	MIR100HG	NR_024430	56269
chr5	95674359	95674559	5122	PCSK1	NM_001177875	93404
chr5	169095532	169095732	1794	DOCK2	NM_004946	31382
chr17	70585186	70585386	100499467	LINC00673	NR_036488	3657
chr8	29441468	29441668	619351	LINC00589	NR_026765	164057
chr6	42907378	42907578	10695	CNPY3	NM_006586	10619
chr2	85674614	85674814	284948	SH2D6	NM_198482	12797
chr1	167766237	167766437	9019	MPZL1	NM_003953	75151
chr3	152025883	152026083	4154	MBNL1	NM_207295	8790
chr16	67005012	67005212	23491	CES3	NM_001185176	3735
chr9	137123140	137123340	100151684	RNU6ATAC	NR_023344	93554
chr8	96018614	96018814	137682	NDUFAF6	NM_152416	18499
chr12	1715086	1715286	81029	WNT5B	NM_030775	11035
chr15	70564087	70564287	7090	TLE3	NM_001282979	173931
chr2	189521281	189521481	116093	DIRC1	NM_052952	133450
chr19	45198663	45198863	388551	CEACAM16	NM_001039213	3657
chr20	23615920	23616120	1471	CST3	NM_000099	2665
chr9	139683451	139683651	85014	TMEM141	NM_032928	2225
chr9	73095761	73095961	687	KLF9	NM_001206	66288
chr2	211418201	211418401	1373	CPS1	NM_001875	3021
chr18	10041211	10041411	9218	VAPA	NM_003574	127357
chr10	33546878	33547078	8829	NRP1	NM_001024628	76855
chr10	6329472	6329672	399715	LOC399715	NR_040079	38934
chr6	133930920	133931120	154089	LINC01312	NR_027030	211264
chr19	7489959	7490159	23370	ARHGEF18	NM_001130955	14514
chr5	58187419	58187619	5144	PDE4D	NM_001197223	108240
chr18	52444417	52444617	5874	RAB27B	NM_004163	51190
chr4	87849332	87849532	100506746	LOC100506746	NR_038841	6570
chr15	71704579	71704779	79875	THSD4	NM_001286429	134861
chr14	56055293	56055493	3895	KTN1	NR_073129	8469
chr5	72902288	72902488	64283	ARHGEF28	NM_001177693	19594
chr2	27929158	27929358	9913	SUPT7L	NM_001282729	42551
chr11	48013048	48013248	5795	PTPRJ	NM_002843	11039
chr14	69014390	69014590	677	ZFP36L1	NM_001244698	246141
chr2	47094067	47094267	100134259	LINC01119	NR_024452	39165
chr14	90871513	90871713	801	CALM1	NM_006888	8287
chr8	144915413	144915613	22827	PUF60	NM_001271098	3957
chr10	90260000	90260200	55328	RNLS	NM_001031709	82982
chr1	27175973	27176173	2810	SFN	NM_006142	13559
chr17	4436709	4436909	10514	MYBBP1A	NM_001105538	21872
chr10	54212518	54212718	101928687	LOC101928687	NR_120642	2414
chr19	18490750	18490950	9518	GDF15	NM_004864	6117
chr12	125301056	125301256	949	SCARB1	NM_005505	47363
chrX	122799067	122799267	57187	THOC2	NM_001081550	67737
chrX	52964292	52964492	727866	FAM156B	NM_001099684	21237
chr17	77882087	77882287	101928738	LOC101928738	NR_110851	10968
chr14	34848645	34848845	171546	SPTSSA	NM_138288	82723
chr12	116278282	116278482	693205	MIR620	NR_030351	308077
chr17	2452764	2452964	79066	METTL16	NM_024086	37664
chr20	39122272	39122472	9935	MAFB	NM_005461	195508
chr1	222019493	222019693	11221	DUSP10	NR_111940	104075
chr7	19600178	19600378	100422967	MIR3146	NR_036101	144781
chr5	81972	82172	153478	PLEKHG4B	NM_052909	58300
chr2	10548082	10548282	100302743	SNORA80B	NR_028374	38793
chr11	568930	569130	100506211	MIR210HG	NR_038262	573
chr12	125389357	125389557	7316	UBC	NM_021009	10130
chr7	115912067	115912267	26136	TES	NM_152829	49163
chr16	68749441	68749641	999	CDH1	NM_004360	21653
chr11	76504666	76504866	25987	TSKU	NM_015516	10482
chr7	75923652	75923852	3315	HSPB1	NM_001540	8122
chr10	5051412	5051612	1646	AKR1C2	NM_001135241	5306
chr10	132822590	132822790	100422867	MIR378C	NR_036180	61759
chr14	31698880	31699080	25831	HECTD1	NM_015382	22251
chr12	89901423	89901623	8693	GALNT4	NM_003774	17060
chr14	52810165	52810365	5732	PTGER2	NM_000956	29250
chr9	74398178	74398378	23670	TMEM2	NM_013390	14478
chr10	60315352	60315552	80114	BICC1	NM_001080512	42549
chr10	95230948	95231148	26509	MYOF	NM_133337	11026
chr15	59605961	59606161	4643	MYO1E	NM_004998	59010
chr17	16924619	16924819	23164	MPRIP	NM_201274	21354
chr17	14641727	14641927	94150	CDRT7	NR_033371	292464
chr3	114612264	114612464	26137	ZBTB20	NR_121662	7105
chr2	196385334	196385534	57181	SLC39A10	NM_001127257	136097
chr20	39631717	39631917	7150	TOP1	NM_003286	25644
chr11	116244361	116244561	84811	BUD13	NM_032725	399253
chr9	133327384	133327584	445	ASS1	NM_000050	7391
chr5	150434344	150434544	10318	TNIP1	NM_001258455	10248
chr1	197411207	197411407	23418	CRB1	NM_001257966	173974
chr7	130679564	130679764	100506860	LOC100506860	NR_109780	81442
chr12	98864844	98865044	121456	SLC9A7P1	NR_033801	14021
chr2	26159988	26160188	3797	KIF3C	NM_002254	45355
chr3	189172997	189173197	8626	TP63	NM_003722	176118
chr2	122040260	122040460	29842	TFCP2L1	NM_014553	2418
chr1	48360359	48360559	388630	TRABD2B	NM_001194986	102103
chr17	38171804	38172004	1440	CSF3	NM_000759	291
chr6	39247426	39247626	89822	KCNK17	NM_031460	34710
chr3	107003358	107003558	344595	LINC00883	NR_028301	43920
chr19	56106635	56106835	84922	FIZ1	NM_032836	4158
chr17	3086176	3086376	26189	OR1A2	NM_012352	14536
chr13	96705785	96705985	55757	UGGT2	NM_020121	149
chr1	95010708	95010908	2152	F3	NM_001993	3395
chr17	42222424	42222624	78995	C17orf53	NM_001171251	3251
chr9	20569600	20569800	4300	MLLT3	NM_001286691	52286
chr1	38000014	38000214	64769	MEAF6	NR_073090	19694
chr14	65163306	65163506	26030	PLEKHG3	NM_015549	7786
chr1	214757249	214757449	1063	CENPF	NM_016343	19182
chr1	45645717	45645917	57643	ZSWIM5	NM_020883	26433
chr1	227002895	227003095	5664	PSEN2	NM_012486	55277
chr20	16332203	16332403	55614	KIF16B	NM_001199866	221776
chr8	48525218	48525418	1052	CEBPD	NM_005195	125408
chr12	111505457	111505657	23316	CUX2	NM_015267	33730
chr4	77364866	77365066	57619	SHROOM3	NM_020859	8714
chr3	163177290	163177490	647107	LINC01192	NR_033945	156301
chr3	9211036	9211236	101927416	LOC101927416	NR_121664	23040
chr4	175177060	175177260	80817	CEP44	NM_001040157	27667
chr4	24874140	24874340	91050	CCDC149	NM_001130726	40360
chr2	238411214	238411414	102465486	MIR6811	NR_106869	8259
chr20	44884099	44884299	64405	CDH22	NM_021248	52938
chr5	65278629	65278829	100303749	LOC100303749	NR_028474	37328
chr10	134923797	134923997	84435	GPR123	NM_001291085	8148
chr7	37241206	37241406	9844	ELMO1	NM_001206482	151966
chr6	166385617	166385817	441177	LINC00602	NR_027284	15321
chrX	106985095	106985295	1831	TSC22D3	NM_004089	24904
chr16	757222	757422	146330	FBXL16	NM_153350	1497
chr7	3615854	3616054	221935	SDK1	NM_152744	274875
chr14	77512031	77512231	283575	LOC283575	NR_110554	4740
chr6	30894618	30894818	389376	SFTA2	NM_205854	5234
chr2	36624956	36625156	51232	CRIM1	NM_016441	41687
chr12	56241765	56241965	4327	MMP19	NR_073606	5098
chr10	28689096	28689296	102465880	MIR8086	NR_107053	110917
chr11	3180592	3180792	114879	OSBPL5	NM_001144063	5890
chr4	100939268	100939468	256880	LOC256880	NR_002799	67733
chr17	38490179	38490379	5914	RARA	NM_001024809	7991
chr12	47606246	47606446	100233209	PCED1B-AS1	NR_026544	3880
chr20	60930829	60931029	101928158	LAMA5-AS1	NR_109923	2864
chr2	28884497	28884697	5500	PPP1CB	NM_206876	90016
chr9	108081576	108081776	23446	SLC44A1	NM_001286730	74783
chr20	42816082	42816282	57158	JPH2	NM_175913	36
chr6	20667025	20667225	54901	CDKAL1	NM_017774	132438
chr20	49545969	49546169	101927631	LOC101927631	NR_110009	1451
chr17	17677573	17677773	140771	SMCR5	NR_024007	5170
chr5	2093995	2094195	102465854	MIR548BA	NR_107011	110067
chr8	110593319	110593519	9166	EBAG9	NM_001278938	40565
chr4	129492977	129493177	79960	JADE1	NM_199320	237700
chr8	128684424	128684624	100270680	CASC11	NR_117101	61689
chr22	43391511	43391711	11252	PACSIN2	NM_001184970	19573
chr12	109130326	109130526	23603	CORO1C	NM_014325	5100
chr1	55008546	55008746	26027	ACOT11	NM_147161	5160
chr2	224624868	224625068	130340	AP1S3	NR_110906	77351
chr5	171960989	171961189	285590	SH3PXD2B	NM_001017995	79562
chr4	95966592	95966792	658	BMPR1B	NM_001256793	6137
chr11	118790580	118790780	283149	BCL9L	NM_182557	9067
chr2	109589261	109589461	10913	EDAR	NM_022336	16467
chr2	207998703	207998903	8609	KLF7	NM_001270944	58
chr12	32552210	32552410	121512	FGD4	NM_139241	102730
chr11	99564694	99564894	53942	CNTN5	NM_175566	137919
chr5	178783697	178783897	9509	ADAMTS2	NM_021599	11366
chr1	218794401	218794601	728463	TGFB2-AS1	NR_046268	275481
chr14	70222597	70222797	6430	SRSF5	NM_001039465	11131
chr2	235995391	235995591	23677	SH3BP4	NM_014521	134864
chr11	34340215	34340415	25841	ABTB2	NM_145804	39240
chr6	44623152	44623352	100616352	MIR4642	NR_039785	219875
chr3	14330609	14330809	101927565	LINC01267	NR_110135	63359
chr12	42629326	42629526	10138	YAF2	NM_001190977	2663
chr6	422620	422820	3662	IRF4	NM_001195286	30982
chr9	140506761	140506961	85026	ARRDC1-AS1	NR_122036	6120
chr20	62711844	62712044	4987	OPRL1	NM_000913	474
chr7	150103682	150103882	728743	LOC728743	NR_027237	943
chr13	40926533	40926733	646982	LINC00598	NR_024505	128510
chr19	47808755	47808955	728	C5AR1	NM_001736	4248
chr10	47019061	47019261	9721	GPRIN2	NM_014696	25616
chr8	102388311	102388511	83955	NACAP1	NR_002182	7291
chr7	75698753	75698953	4191	MDH2	NR_104165	21517
chr20	17549610	17549810	631	BFSP1	NM_001278608	155
chr2	10986406	10986606	10130	PDIA6	NM_001282705	8403
chr5	58887913	58888113	5144	PDE4D	NM_006203	5689
chr2	234330994	234331194	8527	DGKD	NM_003648	34295
chr19	7199880	7200080	3643	INSR	NM_000208	94031
chr17	39957219	39957419	10609	LEPREL4	NM_006455	11132
chr11	118791498	118791698	283149	BCL9L	NM_182557	9985
chr7	73172997	73173197	1365	CLDN3	NM_001306	11503
chr8	37374016	37374216	100507420	LOC100507420	NR_121621	4788
chr16	85510050	85510250	23199	GSE1	NM_001134473	134878
chr13	111173367	111173567	100874203	COL4A2-AS1	NR_046583	12941
chr12	127610566	127610766	101927592	LOC101927592	NR_104646	65724
chr1	8234899	8235099	50651	SLC45A1	NM_001080397	143145
chr1	167586736	167586936	92241	RCSD1	NM_052862	12637
chr6	166401600	166401800	90632	LINC00473	NR_026860	173
chr10	91236671	91236871	101926906	LOC101926906	NR_120614	21024
chr1	8250074	8250274	50651	SLC45A1	NM_001080397	127970
chr16	23374024	23374224	6338	SCNN1B	NM_000336	60534
chr11	16945587	16945787	144100	PLEKHA7	NM_175058	90276
chr14	69017209	69017409	677	ZFP36L1	NM_001244698	243322
chr7	23333139	23333339	115416	MALSU1	NM_138446	5700
chr1	26363032	26363232	7780	SLC30A2	NM_001004434	9472
chr2	160802921	160803121	4065	LY75	NM_002349	41754
chr20	49011920	49012120	101927586	LINC01271	NR_109950	74141
chr13	73628877	73629077	688	KLF5	NM_001286818	136
chr4	88330612	88330812	53343	NUDT9	NM_001248011	13015
chr2	232469509	232469709	165100	C2orf57	NM_152614	12035
chr7	54416926	54417126	102723605	LINC01445	NR_120516	18637
chr5	106810353	106810553	1946	EFNA5	NM_001962	196143
chr1	206882390	206882590	9261	MAPKAPK2	NM_004759	24126
chr7	130896327	130896527	4289	MKLN1	NM_001145354	101573
chr14	37466158	37466358	100616280	MIR4503	NR_039725	44662
chr7	139553545	139553745	6916	TBXAS1	NR_029394	24694
chr20	42741898	42742098	57158	JPH2	NM_175913	74220
chr6	14733373	14733573	102216342	LINC01108	NR_108096	447788
chr9	110310688	110310888	9314	KLF4	NM_004235	58741
chr6	35012380	35012580	6954	TCP11	NM_001261818	96707
chr9	124135365	124135565	2040	STOM	NM_001270527	2883
chr18	50025387	50025587	1630	DCC	NM_005215	158946
chr11	61588582	61588782	3992	FADS1	NM_013402	4153
chr20	6370372	6370572	101929244	CASC20	NR_109953	36906
chr8	29452151	29452351	619351	LINC00589	NR_026765	153374
chr1	23912158	23912358	3399	ID3	NM_002167	25973
chr6	42371744	42371944	55809	TRERF1	NM_033502	47945
chr1	205585927	205586127	2005	ELK4	NM_021795	15973
chr3	14337371	14337571	101927565	LINC01267	NR_110135	56597
chr2	20407998	20408198	6382	SDC1	NM_002997	16829
chr17	45960677	45960877	6668	SP2	NM_003110	12738
chr22	33392822	33393022	8224	SYN3	NM_003490	9884
chr9	100991729	100991929	102465514	MIR6854	NR_106913	330
chr4	41434784	41434984	22998	LIMCH1	NM_001289122	72083
chr15	96727673	96727873	7026	NR2F2	NM_001145155	141383
chr5	169109255	169109455	1794	DOCK2	NM_004946	45105
chr5	39807453	39807653	102467077	LINC00603	NR_104633	244839
chr13	43631844	43632044	29103	DNAJC15	NM_013238	34583
chr9	35907885	35908085	158376	LINC00961	NR_024283	1494
chr14	92070968	92071168	55671	SMEK1	NM_001284281	94244
chr1	201269183	201269383	5317	PKP1	NM_000299	16704
chr9	132318835	132319035	28989	NTMT1	NM_001286796	52227
chr9	74754845	74755045	9615	GDA	NM_001242506	9321
chr18	21656363	21656563	125488	TTC39C	NM_001292030	36853
chr2	189438221	189438421	116093	DIRC1	NM_052952	216510
chr12	53443431	53443631	23371	TENC1	NM_170754	303
chr1	32967624	32967824	653121	ZBTB8A	NM_001040441	37021
chr5	129678003	129678203	337876	CHSY3	NM_175856	437581
chrX	41069706	41069906	1654	DDX3X	NM_001356	122844
chr22	33935279	33935479	100616295	MIR4764	NR_039921	102724
chr11	66248090	66248290	101928069	LOC101928069	NR_120586	470
chr18	20193364	20193564	101927571	LOC101927571	NR_110782	173336
chr16	80057698	80057898	101928248	LOC101928248	NR_104661	228653
chr1	8272131	8272331	50651	SLC45A1	NM_001080397	105913
chr19	39221959	39222159	147968	CAPN12	NM_144691	13055
chr1	172715559	172715759	356	FASLG	NM_000639	87475
chr3	93877927	93878127	200895	DHFRL1	NM_001195643	95960
chr20	39259917	39260117	9935	MAFB	NM_005461	57863
chr12	116255373	116255573	693205	MIR620	NR_030351	330986
chr2	28021867	28022067	9553	MRPL33	NM_004891	27384
chr17	80255338	80255538	924	CD7	NM_006137	20042
chr7	214646	214846	56975	FAM20C	NM_020223	21778
chr1	8403587	8403787	50651	SLC45A1	NM_001080397	25543
chr8	110605583	110605783	55638	SYBU	NM_001099756	49736
chr8	66940135	66940335	85479	DNAJC5B	NM_033105	6445
chr20	58387432	58387632	116154	PHACTR3	NM_183244	91268
chr12	92424513	92424713	256021	C12orf79	NR_046159	110876
chr10	12331293	12331493	57118	CAMK1D	NM_020397	60189
chr15	40029367	40029567	161835	FSIP1	NM_152597	45572
chr10	90217485	90217685	55328	RNLS	NM_001031709	125497
chr14	65815826	65816026	100616176	MIR4708	NR_039857	14025
chr1	54593300	54593500	200008	CDCP2	NM_201546	25279
chr5	133845188	133845388	101927934	LOC101927934	NR_105045	3046
chr4	24220874	24221074	693158	MIR573	NR_030299	300939
chr1	229980614	229980814	2590	GALNT2	NM_001291866	212821
chr15	29963321	29963521	23359	FAM189A1	NM_015307	100494
chr14	100498376	100498576	51466	EVL	NM_016337	33274
chr16	66550841	66551041	7084	TK2	NM_001272050	32787
chr3	83072273	83072473	2632	GBE1	NM_000158	1261423
chr1	8229857	8230057	54206	ERRFI1	NM_018948	143564
chr16	66953034	66953234	1014	CDH16	NM_004062	247
chr6	160815084	160815284	6581	SLC22A3	NM_021977	45780
chr4	52830337	52830537	339977	LRRC66	NM_001024611	53349
chr2	46875444	46875644	9419	CRIPT	NM_014171	31234
chr10	114391442	114391642	100422909	MIR4295	NR_036177	2386
chr10	106091062	106091262	85450	ITPRIP	NM_001272012	2412
chr12	62996196	62996396	283416	LINC01465	NR_121682	918
chr10	112124475	112124675	10285	SMNDC1	NM_005871	59868
chr1	152140996	152141196	126638	RPTN	NM_001122965	9392
chr6	142683051	142683251	57211	GPR126	NM_001032395	60096
chr6	10505818	10506018	2651	GCNT2	NM_145649	15649
chr20	4096840	4097040	54498	SMOX	NM_001270691	32485
chr9	117300691	117300891	25861	DFNB31	NM_015404	33055
chr2	121156757	121156957	3625	INHBB	NM_002193	53139
chr5	118774997	118775197	3295	HSD17B4	NM_001292027	13040
chr9	132332414	132332614	28989	NTMT1	NM_001286796	38648
chr2	39606978	39607178	8491	MAP4K3	NM_001270425	57375
chr12	109549035	109549235	7374	UNG	NM_003362	13213
chr7	74007824	74008024	2969	GTF2I	NM_033001	64066
chr5	76399303	76399503	84327	ZBED3	NM_032367	16373
chr5	127292901	127293101	644873	LINC01184	NR_015360	125765
chr2	113555502	113555702	3552	IL1A	NM_000575	12631
chr17	53529895	53530095	23531	MMD	NM_012329	30654
chr21	16247728	16247928	8204	NRIP1	NM_003489	189298
chr5	32225643	32225843	64083	GOLPH3	NM_022130	51318
chr20	14269163	14269363	23767	FLRT3	NM_013281	49050
chr17	65418214	65418414	26207	PITPNC1	NM_181671	44918
chr17	7364712	7364912	1140	CHRNB1	NM_000747	16407
chr16	56641147	56641347	4502	MT2A	NM_005953	1230
chr1	43707079	43707279	128218	TMEM125	NM_144626	28485
chr10	3852439	3852639	1316	KLF6	NM_001160124	25066
chr2	67673861	67674061	54465	ETAA1	NM_019002	49520
chr7	155344539	155344739	285888	CNPY1	NM_001103176	18100
chr5	66553405	66553605	4064	CD180	NM_005582	60888
chr16	48666296	48666496	9683	N4BP1	NM_153029	22276
chr17	80240753	80240953	1453	CSNK1D	NR_110578	9235
chr21	45132587	45132787	8566	PDXK	NM_003681	6290
chr10	30235846	30236046	57608	KIAA1462	NM_020848	112542
chr2	38030283	38030483	101929559	LINC00211	NR_110011	26471
chr15	70654904	70655104	7090	TLE3	NM_001282979	264748
chr3	137798305	137798505	199221	DZIP1L	NM_001170538	33917
chr9	2248716	2248916	6595	SMARCA2	NM_001289400	90361
chr1	208000221	208000421	148696	LOC148696	NR_026817	8598
chr9	4290535	4290735	169792	GLIS3	NM_001042413	9400
chr11	113234250	113234450	255239	ANKK1	NM_178510	24162
chr9	112951481	112951681	401546	C9orf152	NM_001012993	18832
chr10	47391457	47391657	439965	FAM35DP	NR_027634	11838
chr8	110052889	110053089	7201	TRHR	NM_003301	46663
chr1	10806107	10806307	54897	CASZ1	NM_017766	50526
chr7	2349819	2350019	29886	SNX8	NM_013321	4180
chr7	45019520	45019720	64005	MYO1G	NM_033054	916
chr16	12231275	12231475	92017	SNX29	NM_032167	160774
chr1	31261531	31261731	7805	LAPTM5	NM_006762	30948
chr5	91202303	91202503	57561	ARRDC3	NM_020801	523254
chr6	7561938	7562138	1832	DSP	NM_001008844	20169
chr5	172379310	172379510	100268168	LOC100268168	NR_026683	6368
chr3	156534941	156535141	730091	LINC00886	NR_038387	190
chr10	33625172	33625372	8829	NRP1	NM_001024628	1439
chr15	35601022	35601222	100500904	MIR3942	NR_037507	63443
chr19	755269	755469	126353	MISP	NM_173481	4224
chr8	61300982	61301182	100505532	LINC01301	NR_103854	25295
chr1	208351538	208351738	5362	PLXNA2	NM_025179	66027
chr3	183088672	183088872	23101	MCF2L2	NM_015078	57285
chr16	4536227	4536427	3163	HMOX2	NM_001286270	9492
chr8	37721618	37721818	55290	BRF2	NM_018310	14287
chr2	235930437	235930637	23677	SH3BP4	NM_014521	69910
chr3	24187585	24187785	101927854	LOC101927854	NR_121667	5129
chr14	82854191	82854391	101928559	LOC101928559	NR_110074	764886
chr1	225924114	225924314	6726	SRP9	NM_003133	41300
chr2	43277523	43277723	102723854	LOC102723854	NR_110585	10941
chr19	18128462	18128662	27106	ARRDC2	NM_001286826	9586
chr11	86270682	86270882	10873	ME3	NM_001014811	112458
chr1	159568220	159568420	325	APCS	NM_001639	10705
chr17	41534415	41534615	100313779	MIR2117	NR_031751	12342
chr9	86047238	86047438	257019	FRMD3	NM_001244960	35319
chr5	111568327	111568527	101927023	LOC101927023	NR_110559	4448
chr15	83588297	83588497	9455	HOMER2	NM_004839	33079
chr17	73696392	73696592	3691	ITGB4	NM_000213	21023
chr3	14208837	14209037	7508	XPC	NM_001145769	11235
chr10	134231712	134231912	170394	PWWP2B	NM_138499	21111
chr8	145236553	145236753	727957	MROH1	NM_001288814	33106
chr9	82104238	82104438	7091	TLE4	NM_001282760	82349
chr6	134484146	134484346	6446	SGK1	NM_001291995	11788
chr13	50432779	50432979	220429	CTAGE10P	NR_003268	31665
chr15	68311748	68311948	8554	PIAS1	NM_016166	34723
chr4	14669629	14669829	441009	CPEB2-AS1	NR_038857	333940
chr10	11918050	11918250	219731	PROSER2-AS1	NR_038222	18559
chr2	218817965	218818165	7145	TNS1	NM_022648	9269
chr8	22442785	22442985	64236	PDLIM2	NM_176871	4899
chr22	33936456	33936656	100616295	MIR4764	NR_039921	103901
chr5	169563018	169563218	2299	FOXI1	NM_012188	30202
chr13	67507586	67507786	100874086	PCDH9-AS3	NR_046636	43834
chr5	142974870	142975070	100846991	MIR5197	NR_049829	84454
chr12	32600881	32601081	121512	FGD4	NM_139241	54059
chrX	41064543	41064743	8239	USP9X	NM_001039591	119756
chr14	50386852	50387052	382	ARF6	NM_001663	27217
chrX	106943596	106943796	1831	TSC22D3	NM_001015881	16015
chr7	3278982	3279182	221935	SDK1	NM_152744	61997
chr4	186631268	186631468	8470	SORBS2	NM_001145675	53245
chr14	105438838	105439038	113146	AHNAK2	NM_138420	5756
chr14	90968495	90968695	400238	LINC00642	NR_033986	47022
chr12	6387737	6387937	55200	PLEKHG6	NM_018173	31764
chr9	75654212	75654412	216	ALDH1A1	NM_000689	86079
chr5	172329938	172330138	100268168	LOC100268168	NR_026683	55740
chr21	35135848	35136048	6453	ITSN1	NM_001001132	121165
chr13	37457657	37457857	4093	SMAD9	NM_005905	36652
chr7	17029725	17029925	155465	AGR3	NM_176813	108212
chr22	19594984	19595184	150185	LINC00895	NR_024381	40722
chr17	40431818	40432018	6777	STAT5B	NM_012448	3494
chr8	128403410	128403610	101805488	CCAT2	NR_109834	9133
chr6	74484271	74484471	101928489	LOC101928489	NR_110889	78517
chr1	15682730	15682930	79180	EFHD2	NM_024329	53560
chr11	34689413	34689613	26298	EHF	NM_001206616	35503
chr3	33244490	33244690	26032	SUSD5	NM_015551	16117
chr4	57594793	57594993	84525	HOPX	NM_001145460	47021
chr12	6448025	6448225	7132	TNFRSF1A	NM_001065	3158
chr1	68345992	68346192	55970	GNG12	NM_018841	46937
chr10	97488445	97488645	953	ENTPD1	NM_001098175	17010
chr17	16922033	16922233	23164	MPRIP	NM_201274	23940
chr5	153668687	153668887	55568	GALNT10	NM_198321	98493
chr19	40763026	40763226	693226	MIR641	NR_030371	25422
chr12	21712722	21712922	80763	SPX	NM_030572	33567
chr2	136879703	136879903	7852	CXCR4	NM_003467	4078
chr13	52480843	52481043	83446	CCDC70	NM_031290	44827
chr12	50651779	50651979	100302220	MIR1293	NR_031625	23884
chr1	204375092	204375292	84919	PPP1R15B	NM_032833	5753
chr6	42228814	42229014	55173	MRPS10	NM_018141	43281
chr1	110490673	110490873	10768	AHCYL1	NM_001242673	36613
chr12	57335082	57335282	121214	SDR9C7	NM_148897	6993
chr22	24641611	24641811	2687	GGT5	NM_004121	601
chr17	57946873	57947073	51174	TUBD1	NM_001193613	23333
chr1	234952818	234953018	100506810	LINC01132	NR_038856	93130
chr12	84287019	84287219	55117	SLC6A15	NM_018057	1019489
chr8	17764968	17765168	2267	FGL1	NM_201552	12021
chr17	64779605	64779805	693219	MIR634	NR_030364	3484
chr10	120716326	120716526	340719	NANOS1	NM_199461	72801
chr5	66289351	66289551	101928794	LOC101928794	NR_111908	10531
chr3	6499822	6500022	101927347	LOC101927347	NR_110125	347214
chr2	3795051	3795251	728597	DCDC2C	NM_001287444	43970
chrX	106920365	106920565	1831	TSC22D3	NM_001015881	39246
chr9	13034047	13034247	8777	MPDZ	NM_001261407	245416
chr3	54925520	54925720	100874237	CACNA2D3-AS1	NR_046666	9662
chr1	9496477	9496677	100506022	LOC100506022	NR_104622	7522
chr2	46542513	46542713	2034	EPAS1	NM_001430	18073
chr17	188887	189087	100506388	LOC100506388	NM_001242780	7992
chr10	45459665	45459865	83937	RASSF4	NM_032023	4547
chr15	22484558	22484758	646396	REREP3	NR_033735	61906
chr1	178506703	178506903	400798	C1orf220	NR_033186	5127
chr4	74988903	74989103	2920	CXCL2	NM_002089	24006
chr19	5345886	5346086	5802	PTPRS	NM_130855	5172
chr10	73732420	73732620	9469	CHST3	NM_004273	8401
chr10	121302281	121302481	6001	RGS10	NM_001005339	159
chr12	25738191	25738391	160492	LMNTD1	NM_001145729	32074
chr3	24000951	24001151	9975	NR1D2	NM_001145425	13440
chr12	81021592	81021792	4618	MYF6	NM_002469	79715
chr11	34661581	34661781	26298	EHF	NM_001206616	7671
chr4	147173171	147173371	11157	LSM6	NM_007080	76437
chr17	37378475	37378675	342667	STAC2	NM_198993	3465
chr10	114666769	114666969	6934	TCF7L2	NM_001198525	43139
chr19	2532894	2533094	4616	GADD45B	NM_015675	56872
chr8	29716380	29716580	286135	FAM183CP	NR_024473	62548
chr1	26947440	26947640	100302190	MIR1976	NR_031740	66508
chr7	138645940	138646140	57670	KIAA1549	NM_020910	20024
chr16	70728043	70728243	92154	MTSS1L	NM_138383	8189
chr15	62412733	62412933	388125	C2CD4B	NM_001007595	44649
chr22	46205414	46205614	100616253	MIR4762	NR_039919	49111
chr8	141765375	141765575	27161	AGO2	NM_012154	119829
chr10	114092326	114092526	390003	GUCY2GP	NR_028134	23927
chr16	48526833	48527033	6477	SIAH1	NM_003031	107704
chr20	62207221	62207421	85441	HELZ2	NM_001037335	1729
chr6	46917859	46918059	221395	GPR116	NM_015234	4716
chr10	6821094	6821294	100652997	LINC00706	NR_108074	52
chr16	9459328	9459528	100422920	MIR548X	NR_036166	130655
chr16	14595497	14595697	5073	PARN	NM_002582	128531
chr11	114186600	114186800	4837	NNMT	NM_006169	20166
chr20	37499756	37499956	81610	FAM83D	NM_030919	55098
chr22	17639760	17639960	27440	CECR5	NM_033070	309
chr3	149091643	149091843	100874091	TM4SF1-AS1	NR_109809	3821
chr5	172199396	172199596	1843	DUSP1	NM_004417	1293
chr4	175382969	175383169	100423042	MIR4276	NR_036236	38124
chr1	23514950	23515150	3352	HTR1D	NM_000864	6172
chr1	41961985	41962185	1907	EDN2	NM_001956	11741
chr15	52167013	52167213	29766	TMOD3	NM_014547	45289
chr7	102629755	102629955	10234	LRRC17	NM_005824	76512
chr1	208380778	208380978	5362	PLXNA2	NM_025179	36787
chr12	86159144	86159344	9182	RASSF9	NM_005447	71074
chr1	202026101	202026301	1999	ELF3	NM_001114309	46512
chr17	28691042	28691242	1362	CPD	NM_001304	14799
chr4	187651100	187651300	2195	FAT1	NM_005245	6213
chr19	14607994	14608194	10755	GIPC1	NM_202468	1133
chr8	125667531	125667731	9788	MTSS1	NM_001282971	73117
chr5	131551054	131551254	102465498	MIR6830	NR_106888	2457
chr13	49671676	49671876	22862	FNDC3A	NM_014923	12662
chr7	50570050	50570250	100129427	DDC-AS1	NR_033845	29306
chr10	112189069	112189269	1847	DUSP5	NM_004419	68455
chr5	66564125	66564325	4064	CD180	NM_005582	71608
chr15	72460642	72460842	196996	GRAMD2	NM_001012642	29394
chr9	127059941	127060141	10783	NEK6	NM_001166169	5343
chr14	105202722	105202922	122622	ADSSL1	NM_199165	6595
chr7	47831280	47831480	80099	C7orf69	NM_025031	3508
chr12	32603382	32603582	121512	FGD4	NM_139241	51558
chr11	62355315	62355515	64852	TUT1	NM_022830	3694
chr7	1086624	1086824	115330	GPR146	NM_138445	10416
chr4	157926013	157926213	56034	PDGFC	NM_016205	33567
chr2	24238543	24238743	388931	MFSD2B	NM_001080473	5691
chrX	109325005	109325205	100616491	MIR3978	NR_039774	240
chr20	49039144	49039344	5770	PTPN1	NM_002827	87613
chr12	76660638	76660838	79738	BBS10	NM_024685	81484
chr6	82541232	82541432	55603	FAM46A	NM_017633	78904
chr6	42642650	42642850	5961	PRPH2	NM_000322	47608
chr20	43342926	43343126	8839	WISP2	NM_003881	858
chr6	126110418	126110618	135112	NCOA7	NM_181782	1390
chr16	11104819	11105019	23274	CLEC16A	NM_001243403	66575
chr7	101526132	101526332	1523	CUX1	NM_181552	65351
chr5	149171546	149171746	133522	PPARGC1B	NM_001172699	20144
chr12	104242743	104242943	51559	NT5DC3	NM_001031701	7868
chr12	125564302	125564502	65985	AACS	NM_023928	14478
chr20	10414277	10414477	8195	MKKS	NR_072977	510
chr8	59370739	59370939	1581	CYP7A1	NM_000780	41881
chr21	46392795	46392995	727699	LINC00163	NR_033840	21106
chr19	3429760	3429960	284422	SMIM24	NM_001136503	50680
chr15	30226406	30226606	7082	TJP1	NM_001301025	34496
chr6	144587289	144587489	7402	UTRN	NM_007124	25483
chr17	71856785	71856985	283982	LINC00469	NR_027146	32209
chr9	100834551	100834751	54187	NANS	NM_018946	15693
chr12	92464463	92464663	256021	C12orf79	NR_046159	70926
chr9	131636855	131637055	883	CCBL1	NM_004059	7399
chr5	1202140	1202340	340024	SLC6A19	NM_001003841	531
chr3	57963550	57963750	2317	FLNB	NM_001164319	30476
chr9	101544301	101544501	203286	ANKS6	NM_173551	14393
chr14	65112121	65112321	26030	PLEKHG3	NM_015549	58971
chr3	45659079	45659279	8994	LIMD1	NM_014240	22857
chr18	12640523	12640723	56907	SPIRE1	NM_001128627	16108
chr17	1014277	1014477	29	ABR	NM_001092	2037
chr12	19772990	19773190	121536	AEBP2	NM_001267043	179576
chr10	51555568	51555768	4477	MSMB	NM_138634	6116
chr4	70592298	70592498	27284	SULT1B1	NM_014465	34032
chr13	52344013	52344213	79758	DHRS12	NM_001031719	34185
chr2	47166760	47166960	57217	TTC7A	NM_001288951	1452
chr13	109896082	109896282	100885782	MYO16-AS1	NR_047700	76531
chr15	67042621	67042821	4091	SMAD6	NM_001142861	41792
chr8	48571985	48572185	1052	CEBPD	NM_005195	78641
chr6	76198826	76199026	27145	FILIP1	NR_110608	4619
chr17	70605701	70605901	100499467	LINC00673	NR_036488	16858
chr11	106833694	106833894	2977	GUCY1A2	NM_001256424	55377
chr2	234155776	234155976	55054	ATG16L1	NM_017974	4340
chr16	1985343	1985543	51734	MSRB1	NM_016332	7851
chr13	30384656	30384856	5412	UBL3	NM_007106	40064
chr6	125542073	125542273	7164	TPD52L1	NM_001003395	66754
chr10	101190708	101190908	2805	GOT1	NM_002079	278
chr14	100623110	100623310	123099	DEGS2	NM_206918	2802
chr11	19392107	19392307	89797	NAV2	NM_001111018	19937
chr11	118787523	118787723	283149	BCL9L	NM_182557	6010
chr19	2588032	2588232	4616	GADD45B	NM_015675	112010
chr17	72940213	72940413	347741	OTOP3	NM_001272005	8417
chr9	135990040	135990240	5900	RALGDS	NM_001271776	6497
chr5	121518841	121519041	100505841	LOC100505841	NM_001195535	23071
chr15	41158177	41158377	171177	RHOV	NM_133639	8210
chr5	72245360	72245560	115548	FCHO2	NM_138782	6347
chr4	183129288	183129488	100302270	MIR1305	NR_031640	38943
chr2	47197931	47198131	90411	MCFD2	NM_001171511	29037
chr8	143763330	143763530	8000	PSCA	NM_005672	1557
chr2	86166354	86166554	101928113	LOC101928113	NR_110569	50052
chr3	153840716	153840916	26084	ARHGEF26	NM_001251963	1668
chr7	30294712	30294912	223082	ZNRF2	NM_147128	29110
chr20	60945173	60945373	3911	LAMA5	NM_005560	2905
chr9	84203129	84203329	7088	TLE1	NM_005077	100367
chr20	60925884	60926084	101928158	LAMA5-AS1	NR_109923	2081
chr15	80889173	80889373	100847042	MIR5572	NR_049837	15830
chr4	78025913	78026113	10983	CCNI	NM_006835	28888
chr1	40423087	40423287	84879	MFSD2A	NR_109896	2404
chr1	37945380	37945580	102465438	MIR6732	NR_106790	350
chr12	104252961	104253161	51559	NT5DC3	NM_001031701	18086
chr7	139434350	139434550	28996	HIPK2	NM_022740	43243
chr5	58913331	58913531	5144	PDE4D	NM_006203	31107
chr21	25399750	25399950	101927869	LOC101927869	NR_109963	293840
chr2	218556986	218557186	729582	DIRC3	NR_026597	64230
chr4	87812409	87812609	132989	C4orf36	NM_144645	1066
chr14	55306452	55306652	100422984	MIR4308	NR_036194	38359
chr6	117744970	117745170	6098	ROS1	NM_002944	1948
chr3	130935844	130936044	152195	NUDT16P1	NR_002949	144744
chr14	50459693	50459893	283551	C14orf182	NM_001012706	14445
chr2	198478258	198478458	130132	RFTN2	NM_144629	62226
chr1	151950103	151950303	6281	S100A10	NM_002966	16511
chr9	19192524	19192724	55667	DENND4C	NM_017925	38138
chr21	39512261	39512461	84677	DSCR8	NR_026838	18817
chr1	8135635	8135835	54206	ERRFI1	NM_018948	49342
chr6	74230725	74230925	1915	EEF1A1	NM_001402	70
chr1	109815249	109815449	84722	PSRC1	NM_001005290	10441
chr13	73899591	73899791	100874155	LINC00392	NR_047009	238689
chr20	45962942	45963142	100131496	LOC100131496	NR_024594	15797
chr5	16776774	16776974	4651	MYO10	NM_012334	159511
chr1	200865595	200865795	55765	C1orf106	NM_001142569	1747
chr9	74930836	74931036	100507540	LOC100507540	NR_110952	10585
chr20	49057397	49057597	5770	PTPN1	NM_002827	69360
chr14	27436311	27436511	100423019	MIR4307	NR_036193	58564
chr6	135174577	135174777	64577	ALDH8A1	NM_022568	96583
chr9	118686339	118686539	58483	LINC00474	NR_024032	938
chr5	23419190	23419390	56979	PRDM9	NM_020227	88433
chr13	73763559	73763759	688	KLF5	NM_001730	130730
chr8	128227364	128227564	100507056	CCAT1	NR_108049	4049
chr17	79017690	79017890	10458	BAIAP2	NM_006340	8844
chr13	93162730	93162930	100873970	GPC5-AS2	NR_120382	158370
chr14	95731832	95732032	79789	CLMN	NM_024734	54313
chr5	135342978	135343178	7045	TGFBI	NM_000358	21505
chr15	55679265	55679465	693213	MIR628	NR_030358	14133
chr12	64282791	64282991	57522	SRGAP1	NM_020762	44351
chr1	151809454	151809654	100132111	LOC100132111	NR_024237	1390
chr17	21277990	21278190	3768	KCNJ12	NM_021012	1608
chr13	78096633	78096833	8796	SCEL	NM_144777	13075
chr3	134093990	134094190	51421	AMOTL2	NM_001278683	169
chr5	122614012	122614212	153241	CEP120	NM_001166226	145174
chr20	17980294	17980494	92667	MGME1	NM_052865	30633
chr14	69015853	69016053	677	ZFP36L1	NM_001244698	244678
chr1	22254055	22254255	3339	HSPG2	NM_001291860	9635
chr9	99391487	99391687	8555	CDC14B	NM_003671	9475
chr16	16069128	16069328	4363	ABCC1	NM_004996	25795
chr10	61883075	61883275	288	ANK3	NM_001149	17599
chr17	28671684	28671884	388364	TMIGD1	NM_206832	10719
chr22	18629897	18630097	11274	USP18	NM_017414	2760
chr5	148980591	148980791	389337	ARHGEF37	NM_001001669	19557
chr4	87770447	87770647	345274	SLC10A6	NM_197965	131
chr1	20821414	20821614	55450	CAMK2N1	NM_018584	8786
chr17	72990585	72990785	30850	CDR2L	NM_014603	6959
chr7	54557986	54558186	222008	VSTM2A	NM_182546	51931
chr20	10842234	10842434	101929413	LOC101929413	NR_109866	47586
chr2	111713177	111713377	400997	LOC400997	NR_122074	159888
chr14	79511785	79511985	9369	NRXN3	NR_073546	233796
chr11	17432707	17432907	3767	KCNJ11	NM_001166290	21929
chr4	39666683	39666883	201895	SMIM14	NM_174921	26302
chr5	32852634	32852834	340113	LOC340113	NR_033832	94814
chr16	88827102	88827302	339059	LOC339059	NR_120387	18028
chr3	14419912	14420112	6533	SLC6A6	NR_103507	24063
chr2	9769606	9769806	10971	YWHAQ	NM_006826	1478
chr18	56217108	56217308	115701	ALPK2	NM_052947	78981
chr8	128681200	128681400	100270680	CASC11	NR_117101	64913
chr7	17761939	17762139	101927630	LOC101927630	NR_110013	163506
chr12	52674165	52674365	3887	KRT81	NM_002281	11034
chr7	95258144	95258344	5166	PDK4	NM_002612	32319
chr11	2881768	2881968	55539	KCNQ1DN	NR_024627	9394
chr2	220443978	220444178	3623	INHA	NM_002191	7125
chr13	110228647	110228847	101409253	LINC00676	NR_103846	151873
chr15	99440596	99440796	145814	PGPEP1L	NM_001102612	108189
chr15	72072674	72072874	10002	NR2E3	NM_014249	30113
chr1	195863627	195863827	100616363	MIR4735	NR_039888	687884
chr17	38642456	38642656	84951	TNS4	NM_032865	15298
chr6	151348354	151348554	25902	MTHFD1L	NM_001242768	160986
chr9	96897639	96897839	406881	MIRLET7A1	NR_029476	40499
chr19	3350487	3350687	4782	NFIC	NM_205843	8973
chr11	34652173	34652373	26298	EHF	NM_001206616	1737
chr17	19251047	19251247	100302256	MIR1180	NR_031591	3260
chr16	87884274	87884474	102465464	MIR6775	NR_106833	16108
chrX	20848389	20848589	22866	CNKSR2	NM_001168649	544046
chr4	6752687	6752887	9778	KIAA0232	NM_014743	31671
chr1	8065011	8065211	54206	ERRFI1	NM_018948	21282
chr2	63236776	63236976	100132215	LOC100132215	NR_027069	37970
chr7	151495781	151495981	51422	PRKAG2	NM_001040633	16076
chr9	116875456	116875656	113220	KIF12	NM_138424	14219
chr21	36590204	36590404	861	RUNX1	NM_001754	168709
chr18	47834678	47834878	30827	CXXC1	NM_001101654	20086
chr14	103540569	103540769	9578	CDC42BPB	NM_006035	16927
chr13	43294716	43294916	144809	FAM216B	NM_182508	60869
chr2	102737201	102737401	3554	IL1R1	NM_000877	21934
chr16	23269696	23269896	6338	SCNN1B	NM_000336	43794
chr3	30327920	30328120	7048	TGFBR2	NM_003242	319973
chr14	62109083	62109283	3091	HIF1A	NM_181054	52935
chr5	77946449	77946649	10184	LHFPL2	NM_005779	1901
chr5	1962783	1962983	102465854	MIR548BA	NR_107011	21145
chr17	72189108	72189308	6169	RPL38	NM_001035258	10586
chr20	60929114	60929314	101928158	LAMA5-AS1	NR_109923	1149
chr17	59646333	59646533	342538	NACA2	NM_199290	22130
chrX	122221144	122221344	2892	GRIA3	NM_001256743	96851
chr1	8131076	8131276	54206	ERRFI1	NM_018948	44783
chr17	71796408	71796608	400620	LOC400620	NR_040020	13548
chr12	31988441	31988641	440093	H3F3C	NM_001013699	43366
chr3	150063116	150063316	101928022	LINC01214	NR_110187	21682
chr16	85541136	85541336	23199	GSE1	NM_001134473	103792
chr1	153606241	153606441	26097	CHTOP	NM_001244664	116
chr9	85747827	85748027	158158	RASEF	NM_152573	69884
chr6	148892110	148892310	10090	UST	NM_005715	176060
chr14	100905654	100905854	79446	WDR25	NM_024515	62922
chr11	69794606	69794806	101928443	LOC101928443	NR_120530	115324
chr17	17886892	17887092	83450	LRRC48	NM_001130092	10866
chr19	18617920	18618120	8178	ELL	NM_006532	14917
chr2	223383957	223384157	130367	SGPP2	NM_152386	94736
chr18	3652776	3652976	84777	DLGAP1-AS2	NR_119377	49142
chr13	98982278	98982478	100422881	MIR3170	NR_036129	121601
chr11	69045587	69045787	26579	MYEOV	NM_001300923	15917
chr1	186818426	186818626	5321	PLA2G4A	NM_024420	20495
chr6	166419610	166419810	90632	LINC00473	NR_026860	18183
chr3	151988073	151988273	401093	MBNL1-AS1	NR_027038	758
chr15	71044554	71044754	55075	UACA	NM_018003	11196
chr16	51573093	51573293	101927364	LOC101927364	NR_110916	223236
chr3	5028614	5028814	8553	BHLHE40	NM_003670	7618
chr14	65491690	65491890	100616490	MIR4706	NR_039855	19615
chr5	55653291	55653491	102467147	LOC102467147	NR_104664	124205
chr18	21795479	21795679	114876	OSBPL1A	NM_018030	56617
chr4	187468436	187468636	4543	MTNR1A	NM_005958	8001
chr16	66537054	66537254	101927726	CTD-2258A20.5	NR_109960	26849
chr3	71581825	71582025	100302112	MIR1284	NR_031697	9315
chr7	101591977	101592177	1523	CUX1	NM_181552	131196
chr6	8216585	8216785	9521	EEF1E1	NM_004280	113857
chr1	94167452	94167652	8412	BCAR3	NM_003567	20158
chr15	89644500	89644700	11057	ABHD2	NM_152924	13220
chr5	40552407	40552607	5734	PTGER4	NM_000958	127524
chr5	173193481	173193681	101928136	LOC101928136	NR_108027	20369
chr17	2591787	2591987	102465465	MIR6776	NR_106834	4326
chr10	73983094	73983294	51008	ASCC1	NR_045564	6302
chr10	112599945	112600145	282997	PDCD4-AS1	NR_026932	30617
chr22	47226345	47226545	25771	TBC1D22A	NM_001284305	56622
chr11	67780845	67781045	221	ALDH3B1	NM_001290058	3171
chr16	16105072	16105272	4363	ABCC1	NM_004996	61739
chrX	25031102	25031302	170302	ARX	NM_139058	2863
chr9	124049298	124049498	2934	GSN	NM_001258030	541
chr19	3054482	3054682	7089	TLE2	NM_001144761	6949
chr6	138132686	138132886	7128	TNFAIP3	NM_001270508	55538
chr11	76485115	76485315	25987	TSKU	NM_001258210	8141
chr8	124417847	124418047	29028	ATAD2	NM_014109	9242
chr2	38323470	38323670	1545	CYP1B1	NM_000104	20247
chr10	81808696	81808896	80195	TMEM254	NM_001270371	29605
chr11	2846706	2846906	55539	KCNQ1DN	NR_024627	44456
chr16	72911379	72911579	463	ZFHX3	NM_006885	170795
chr1	229234434	229234634	5867	RAB4A	NM_001271998	172274
chr10	77793373	77793573	83938	C10orf11	NM_032024	250955
chr9	33249467	33249667	27290	SPINK4	NM_014471	9372
chr17	73092219	73092419	9121	SLC16A5	NM_004695	8284
chr15	79090880	79091080	11173	ADAMTS7	NM_014272	12793
chr1	68215640	68215840	1647	GADD45A	NM_001199742	64881
chr12	746911	747111	4815	NINJ2	NM_001294346	5840
chr9	119000809	119001009	5069	PAPPA	NM_002581	84839
chr13	21607702	21607902	26524	LATS2	NM_014572	27920
chr6	71108866	71109066	57579	FAM135A	NM_020819	14140
chr6	33558442	33558642	401253	LINC00336	NR_027908	2573
chr19	3672195	3672395	23396	PIP5K1C	NM_012398	28182
chr17	43656530	43656730	644172	LOC644172	NR_026901	23118
chr8	142028904	142029104	5747	PTK2	NM_153831	17592
chr11	34876485	34876685	8050	PDHX	NM_001135024	61091
chr21	45005943	45006143	102464825	MIR6070	NR_106718	23827
chr1	38474803	38475003	51118	UTP11L	NM_016037	3480
chr6	165970069	165970269	10846	PDE10A	NR_045597	105419
chr3	134071071	134071271	102466744	MIR6827	NR_106885	15533
chr19	18740770	18740970	55295	KLHL26	NM_018316	6967
chr12	88935477	88935677	4254	KITLG	NM_003994	38673
chr22	38618900	38619100	23764	MAFF	NM_001161573	19974
chr20	25258585	25258785	5834	PYGB	NM_002862	29980
chr2	62652183	62652383	200728	TMEM17	NM_198276	81321
chr11	114025265	114025465	7704	ZBTB16	NM_001018011	94078
chr5	93769131	93769331	285600	KIAA0825	NM_173665	185078
chr3	170763317	170763517	6514	SLC2A2	NM_000340	18649
chr9	97563106	97563306	100313780	MIR2278	NR_031755	9037
chr20	5746832	5747032	149840	C20orf196	NM_152504	15890
chr3	187984843	187985043	4026	LPP	NM_001167671	41751
chr5	97232449	97232649	102546227	LINC01340	NR_105028	392150
chr15	69908008	69908208	145837	LOC145837	NR_026979	54050
chr4	98417368	98417568	101410545	STPG2-AS1	NR_102713	129392
chr9	14179519	14179719	4781	NFIB	NM_001282787	1182
chr8	109986935	109987135	7201	TRHR	NM_003301	112617
chr7	2232981	2233181	8379	MAD1L1	NM_001013837	39502
chr12	125093689	125093889	9612	NCOR2	NM_001077261	41779
chr18	51780783	51780983	11201	POLI	NM_007195	14965
chr16	70365962	70366162	100506083	LOC100506083	NR_039997	14588
chr5	142132880	142133080	101926975	LOC101926975	NR_110558	7816
chr4	142486764	142486964	3600	IL15	NR_037840	70884
chr14	103163435	103163635	7187	TRAF3	NM_145726	80280
chr16	2136167	2136367	100188847	MIR1225	NR_030646	4018
chr20	49032229	49032429	101927586	LINC01271	NR_109950	94450
chr17	68683920	68684120	101928165	CASC17	NR_104152	514300
chr19	8420655	8420855	51129	ANGPTL4	NR_104213	8255
chr10	99522770	99522970	6425	SFRP5	NM_003015	8886
chr10	5674008	5674208	79754	ASB13	NR_024581	34450
chr20	48037033	48037233	3745	KCNB1	NM_004975	62048
chr19	18111845	18112045	27106	ARRDC2	NM_001025604	5
chr22	43386995	43387195	11252	PACSIN2	NM_001184970	24089
chr16	29833046	29833246	9961	MVP	NM_017458	1432
chr9	139863657	139863857	5730	PTGDS	NM_000954	8198
chr8	102532962	102533162	79977	GRHL2	NM_024915	28395
chr11	62321403	62321603	100500804	MIR3654	NR_037427	6275
chr2	28600101	28600301	2355	FOSL2	NM_005253	15577
chr7	45929017	45929217	3484	IGFBP1	NM_000596	1159
chr1	229300920	229301120	5867	RAB4A	NM_001271998	105788
chr6	91078739	91078939	100616109	MIR4464	NR_039671	56379
chr22	30603198	30603398	3976	LIF	NM_001257135	39542
chr7	134218032	134218232	57016	AKR1B10	NM_020299	5789
chr17	57902997	57903197	406991	MIR21	NR_029493	15529
chr5	67839135	67839335	5295	PIK3R1	NM_001242466	250840
chr1	8258143	8258343	50651	SLC45A1	NM_001080397	119901
chr4	15133294	15133494	132864	CPEB2	NM_182485	129097
chr3	16101725	16101925	117248	GALNT15	NM_054110	114358
chr16	22217336	22217536	29904	EEF2K	NM_013302	155
chr10	108684955	108685155	114815	SORCS1	NM_001206571	239411
chr14	23276850	23277050	9056	SLC7A7	NR_040448	8151
chr7	80352244	80352444	948	CD36	NM_001289908	76376
chr1	23337325	23337525	729059	C1orf234	NM_001242521	4918
chr13	47188868	47189068	23143	LRCH1	NM_001164213	61673
chr7	11268344	11268544	9678	PHF14	NR_033435	254946
chr12	94178404	94178604	101928731	LOC101928731	NR_110093	46905
chr17	64900937	64901137	27091	CACNG5	NM_145811	27647
chr8	38858828	38859028	8754	ADAM9	NR_027878	4424
chr5	81051163	81051363	23635	SSBP2	NM_001256732	4191
chr17	41694205	41694405	4222	MEOX1	NM_013999	44626
chr8	25547851	25548051	157313	CDCA2	NM_152562	231439
chr5	10288973	10289173	134147	CMBL	NM_138809	19095
chr3	193586735	193586935	100128023	DPPA2P3	NR_027764	125192
chr19	3045199	3045399	7089	TLE2	NM_001144761	2334
chr11	48015416	48015616	5795	PTPRJ	NM_002843	13407
chr3	141129233	141129433	5922	RASA2	NM_006506	76592
chr5	79480499	79480699	256987	SERINC5	NM_001174072	71299
chr2	20001257	20001457	400946	LINC00954	NR_033875	67257
chr17	76879331	76879531	100653515	LOC100653515	NM_001243541	19868
chr5	672182	672382	11076	TPPP	NM_007030	21228
chr3	189873705	189873905	55214	LEPREL1	NM_001134418	33579
chr14	106548782	106548982	8755	ADAM6	NR_002224	110524
chr3	125985131	125985331	10840	ALDH1L1	NM_001270364	85202
chr1	42618776	42618976	2981	GUCA2B	NM_007102	215
chr16	48199246	48199446	94160	ABCC12	NM_033226	18665
chr2	222807924	222808124	151278	CCDC140	NM_153038	354841
chr13	20769152	20769352	2706	GJB2	NM_004004	2138
chr12	6473027	6473227	6337	SCNN1A	NM_001159576	11263
chr7	141156141	141156341	55750	AGK	NM_018238	94836
chr11	110067002	110067202	5962	RDX	NM_002906	100335
chr20	48232318	48232518	5740	PTGIS	NM_000961	47711
chr2	201165791	201165991	26010	SPATS2L	NM_001282743	4712
chr18	21632240	21632440	102724246	LOC102724246	NR_110796	36916
chr10	104429279	104429479	81603	TRIM8	NM_030912	25128
chr21	40189927	40190127	2114	ETS2	NM_005239	12273
chr2	43819697	43819897	63892	THADA	NM_001271643	3316
chr1	207066024	207066224	11009	IL24	NM_001185158	4663
chr13	114918329	114918529	22821	RASA3	NM_007368	20334
chr19	17540592	17540792	93343	MVB12A	NM_138401	10037
chr1	150533830	150534030	100422997	MIR4257	NR_036211	9526
chr15	93696249	93696449	56963	RGMA	NM_020211	63906
chr11	70690629	70690829	220070	SHANK2-AS3	NR_073536	18165
chr9	132536043	132536243	9536	PTGES	NM_004878	20799
chr3	13572752	13572952	2199	FBLN2	NM_001998	17772
chr7	95015077	95015277	5446	PON3	NM_000940	10510
chr5	149877234	149877434	3340	NDST1	NM_001301063	5
chr16	68741773	68741973	999	CDH1	NM_004360	29321
chr12	20983430	20983630	28234	SLCO1B3	NM_019844	19893
chr10	3133707	3133907	5214	PFKP	NM_001242339	22989
chr12	6482219	6482419	6337	SCNN1A	NM_001159576	2071
chr9	131640835	131641035	883	CCBL1	NM_004059	3419
chr9	2810239	2810439	9933	KIAA0020	NM_014878	33791
chr7	36168278	36168478	80820	EEPD1	NM_030636	24457
chr2	1617715	1617915	7837	PXDN	NM_012293	130476
chr11	82730939	82731139	27314	RAB30	NM_001286059	14572
chr6	140427091	140427291	100500879	MIR3668	NR_037441	99197
chr12	70082942	70083142	144453	BEST3	NR_104220	15
chr8	134368488	134368688	10397	NDRG1	NM_001258432	59041
chr2	54266063	54266263	23198	PSME4	NM_014614	68186
chrX	57680645	57680845	158586	ZXDB	NM_007157	62477
chr1	211647873	211648073	343035	RD3	NM_001164688	18286
chr10	99356521	99356721	100847017	MIR5692C2	NR_049868	1647
chr20	14200773	14200973	23767	FLRT3	NM_013281	117440
chr15	69880167	69880367	145837	LOC145837	NR_026979	26209
chr22	46501410	46501610	406883	MIRLET7A3	NR_029478	7118
chr7	130681070	130681270	100506860	LOC100506860	NR_109780	82948
chr15	60666934	60667134	302	ANXA2	NM_004039	23151
chr1	27288446	27288646	126695	KDF1	NM_152365	1645
chr12	18636815	18637015	5288	PIK3C2G	NM_001288774	222442
chr4	69829240	69829440	79799	UGT2A3	NM_024743	11831
chr22	47030940	47031140	23151	GRAMD4	NM_015124	8383
chr16	1129045	1129245	6755	SSTR5	NM_001053	365
chr11	34582265	34582465	2001	ELF5	NM_001243080	47018
chr2	1560633	1560833	7173	TPO	NM_175722	142554
chr1	48532704	48532904	388630	TRABD2B	NM_001194986	70242
chr13	110747172	110747372	1282	COL4A1	NM_001845	212224
chr22	50326875	50327075	79174	CRELD2	NM_001284318	14698
chr18	8704121	8704321	100287082	GACAT2	NR_120598	3398
chr1	233809847	233810047	100616390	MIR4427	NR_039625	50050
chr12	132381126	132381326	8408	ULK1	NM_003565	1948
chr1	92139206	92139406	8317	CDC7	NM_001134420	172642
chr19	39174780	39174980	81	ACTN4	NM_004924	36614
chr8	37761505	37761705	80223	RAB11FIP1	NM_025151	4590
chr15	73158033	73158233	83440	ADPGK	NR_023318	82007
chr1	95218856	95219056	101928079	LINC01057	NR_104131	66881
chr5	58760960	58761160	5144	PDE4D	NM_001197219	108333
chr2	227173737	227173937	646736	LOC646736	NR_046102	166328
chr6	96898351	96898551	23376	UFL1	NM_015323	71250
chr19	55991010	55991210	89887	ZNF628	NM_033113	3412
chr7	95226580	95226780	5166	PDK4	NM_002612	755
chr7	73130170	73130370	6804	STX1A	NM_004603	3747
chr12	52609419	52609619	283404	LINC00592	NR_027358	4806
chr4	151644152	151644352	10586	MAB21L2	NM_006439	141176
chr2	11455228	11455428	9475	ROCK2	NM_004850	29383
chr19	42313440	42313640	1084	CEACAM3	NM_001277163	13019
chr5	177758699	177758899	85007	PHYKPL	NR_103508	98976
chr16	89789144	89789344	92822	ZNF276	NM_001113525	1293
chr3	138518832	138519032	5291	PIK3CB	NM_006219	40731
chr1	10448367	10448567	5226	PGD	NM_002631	10617
chr2	101369239	101369439	4862	NPAS2	NM_002518	67273
chr9	140121656	140121856	643596	RNF224	NM_001190228	261
chr8	1952729	1952929	9920	KBTBD11	NM_014867	30786
chr4	76999490	76999690	419	ART3	NM_001179	3743
chr17	80092045	80092245	2194	FASN	NM_004104	36039
chr12	52890479	52890679	3853	KRT6A	NM_005554	3398
chr15	59862704	59862904	9245	GCNT3	NM_004751	41177
chr12	133047671	133047871	57666	FBRSL1	NM_001142641	19385
chr1	27139277	27139477	84243	ZDHHC18	NM_032283	13823
chr1	43485026	43485226	6513	SLC2A1	NM_006516	60279
chr2	8768681	8768881	101929567	LOC101929567	NR_110257	44859
chr2	46049112	46049312	5581	PRKCE	NM_005400	170170
chr1	53131359	53131559	348378	FAM159A	NM_001042693	32394
chr1	112903210	112903410	55917	CTTNBP2NL	NM_018704	35489
chr2	85664726	85664926	284948	SH2D6	NM_198482	2909
chr1	201562675	201562875	89796	NAV1	NM_020443	54674
chr9	73053558	73053758	687	KLF9	NM_001206	24085
chr17	38177961	38178161	102466757	MIR6884	NR_106944	4601
chr15	83980884	83981084	646	BNC1	NM_001717	27516
chr9	110811647	110811847	9314	KLF4	NM_004235	559700
chr7	139014378	139014578	51631	LUC7L2	NM_001244585	10626
chr10	49541987	49542187	5599	MAPK8	NM_001278547	27406
chr5	171930970	171931170	285590	SH3PXD2B	NM_001017995	49543
chr2	233903976	233904176	4759	NEU2	NM_005383	6695
chr10	97234167	97234367	10580	SORBS1	NM_001290297	33330
chr8	122708359	122708559	3037	HAS2	NM_005328	54829
chr14	22733768	22733968	1603	DAD1	NM_001344	324275
chr2	121752359	121752559	2736	GLI2	NM_005270	197593
chr2	111563152	111563352	55289	ACOXL	NM_001142807	73103
chr2	43358615	43358815	102723854	LOC102723854	NR_110585	92033
chr4	77298668	77298868	339965	CCDC158	NM_001042784	29690
chr19	41427419	41427619	1556	CYP2B7P	NR_001278	2650
chr1	27693495	27693695	9064	MAP3K6	NM_004672	238
chr10	87924118	87924318	442911	MIR346	NR_029907	100327
chr5	106667100	106667300	102467213	LOC102467213	NR_104671	320485
chr6	35699683	35699883	2289	FKBP5	NM_001145775	3423
chr3	48731952	48732152	51517	NCKIPSD	NM_016453	8686
chr8	143369603	143369803	619434	LINC00051	NR_024378	89987
chr7	135468782	135468982	389558	FAM180A	NM_205855	35288
chr11	102191474	102191674	330	BIRC3	NM_182962	3394
chr6	43667429	43667629	55168	MRPS18A	NM_018135	11980
chr8	29537536	29537736	619351	LINC00589	NR_026765	67989
chrX	106917341	106917541	1831	TSC22D3	NM_001015881	42270
chrX	10294813	10295013	1183	CLCN4	NM_001256944	169929
chr14	32979112	32979312	9472	AKAP6	NM_004274	180734
chr8	41467642	41467842	137964	AGPAT6	NM_178819	32036
chr8	38890009	38890209	8754	ADAM9	NR_027878	35605
chr17	39811852	39812052	284116	KRT42P	NR_033415	15501
chr3	189101624	189101824	100874027	TPRG1-AS2	NR_046722	143341
chr17	77016436	77016636	114897	C1QTNF1	NM_153372	2479
chr4	111029118	111029318	79071	ELOVL6	NM_001130721	90553
chr8	128772330	128772530	4609	MYC	NM_002467	24116
chr17	19651797	19651997	218	ALDH3A1	NM_000691	151
chr9	111798472	111798672	407036	MIR32	NR_029506	10006
chr19	7456051	7456251	23370	ARHGEF18	NM_015318	3847
chr17	17395126	17395326	51655	RASD1	NM_001199989	4483
chr13	83639393	83639593	114798	SLITRK1	NM_052910	817035
chr8	31989852	31990052	100856811	NRG1-IT1	NR_104156	106219
chr2	45186070	45186270	6496	SIX3	NM_005413	17134
chr2	11273281	11273481	130813	C2orf50	NM_182500	203
chr1	27304367	27304567	388610	TRNP1	NM_001013642	15727
chr2	233243193	233243393	250	ALPP	NM_001632	54
chr2	230309726	230309926	55022	PID1	NM_017933	173769
chr11	72489076	72489276	100616410	MIR4692	NR_039841	5398
chr12	46783059	46783259	100288798	LOC100288798	NR_125381	5270
chr7	101357760	101357960	93408	MYL10	NM_138403	85284
chr13	97910199	97910399	10150	MBNL2	NM_207304	35750
chr9	131624741	131624941	883	CCBL1	NM_004059	19513
chr7	12755474	12755674	10124	ARL4A	NM_005738	28664
chr22	40654540	40654740	23112	TNRC6B	NM_001162501	80712
chr11	69468770	69468970	595	CCND1	NM_053056	12998
chr21	45425586	45425786	7109	TRAPPC10	NM_003274	6519
chr7	55035231	55035431	1956	EGFR	NM_201284	51393
chr3	141087097	141087297	253461	ZBTB38	NM_001080412	44143
chr15	65337279	65337479	123264	SLC51B	NM_178859	328
chr2	43313652	43313852	102723854	LOC102723854	NR_110585	47070
chr5	130592604	130592804	56990	CDC42SE2	NM_020240	6997
chr4	129581548	129581748	79960	JADE1	NM_199320	149129
chr13	40688783	40688983	100874127	LINC00332	NR_046870	67062
chr12	69181284	69181484	100130075	LOC100130075	NR_073494	17890
chr17	42629823	42630023	2535	FZD2	NM_001466	4888
chr8	48436979	48437179	1052	CEBPD	NM_005195	213647
chr1	24620851	24621051	57822	GRHL3	NM_198173	24860
chr21	44936872	44937072	114038	LINC00313	NR_026863	38869
chr14	28852080	28852280	2290	FOXG1	NM_005249	384097
chr20	47961529	47961729	692057	SNORD12	NR_003030	64410
chr11	33190393	33190593	338739	CSTF3-AS1	NR_034027	7291
chr7	101656377	101656577	1523	CUX1	NM_181552	195596
chr5	172913378	172913578	285593	LOC285593	NR_027108	93158
chrX	40861361	40861561	8239	USP9X	NM_001039591	83426
chr12	88702816	88703016	160418	TMTC3	NM_181783	166844
chr4	143051821	143052021	3600	IL15	NR_037840	494173
chr17	70464793	70464993	100499467	LINC00673	NR_036488	124050
chr8	16668546	16668746	26281	FGF20	NM_019851	191028
chr1	151966438	151966638	6281	S100A10	NM_002966	176
chr16	74774856	74775056	79152	FA2H	NM_024306	33773
chr12	115093922	115094122	6926	TBX3	NM_016569	27947
chr19	752691	752891	126353	MISP	NM_173481	1646
chr13	66887641	66887841	100874064	PCDH9-AS2	NR_046527	511559
chr16	23421402	23421602	91949	COG7	NM_153603	43010
chr16	4630345	4630545	342346	C16orf96	NM_001145011	23955
chr2	224095102	224095302	23704	KCNE4	NM_080671	178555
chr2	236071094	236071294	23677	SH3BP4	NM_014521	210567
chr2	181596023	181596223	101669767	SCHLAP1	NR_104325	39293
chr4	142271234	142271434	100507639	LOC100507639	NR_121625	17563
chr2	85131911	85132111	9168	TMSB10	NM_021103	751
chr10	104418316	104418516	81603	TRIM8	NM_030912	14165
chr3	127816130	127816330	100874089	RUVBL1-AS1	NR_046645	21578
chrX	39788172	39788372	54880	BCOR	NM_017745	168447
chr4	119988960	119989160	51778	MYOZ2	NM_016599	67878
chr1	86094956	86095156	3491	CYR61	NM_001554	48613
chr4	139428776	139428976	100874047	LINC00499	NR_051987	198012
chr3	183483305	183483505	79929	MAP6D1	NM_024871	59988
chr10	23563083	23563283	387642	C10orf115	NR_103721	34462
chr16	14730737	14730937	51283	BFAR	NM_016561	4170
chr10	50760248	50760448	101243544	ERCC6-PGBD3	NM_001277059	12764
chr10	106079054	106079254	101927472	LOC101927472	NR_120622	3967
chr2	196183942	196184142	57181	SLC39A10	NM_001127257	337489
chr17	3793944	3794144	84254	CAMKK1	NM_172206	7
chr10	97033317	97033517	9124	PDLIM1	NM_020992	17488
chr10	3542728	3542928	1316	KLF6	NM_001160124	284645
chr6	33788010	33788210	4295	MLN	NM_001040109	16317
chr19	18809202	18809402	23373	CRTC1	NM_015321	14878
chr1	237176481	237176681	645745	MT1HL1	NM_001276687	8863
chr9	123412692	123412892	1955	MEGF9	NM_001080497	63973
chr20	30160788	30160988	100874042	HM13-AS1	NR_046853	178
chr1	48371783	48371983	388630	TRABD2B	NM_001194986	90679
chr16	24712280	24712480	27327	TNRC6A	NM_014494	28668
chr12	133101161	133101361	57666	FBRSL1	NM_001142641	34105
chr1	228973952	228974152	58480	RHOU	NM_021205	103229
chr10	97060105	97060305	9124	PDLIM1	NM_020992	9300
chr17	200661	200861	9501	RPH3AL	NM_006987	1872
chr8	96124780	96124980	79666	PLEKHF2	NM_024613	21068
chr17	75362031	75362231	10801	2015-09-09	NM_001113493	7140
chr19	42129750	42129950	1089	CEACAM4	NM_001817	3592
chr19	15751188	15751388	4051	CYP4F3	NM_001199208	418
chr15	58732489	58732689	3990	LIPC	NM_000236	8415
chr7	38743954	38744154	340286	FAM183B	NR_028347	17365
chr6	107568502	107568702	57673	BEND3	NM_001080450	132966
chr1	44705800	44706000	100874278	ERI3-IT1	NR_046817	4055
chrX	43449118	43449318	4128	MAOA	NM_001270458	64936
chr1	201567152	201567352	89796	NAV1	NM_020443	50197
chr10	25351453	25351653	219670	ENKUR	NM_001270383	345
chr17	55980609	55980809	404093	CUEDC1	NM_001292025	41
chr12	125292243	125292443	949	SCARB1	NM_005505	56176
chr12	104351274	104351474	728568	C12orf73	NM_001135570	381
chr5	175288639	175288839	10814	CPLX2	NM_001008220	9761
chr4	57111758	57111958	57482	KIAA1211	NM_020722	75498
chr9	128255656	128255856	26130	GAPVD1	NM_001282681	194588
chr11	103501503	103501703	100616457	MIR4693	NR_039842	219030
chr19	45657721	45657921	284353	NKPD1	NM_198478	5587
chr15	63117109	63117309	406965	MIR190A	NR_029709	1054
chr17	66374314	66374514	5573	PRKAR1A	NM_001278433	35349
chr12	118240943	118241143	283455	KSR2	NM_173598	164985
chr11	73979417	73979617	101928580	LOC101928580	NR_120556	42889
chr2	121694650	121694850	2736	GLI2	NM_005270	139884
chr1	7326144	7326344	23261	CAMTA1	NM_001242701	480861
chr7	130871644	130871844	4289	MKLN1	NM_001145354	76890
chr5	159339455	159339655	147	ADRA1B	NM_000679	4184
chr5	133847488	133847688	101927934	LOC101927934	NR_105045	5346
chr13	67983010	67983210	5101	PCDH9	NM_020403	178642
chr1	229365670	229365870	5867	RAB4A	NM_001271998	41038
chr5	1416732	1416932	6531	SLC6A3	NM_001044	28711
chr19	50294293	50294493	102465479	MIR6799	NR_106857	729
chr9	72476093	72476293	138255	C9orf135	NM_001010940	40463
chr1	68679551	68679751	79971	WLS	NM_001193334	18578
chr8	102486457	102486657	79977	GRHL2	NM_024915	18110
chr4	120110889	120111089	54532	USP53	NM_019050	22792
chr14	105536737	105536937	29933	GPR132	NM_013345	4950
chr15	64736723	64736923	23060	ZNF609	NM_015042	54795
chr9	97703971	97704171	102466518	MIR6081	NR_106729	123560
chr1	206922150	206922350	3586	IL10	NM_000572	23589
chr2	218552562	218552762	729582	DIRC3	NR_026597	68654
chr13	41634256	41634456	11193	WBP4	NM_007187	1340
chr8	87429284	87429484	11059	WWP1	NM_007013	74391
chr7	155219971	155220171	2020	EN2	NM_001427	30752
chr13	67701365	67701565	5101	PCDH9	NM_020403	103003
chr1	166806123	166806323	57645	POGK	NM_017542	2500
chr7	121250332	121250532	10447	FAM3C	NM_001040020	214010
chr21	37297007	37297207	101928269	LOC101928269	NR_110418	79858
chr11	130479341	130479541	102466873	MIR8052	NR_107019	57188
chr19	16181522	16181722	7171	TPM4	NM_001145160	3306
chr7	134573098	134573298	800	CALD1	NM_033140	2952
chr1	53135407	53135607	65260	COA7	NM_023077	28531
chr2	20271463	20271663	9741	LAPTM4A	NM_014713	19774
chr16	64915106	64915306	1009	CDH11	NM_001797	240713
chr5	10222568	10222768	134145	FAM173B	NR_047668	27353
chr12	94203841	94204041	101928731	LOC101928731	NR_110093	72342
chr1	47272402	47272602	1580	CYP4B1	NM_000779	7833
chr12	3857502	3857702	84766	CRACR2A	NM_032680	4764
chr5	41193934	41194134	729	C6	NM_000065	19661
chr11	66646740	66646940	78999	LRFN4	NM_024036	21965
chr3	14167568	14167768	79188	TMEM43	NM_024334	1229
chr11	59323925	59324125	100422880	MIR3162	NR_036120	38606
chr1	94790931	94791131	9411	ARHGAP29	NM_004815	87724
chr7	151494315	151494515	51422	PRKAG2	NM_001040633	17542
chr7	77634024	77634224	57157	PHTF2	NM_020432	164678
chr20	9441410	9441610	24141	LAMP5	NM_012261	53494
chr20	18171189	18171389	57325	CSRP2BP	NR_028402	45547
chr5	158613342	158613542	153830	RNF145	NM_001199382	21214
chr12	68393131	68393331	100885789	IFNG-AS1	NR_104125	10007
chr2	10496464	10496664	3241	HPCAL1	NM_001258358	12239
chr3	50197177	50197377	6405	SEMA3F	NM_004186	4430
chr8	109079028	109079228	340419	RSPO2	NM_001282863	16303
chr2	12596925	12597125	28951	TRIB2	NR_027303	259972
chr10	11205134	11205334	10659	CELF2	NM_001083591	1758
chr16	30910264	30910464	1489	CTF1	NM_001330	2437
chr7	130774035	130774235	378805	LINC-PINT	NR_024153	17654
chr20	7343379	7343579	102465865	MIR8062	NR_107029	8775
chr17	77852457	77852657	8535	CBX4	NM_003655	39344
chr2	96050562	96050762	51011	FAHD2A	NM_016044	17785
chr11	67141788	67141988	23529	CLCF1	NM_001166212	240
chr5	496309	496509	100288152	LOC100288152	NR_125375	23059
chr12	12061659	12061859	100873754	RNU6-19P	NR_046487	17348
chr20	30184052	30184252	3397	ID1	NM_002165	8933
chr6	134943101	134943301	154092	LINC01010	NR_038219	183674
chr16	23434887	23435087	91949	COG7	NM_153603	29525
chr5	71187890	71188090	9607	CARTPT	NM_004291	173001
chr2	48424323	48424523	3344	FOXN2	NM_002158	117371
chr10	97037886	97038086	9124	PDLIM1	NM_020992	12919
chr7	34238104	34238304	168667	BMPER	NM_133468	293682
chr4	25696181	25696381	10568	SLC34A2	NM_001177999	38196
chr11	65543006	65543206	91056	AP5B1	NM_138368	4956
chr7	2900343	2900543	2768	GNA12	NM_001293092	16484
chr2	38239203	38239403	101410544	RMDN2-AS1	NR_102712	24181
chr7	95289174	95289374	5166	PDK4	NM_002612	63349
chr2	106878532	106878732	80146	UXS1	NR_045607	67837
chr6	53329887	53330087	2729	GCLC	NM_001197115	79940
chr13	92787900	92788100	100873970	GPC5-AS2	NR_120382	216460
chr20	31043065	31043265	140688	NOL4L	NM_080616	28220
chr1	94083726	94083926	8412	BCAR3	NM_001261410	4124
chr6	43968860	43969060	221416	C6orf223	NM_153246	624
chr17	20007176	20007376	92521	SPECC1	NM_152904	16942
chr14	61932926	61933126	101927780	LOC101927780	NR_110417	103886
chr15	74956663	74956863	80153	EDC3	NM_025083	31623
chr15	40040442	40040642	161835	FSIP1	NM_152597	34497
chr20	33724605	33724805	55741	EDEM2	NM_018217	10456
chr2	113551932	113552132	3552	IL1A	NM_000575	9061
chr19	35497400	35497600	57655	GRAMD1A	NM_020895	6255
chr16	57656447	57656647	9289	GPR56	NM_001145770	2638
chr2	235957333	235957533	23677	SH3BP4	NM_014521	96806
chr17	78698656	78698856	101928855	LOC101928855	NR_110852	80676
chr15	85874500	85874700	11214	AKAP13	NM_007200	49246
chr7	44223945	44224145	2645	GCK	NM_000162	4977
chr7	100806375	100806575	7425	VGF	NM_003378	2377
chr3	189111464	189111664	100874027	TPRG1-AS2	NR_046722	153181
chr4	110979900	110980100	79071	ELOVL6	NM_001130721	139771
chr4	72016757	72016957	8671	SLC4A4	NM_001134742	36145
chr5	159247215	159247415	101927766	LOC101927766	NR_109891	51076
chr1	113735020	113735220	643441	LOC643441	NR_038846	13755
chr1	229409668	229409868	5867	RAB4A	NM_001271998	2960
chr17	30823745	30823945	8851	CDK5R1	NM_003885	9741
chr3	73006339	73006539	151987	PPP4R2	NM_174907	39679
chr20	3104307	3104507	100134015	UBOX5-AS1	NR_038395	16851
chr14	81832707	81832907	85439	STON2	NM_033104	60749
chr13	100034753	100034953	100616144	MIR548AN	NR_039765	23701
chr4	185734607	185734807	2180	ACSL1	NM_001286708	1294
chr9	116728736	116728936	114991	ZNF618	NM_133374	90275
chr16	56404736	56404936	267	AMFR	NM_001144	54614
chr12	53569007	53569207	51380	CSAD	NM_015989	5323
chr8	102373251	102373451	83955	NACAP1	NR_002182	7769
chr18	48141258	48141458	5596	MAPK4	NM_002747	54875
chr16	30835277	30835477	23361	ZNF629	NM_001080417	36854
chr3	128914698	128914898	7555	CNBP	NM_003418	11988
chr7	117697591	117697791	51691	LSM8	NM_016200	126394
chr5	90252429	90252629	100505994	LUCAT1	NR_103549	357690
chr12	29894561	29894761	83857	TMTC1	NM_001193451	42082
chr10	11789288	11789488	79746	ECHDC3	NM_024693	5033
chr17	20215985	20216185	348254	CCDC144CP	NR_023380	8401
chr19	18880206	18880406	1311	COMP	NM_000095	21808
chr7	95978932	95979132	10165	SLC25A13	NR_027662	27573
chr16	1209906	1210106	8912	CACNA1H	NM_001005407	6766
chr11	71144232	71144432	399923	FLJ42102	NR_038862	9932
chr5	172426681	172426881	8992	ATP6V0E1	NM_003945	16019
chr3	193721248	193721448	647323	LOC647323	NR_033944	100
chr2	191207950	191208150	3628	INPP1	NM_002194	145
chr19	17097160	17097360	27151	CPAMD8	NM_015692	40365
chr17	73681246	73681446	29115	SAP30BP	NM_013260	17948
chr1	43497460	43497660	6513	SLC2A1	NM_006516	72713
chr20	50073429	50073629	100422889	MIR3194	NR_036162	4015
chr20	47296158	47296358	57580	PREX1	NM_020820	148162
chr17	36610895	36611095	57636	ARHGAP23	NM_001199417	26276
chr6	47665843	47666043	221393	GPR115	NM_153838	345
chr20	30195957	30196157	100422904	MIR3193	NR_036161	1069
chr16	87840627	87840827	102465464	MIR6775	NR_106833	27539
chr1	192876762	192876962	5997	RGS2	NM_002923	98694
chr10	11938264	11938464	219731	PROSER2-AS1	NR_038222	1655
chr6	35569746	35569946	100847048	MIR5690	NR_049873	62720
chr12	117971597	117971797	4842	NOS1	NM_001204218	172090
chr22	30818966	30819166	51537	MTFP1	NM_001003704	2544
chr19	4131186	4131386	5605	MAP2K2	NM_030662	7160
chr7	92421026	92421226	1021	CDK6	NM_001259	42105
chr6	94754888	94755088	643432	TSG1	NR_015362	338188
chr7	122911340	122911540	6561	SLC13A1	NM_022444	71415
chr6	11219186	11219386	4739	NEDD9	NM_182966	13629
chr7	95065805	95066005	5445	PON2	NM_001018161	1521
chr14	75721168	75721368	2353	FOS	NM_005252	24212
chr18	71359697	71359897	100505817	LOC100505817	NR_038340	367622
chr20	36771759	36771959	7052	TGM2	NM_198951	21841
chr8	55156100	55156300	29088	MRPL15	NM_014175	108420
chr18	8732665	8732865	23255	MTCL1	NM_015210	15397
chr1	145427577	145427777	10628	TXNIP	NM_006472	10760
chr22	38458976	38459176	9463	PICK1	NM_001039584	5815
chr14	29885752	29885952	100616347	MIR548AI	NR_039672	288756
chr16	2819794	2819994	6923	TCEB2	NM_207013	7403
chr15	89641574	89641774	11057	ABHD2	NM_152924	10294
chr12	48219023	48219223	51564	HDAC7	NM_015401	5360
chr7	129614255	129614455	7328	UBE2H	NM_182697	21555
chr11	689632	689832	283232	TMEM80	NM_001276253	5858
chr22	46451037	46451237	55267	PRR34	NM_018280	1113
chr20	49204700	49204900	693230	MIR645	NR_030375	2478
chr10	57844474	57844674	11130	ZWINT	NM_001005413	276460
chr14	64389920	64390120	23224	SYNE2	NM_015180	70338
chr1	53128512	53128712	348378	FAM159A	NM_001042693	29547
chr7	130565622	130565822	407024	MIR29B1	NR_029517	3424
chr7	28076617	28076817	100128081	JAZF1-AS1	NR_034097	143358
chr2	85185738	85185938	56888	KCMF1	NM_020122	12392
chr2	86163671	86163871	101928113	LOC101928113	NR_110569	47369
chr17	77976356	77976556	125058	TBC1D16	NM_019020	33201
chr3	44928411	44928611	7047	TGM4	NM_003241	12414
chr6	35695786	35695986	2289	FKBP5	NM_001145775	474
chr1	204058163	204058363	9580	SOX13	NM_005686	16018
chr11	93478238	93478438	28970	C11orf54	NM_001286069	3579
chr12	47478997	47479197	347902	AMIGO2	NM_001143668	5363
chr19	47810346	47810546	728	C5AR1	NM_001736	2657
chr8	129169618	129169818	100302281	MIR1208	NR_031613	7357
chr4	123587905	123588105	59067	IL21	NM_001207006	45793
chr2	196801970	196802170	56171	DNAH7	NM_018897	131466
chr14	105433741	105433941	113146	AHNAK2	NM_138420	10853
chr10	133811340	133811540	664	BNIP3	NM_004052	16005
chr4	138676441	138676641	54510	PCDH18	NM_019035	222889
chr3	171858572	171858772	64778	FNDC3B	NM_001135095	100329
chr13	28425339	28425539	219409	GSX1	NM_145657	58660
chr18	24155272	24155472	102466874	MIR8057	NR_107024	16127
chr3	188135113	188135313	100873917	LPP-AS1	NR_046623	151241
chr2	228683030	228683230	6364	CCL20	NM_001130046	4573
chrX	46426493	46426693	56548	CHST7	NM_019886	6528
chr10	101548438	101548638	1244	ABCC2	NM_000392	6184
chr2	169402216	169402416	100616356	MIR4774	NR_039933	37136
chr7	97050923	97051123	57001	ACN9	NM_020186	305119
chr2	127848132	127848332	274	BIN1	NM_139348	16671
chr7	137783873	137784073	6718	AKR1D1	NM_001190907	22796
chr17	38231418	38231618	7067	THRA	NM_199334	12451
chr21	36183900	36184100	100506385	LINC01426	NR_038886	65879
chr14	61933625	61933825	101927780	LOC101927780	NR_110417	103187
chr7	139365215	139365415	28996	HIPK2	NM_022740	112378
chr10	29228812	29229012	283080	C10orf126	NM_001278522	93576
chr2	63016539	63016739	23301	EHBP1	NM_001142614	82608
chr5	149275650	149275850	644762	LOC644762	NR_110534	36790
chr8	48496296	48496496	1052	CEBPD	NM_005195	154330
chr1	231185298	231185498	375061	FAM89A	NM_198552	9403
chr2	235771322	235771522	23677	SH3BP4	NM_014521	89205
chr16	33240986	33241186	729355	TP53TG3B	NR_110897	21031
chr13	45444759	45444959	144817	LINC00330	NR_038433	61093
chr6	160812419	160812619	6581	SLC22A3	NM_021977	43115
chr6	80170935	80171135	167691	LCA5	NM_001122769	76112
chr12	54192481	54192681	102216268	CISTR	NR_104332	41763
chr3	42586352	42586552	100874007	VIPR1-AS1	NR_046654	12354
chr10	123862151	123862351	10579	TACC2	NM_001291879	10302
chr8	522875	523075	157695	TDRP	NM_175075	27194
chr8	30665177	30665377	5516	PPP2CB	NM_001009552	5075
chr19	8439162	8439362	51129	ANGPTL4	NR_104213	10252
chr14	64904861	64905061	102466162	MIR548AZ	NR_106755	22478
chr4	78842925	78843125	65008	MRPL1	NM_020236	59221
chr10	71120629	71120829	3098	HK1	NM_000188	42127
chr1	233813465	233813665	100616390	MIR4427	NR_039625	53668
chr1	6445846	6446046	11332	ACOT7	NM_181864	63
chr17	73101689	73101889	79637	ARMC7	NM_024585	4292
chr16	4704210	4704410	102466731	MIR6769A	NR_106827	17008
chr12	109209947	109210147	54434	SSH1	NM_001161331	11280
chr8	108626841	108627041	284	ANGPT1	NM_001199859	116687
chr1	155050434	155050634	1944	EFNA3	NM_004952	813
chr7	5629869	5630069	6624	FSCN1	NM_003088	2466
chr13	109926827	109927027	100885782	MYO16-AS1	NR_047700	107276
chr9	138872826	138873026	10422	UBAC1	NM_016172	19700
chr3	165177681	165177881	22865	SLITRK3	NM_014926	263312
chr7	99392808	99393008	1576	CYP3A4	NM_017460	11097
chr2	228272479	228272679	79853	TM4SF20	NM_024795	28557
chr1	12653611	12653811	102466722	MIR6730	NR_106788	14660
chr18	29873176	29873376	4225	MEP1B	NM_005925	103290
chr17	79345969	79346169	100130370	LOC100130370	NM_001272086	13091
chr19	556184	556384	3004	GZMM	NM_005317	12251
chr8	28205606	28205806	5368	PNOC	NM_001284244	9542
chr2	1513034	1513234	7173	TPO	NM_175722	94955
chr20	23020686	23020886	6754	SSTR4	NM_001052	4730
chr9	93683461	93683661	6850	SYK	NM_001174167	93860
chr15	95508896	95509096	440311	LOC440311	NR_077061	110405
chr18	3153386	3153586	8736	MYOM1	NM_003803	66620
chr20	22808558	22808758	6754	SSTR4	NM_001052	207398
chr4	159593245	159593445	201725	C4orf46	NR_077234	62
chr10	3894334	3894534	1316	KLF6	NM_001160124	66961
chr1	162352165	162352365	400793	C1orf226	NM_001085375	746
chr1	202027393	202027593	1999	ELF3	NM_001114309	47804
chr1	151167767	151167967	8394	PIP5K1A	NM_003557	3153
chr6	33713986	33714186	117283	IP6K3	NM_001142883	676
chr10	123880624	123880824	10579	TACC2	NM_001291879	8171
chr3	134032263	134032463	102466744	MIR6827	NR_106885	54341
chr7	95238258	95238458	5166	PDK4	NM_002612	12433
chr6	11686068	11686268	84830	ADTRP	NM_032744	93112
chr6	108975299	108975499	2309	FOXO3	NM_001455	93331
chr3	86972091	86972291	389136	VGLL3	NM_016206	68066
chr5	3741434	3741634	79192	IRX1	NM_024337	145367
chr4	24474621	24474821	693158	MIR573	NR_030299	47192
chr12	69374608	69374808	1368	CPM	NM_001874	17688
chr6	165591646	165591846	168090	C6orf118	NM_144980	131365
chr3	173507346	173507546	100874010	NLGN1-AS1	NR_046664	131140
chr20	47998505	47998705	3745	KCNB1	NM_004975	100576
chr16	75340314	75340514	9564	BCAR1	NM_001170715	38463
chr9	132436920	132437120	51450	PRRX2	NM_016307	9101
chr5	172296153	172296353	57222	ERGIC1	NM_001031711	35031
chr2	37817398	37817598	10602	CDC42EP3	NM_001270438	81844
chr15	76469863	76470063	101929439	LOC101929439	NR_120360	3864
chr13	31317631	31317831	241	ALOX5AP	NM_001629	8087
chr1	153939468	153939668	27173	SLC39A1	NM_014437	640
chr3	189114494	189114694	100874027	TPRG1-AS2	NR_046722	156211
chr12	117580975	117581175	101928244	LOC101928244	NR_120464	43804
chr10	69252398	69252598	29119	CTNNA3	NM_001291133	172945
chr5	60742811	60743011	57688	ZSWIM6	NM_020928	114812
chr4	177552917	177553117	7424	VEGFC	NM_005429	160882
chr22	50343028	50343228	415116	PIM3	NM_001001852	11014
chr1	173496393	173496593	9588	PRDX6	NM_004905	50008
chr20	56592774	56592974	100616353	MIR4532	NR_039757	122425
chr2	239208319	239208519	8864	PER2	NM_022817	11212
chr8	103819054	103819254	51582	AZIN1	NM_148174	57243
chr7	149431790	149431990	84626	KRBA1	NM_032534	19789
chr6	26297191	26297391	8365	HIST1H4H	NM_003543	11564
chr17	25861056	25861256	8844	KSR1	NM_014238	62121
chr21	32656353	32656553	728299	KRTAP19-8	NM_001099219	245658
chr8	74335929	74336129	100128126	STAU2-AS1	NR_038406	3721
chr20	23804601	23804801	1470	CST2	NM_001322	2611
chr10	73526573	73526773	64115	C10orf54	NM_022153	6664
chr14	35860169	35860369	4792	NFKBIA	NM_020529	13691
chr12	32610438	32610638	121512	FGD4	NM_139241	44502
chr5	38667124	38667324	101926904	LINC01265	NR_104631	53151
chr12	33070200	33070400	5318	PKP2	NM_001005242	20520
chr3	185376519	185376719	646600	C3orf65	NR_027317	54420
chr18	48137980	48138180	5596	MAPK4	NM_002747	51597
chr10	73840230	73840430	9806	SPOCK2	NM_001244950	8201
chr11	68419313	68419513	51083	GAL	NM_015973	32569
chr6	143837262	143837462	2519	FUCA2	NM_032020	4342
chr20	48922659	48922859	284751	LINC01270	NR_034124	13503
chr2	10529852	10530052	3241	HPCAL1	NM_001258359	21063
chr7	116211664	116211864	100996266	LOC100996266	NR_120506	43110
chr5	10596056	10596256	651746	ANKRD33B	NM_001164440	31722
chr5	157162686	157162886	54974	THG1L	NM_017872	4464
chr10	74014923	74015123	54541	DDIT4	NM_019058	18653
chr18	9855287	9855487	84203	TXNDC2	NM_001098529	30335
chr10	104870983	104871183	22978	NT5C2	NM_001134373	81980
chr2	235897769	235897969	23677	SH3BP4	NM_014521	37242
chr1	1788924	1789124	2782	GNB1	NM_002074	33532
chr1	9098485	9098685	155184	SLC2A7	NM_207420	12181
chr7	137638777	137638977	100130880	LOC100130880	NM_001243523	784
chr6	162479301	162479501	135138	PACRG	NM_001080378	668762
chr1	241804589	241804789	23596	OPN3	NM_014322	988
chr8	38794246	38794446	59339	PLEKHA2	NM_021623	35594
chr4	186643159	186643359	8470	SORBS2	NM_001145673	53807
chr18	21209464	21209664	147463	ANKRD29	NM_173505	33285
chr7	151620758	151620958	168391	GALNTL5	NR_033169	32605
chr13	33873642	33873842	90627	STARD13	NM_178006	13841
chr17	56612433	56612633	5414	2015-09-04	NR_104197	3088
chr16	73024099	73024299	463	ZFHX3	NM_006885	58075
chr5	177760292	177760492	85007	PHYKPL	NR_103508	100569
chr5	8861867	8862067	101929284	LOC101929284	NR_109932	22124
chr10	133236710	133236910	256536	TCERG1L	NM_174937	126826
chr8	66934615	66934815	85479	DNAJC5B	NM_033105	925
chr14	105198556	105198756	122622	ADSSL1	NM_199165	2429
chr9	132459691	132459891	51450	PRRX2	NM_016307	31872
chr1	1267552	1267752	83756	TAS1R3	NM_152228	927
chr12	12603208	12603408	118426	LOH12CR1	NM_058169	93296
chr1	61547710	61547910	4774	NFIA	NM_001134673	169
chr3	138316354	138316554	80321	CEP70	NM_001288966	3229
chr6	27514808	27515008	7738	ZNF184	NM_007149	74011
chr15	39566440	39566640	400360	C15orf54	NM_207445	23656
chr7	105847421	105847621	10135	NAMPT	NM_005746	78117
chr2	127838545	127838745	274	BIN1	NM_139348	26258
chr17	64672228	64672428	693219	MIR634	NR_030364	110861
chr16	56642137	56642337	4502	MT2A	NM_005953	240
chr20	57875070	57875270	1908	EDN3	NM_000114	328
chr7	141701513	141701713	8972	MGAM	NM_004668	5935
chr10	80853677	80853877	57178	ZMIZ1	NM_020338	24986
chr11	65078865	65079065	10435	CDC42EP2	NM_006779	3323
chr7	29453314	29453514	1124	CHN2	NR_120525	65913
chr8	99925697	99925897	6788	STK3	NM_001256312	29002
chr5	172338052	172338252	100268168	LOC100268168	NR_026683	47626
chr2	206613574	206613774	8828	NRP2	NM_201266	66451
chr2	219271078	219271278	407017	MIR26B	NR_029500	3810
chr2	20638455	20638655	388	RHOB	NM_004040	8279
chr16	86698111	86698311	2300	FOXL1	NM_005250	86097
chr9	72611854	72612054	256691	MAMDC2	NM_153267	46542
chr8	110615695	110615895	55638	SYBU	NM_001099756	39624
chr13	43619634	43619834	29103	DNAJC15	NM_013238	22373
chr15	31658039	31658239	51621	KLF13	NM_015995	39057
chr10	112597282	112597482	282997	PDCD4-AS1	NR_026932	33280
chr11	86689338	86689538	100506368	LOC100506368	NR_038905	22776
chr5	123991777	123991977	57507	ZNF608	NM_020747	88928
chr21	36208969	36209169	861	RUNX1	NM_001122607	51918
chr20	43095944	43096144	140834	C20orf62	NM_001287807	2060
chr20	36826944	36827144	7052	TGM2	NM_198951	33344
chr15	64260263	64260463	101928988	LOC101928988	NR_120344	39891
chr1	42778353	42778553	22887	FOXJ3	NM_001198851	22183
chr12	105879177	105879377	387882	C12orf75	NM_001145199	154864
chr7	35501407	35501607	401324	LOC401324	NR_038864	148042
chr17	27135913	27136113	55731	FAM222B	NM_001288634	3440
chr6	89745378	89745578	10957	PNRC1	NM_006813	44950
chr12	51318580	51318780	25840	METTL7A	NM_014033	147
chr17	46045323	46045523	80279	CDK5RAP3	NM_001278197	2470
chr12	7311814	7312014	9746	CLSTN3	NM_014718	28948
chr6	2515330	2515530	154386	C6orf195	NM_152554	119868
chr1	8242248	8242448	50651	SLC45A1	NM_001080397	135796
chr9	34163610	34163810	51271	UBAP1	NR_033243	15292
chr1	198202177	198202377	140609	NEK7	NM_133494	76170
chr20	16555584	16555784	55614	KIF16B	NM_001199866	1605
chr10	24705264	24705464	56243	KIAA1217	NM_001282769	32997
chr11	69952599	69952799	55107	ANO1	NR_030691	21184
chr6	89075058	89075258	101928936	LOC101928936	NR_110867	173930
chr5	1129897	1130097	10723	SLC12A7	NM_006598	17825
chr22	29426737	29426937	100874123	ZNRF3-AS1	NR_046851	627
chr6	39183261	39183461	8645	KCNK5	NM_003740	13890
chr5	142254312	142254512	100874239	ARHGAP26-AS1	NR_046680	5937
chr2	220024917	220025117	79840	NHEJ1	NM_024782	570
chr1	182187125	182187325	400799	LINC01344	NR_104175	95971
chr11	105338987	105339187	2893	GRIA4	NM_000829	141712
chr12	47167932	47168132	55089	SLC38A4	NM_001143824	51748
chr7	44733532	44733732	83637	ZMIZ2	NM_001300959	54532
chr9	99637453	99637653	100132781	LOC100132781	NR_038890	6372
chrX	18614332	18614532	6247	RS1	NM_000330	75791
chr22	50461227	50461427	400935	IL17REL	NM_001001694	10272
chr18	24048938	24049138	100506787	LOC100506787	NR_110762	46080
chr17	48176520	48176720	5164	PDK2	NM_001199899	3562
chr18	24051112	24051312	100506787	LOC100506787	NR_110762	48254
chr12	48272158	48272358	7421	VDR	NM_001017536	26556
chr19	39603161	39603361	10298	PAK4	NM_001014831	13158
chr17	77825008	77825208	8535	CBX4	NM_003655	11895
chr7	38027467	38027667	54749	EPDR1	NM_001242948	66647
chr3	194033305	194033505	100131551	LINC00887	NR_024480	2812
chr2	55190228	55190428	57142	RTN4	NM_007008	47142
chr9	117114310	117114510	5005	ORM2	NM_000608	22342
chr11	66753339	66753539	254439	C11orf86	NM_001136485	10686
chr4	169717961	169718161	23022	PALLD	NM_001166110	35094
chr1	8457161	8457361	473	RERE	NM_001042682	26486
chr11	13945327	13945527	10418	SPON1	NM_006108	38756
chr4	175075730	175075930	80817	CEP44	NM_001040157	128997
chr10	114121711	114121911	390003	GUCY2GP	NR_028134	5458
chr1	247946537	247946737	26188	OR1C1	NM_012353	24929
chr2	46252368	46252568	2034	EPAS1	NM_001430	272072
chr5	175838604	175838804	1212	CLTB	NR_045724	4866
chr16	740364	740564	84219	WDR24	NM_032259	64
chr9	37418252	37418452	9380	GRHPR	NM_012203	4354
chr15	88934952	88935152	26589	MRPL46	NM_022163	75581
chr18	7871029	7871229	5797	PTPRM	NM_001105244	303816
chr12	73049732	73049932	283392	TRHDE-AS1	NR_026836	382543
chr19	4878221	4878421	10226	PLIN3	NM_005817	10541
chr6	112539970	112540170	101927640	LOC101927640	NR_121193	17726
chr10	34910332	34910532	56288	PARD3	NM_001184793	193821
chr5	90945	91145	153478	PLEKHG4B	NM_052909	49327
chr11	1848553	1848753	90019	SYT8	NM_001290333	6886
chr5	173194641	173194841	101928136	LOC101928136	NR_108027	21529
chr1	61038839	61039039	101926964	LOC101926964	NR_110628	252317
chr15	79399946	79400146	5923	RASGRF1	NM_002891	16831
chr3	87296423	87296623	25978	CHMP2B	NM_001244644	20111
chr16	89367056	89367256	100287036	LOC100287036	NM_001242885	20384
chr5	172202695	172202895	1843	DUSP1	NM_004417	4592
chr2	3527821	3528021	55256	ADI1	NM_018269	4571
chr17	69068217	69068417	101928165	CASC17	NR_104152	130003
chr11	126209985	126210185	399972	ST3GAL4-AS1	NR_033839	15397
chr14	69414543	69414743	87	ACTN1	NM_001130005	31440
chr19	1065800	1066000	23526	HMHA1	NM_001258328	21
chr13	109609825	109610025	100885782	MYO16-AS1	NR_047700	209726
chr20	61287953	61288153	100127888	SLCO4A1-AS1	NR_024470	9920
chr16	75339687	75339887	9564	BCAR1	NM_001170715	37836
chr7	5492090	5492290	84629	TNRC18	NM_001080495	29013
chr7	79964360	79964560	101927269	LOC101927269	NR_110075	39295
chr10	61768518	61768718	283025	C10orf40	NR_024340	47947
chr22	24946251	24946451	83606	GUCD1	NM_001284254	4924
chr20	39283592	39283792	9935	MAFB	NM_005461	34188
chr12	78976652	78976852	6857	SYT1	NM_001135805	281020
chr6	55889734	55889934	653	BMP5	NM_021073	149459
chr17	40955128	40955328	124817	CNTD1	NM_173478	4375
chr10	93774557	93774757	9044	BTAF1	NM_003972	90922
chr9	75499100	75499300	101927258	LOC101927258	NR_121181	10175
chr3	126108093	126108293	100506907	CCDC37-AS1	NR_103787	5448
chr19	47818711	47818911	728	C5AR1	NM_001736	5708
chr1	23888621	23888821	3399	ID3	NM_002167	2436
chr5	14589206	14589406	54491	FAM105A	NM_019018	7416
chr10	12762487	12762687	283070	LOC283070	NR_027322	112545
chr3	67697942	67698142	8801	SUCLG2	NM_003848	6996
chr14	77371466	77371666	145497	LRRC74	NM_194287	78842
chr22	50746980	50747180	23654	PLXNB2	NM_012401	1079
chr16	30751475	30751675	100862671	LOC100862671	NM_001256829	64
chr16	88892619	88892819	353	APRT	NM_000485	14377
chr1	184591528	184591728	80267	EDEM3	NM_025191	132413
chr4	106844765	106844965	255743	NPNT	NM_001033047	28269
chr14	54593757	54593957	652	BMP4	NM_130850	170303
chr11	12698765	12698965	7003	TEAD1	NM_021961	2897
chr5	71044363	71044563	9607	CARTPT	NM_004291	29474
chr1	16126003	16126203	440567	UQCRHL	NM_001089591	8091
chr10	4777495	4777695	100216001	LINC00704	NR_024475	57333
chr12	76302657	76302857	22822	PHLDA1	NM_007350	122799
chr15	25982530	25982730	100616474	MIR4715	NR_039865	111342
chr14	70464952	70465152	6547	SLC8A3	NM_001130417	81882
chr8	145215206	145215406	727957	MROH1	NM_001288814	11759
chr14	75768559	75768759	731223	LINC01220	NR_038421	7553
chr10	29189355	29189555	283080	C10orf126	NM_001278522	54119
chr11	1105859	1106059	4583	MUC2	NM_002457	31085
chr10	11940347	11940547	219731	PROSER2-AS1	NR_038222	3738
chr9	37972397	37972597	92014	SLC25A51	NM_033412	68147
chr17	61570409	61570609	1636	ACE	NM_152830	8332
chr1	118389579	118389779	54834	GDAP2	NM_001135589	82623
chr11	62647160	62647360	6520	SLC3A2	NM_001013251	1083
chr7	150571583	150571783	26	AOC1	NM_001091	22119
chr11	10510790	10510990	100616263	MIR4485	NR_039705	18983
chr13	78082282	78082482	8796	SCEL	NM_144777	27426
chr22	40053313	40053513	8911	CACNA1I	NM_021096	86656
chr1	52156412	52156612	114883	OSBPL9	NM_148904	38973
chr10	120630164	120630364	143384	CACUL1	NM_153810	115506
chr13	109909393	109909593	100885782	MYO16-AS1	NR_047700	89842
chr1	201886857	201887057	25802	LMOD1	NM_012134	28759
chr3	9926271	9926471	63924	CIDEC	NM_001199551	4433
chr20	25215395	25215595	5834	PYGB	NM_002862	13210
chr22	29997571	29997771	4771	NF2	NM_181825	1873
chr2	10914525	10914725	10130	PDIA6	NM_001282707	38340
chr2	20683233	20683433	388	RHOB	NM_004040	36499
chr10	76887478	76887678	142891	SAMD8	NM_144660	16186
chr15	40395369	40395569	90427	BMF	NM_001003942	2818
chr2	70888732	70888932	119	ADD2	NM_001185054	106015
chr2	20793036	20793236	100874343	HS1BP3-IT1	NR_046836	828
chr12	12374498	12374698	4040	LRP6	NM_002336	45213
chr2	196228345	196228545	57181	SLC39A10	NM_001127257	293086
chr17	74248163	74248363	114804	RNF157	NM_052916	11873
chr17	49027431	49027631	10140	TOB1	NM_001243877	82192
chr6	35607979	35608179	100847048	MIR5690	NR_049873	24487
chr14	100850755	100850955	79446	WDR25	NM_024515	8023
chr1	59395705	59395905	101926925	LINC01358	NR_110626	90342
chr2	241075571	241075771	150678	MYEOV2	NM_001163424	76
chr11	116942114	116942314	23387	SIK3	NM_001281748	26917
chr6	20056629	20056829	154141	MBOAT1	NR_073465	155966
chr17	2840656	2840856	101927911	LOC101927911	NR_110818	28433
chr1	204119378	204119578	55224	ETNK2	NM_001297760	1832
chrX	10008500	10008700	55841	WWC3	NM_015691	24806
chr9	93823117	93823317	100129316	LOC100129316	NR_033912	14197
chr8	140383550	140383750	51305	KCNK9	NM_001282534	331649
chrX	46432842	46433042	56548	CHST7	NM_019886	179
chr18	67912386	67912586	25914	RTTN	NM_173630	39524
chr11	75080974	75081174	408	ARRB1	NM_020251	18199
chr1	21900735	21900935	249	ALPL	NM_001177520	64978
chr3	64519323	64519523	101929335	LOC101929335	NR_110150	27598
chr1	204386338	204386538	84919	PPP1R15B	NM_032833	5493
chr15	71439150	71439350	79875	THSD4	NM_024817	5463
chr3	17443491	17443691	9779	TBC1D5	NM_001134381	297921
chr22	31589213	31589413	3985	LIMK2	NM_005569	18936
chr3	152121639	152121839	645843	TMEM14E	NM_001123228	62960
chr17	6451984	6452184	83394	PITPNM3	NM_001165966	7793
chr20	49278059	49278259	100506175	LOC100506175	NR_111906	16152
chr14	100648717	100648917	123099	DEGS2	NM_206918	22805
chr1	186850097	186850297	5321	PLA2G4A	NM_024420	52166
chr11	101878317	101878517	85016	C11orf70	NM_001195005	39751
chr10	99447182	99447382	60370	AVPI1	NM_021732	267
chr4	55525021	55525221	3815	KIT	NM_000222	1027
chr4	41613220	41613420	22998	LIMCH1	NM_001112720	1468
chr4	154573186	154573386	7097	TLR2	NM_003264	32154
chr18	21452163	21452363	3909	LAMA3	NM_001127718	720
chr12	88941795	88941995	4254	KITLG	NM_003994	32355
chr20	32312311	32312511	11264	PXMP4	NM_183397	4275
chr8	40235967	40236167	56892	C8orf4	NM_020130	225081
chr22	30606327	30606527	3976	LIF	NM_001257135	36413
chr10	105668157	105668357	79991	OBFC1	NM_024928	9788
chr13	85667997	85668197	100874137	LINC00351	NR_046989	269640
chr9	130818078	130818278	203245	NAIF1	NM_197956	11421
chr6	168307584	168307784	100128124	HGC6.3	NM_001129895	69935
chr1	66444938	66445138	5142	PDE4B	NM_001037340	13260
chr11	10681307	10681507	10335	MRVI1	NM_001098579	7559
chr14	75670950	75671150	10972	TMED10	NM_006827	27701
chrX	12326713	12326913	9758	FRMPD4	NM_014728	170229
chr21	46470395	46470595	728039	SSR4P1	NR_027292	22631
chr19	32086694	32086894	100507527	THEG5	NM_001205273	3608
chr1	59388149	59388349	101926925	LINC01358	NR_110626	97898
chr9	110014320	110014520	5887	RAD23B	NM_002874	31096
chr18	3450027	3450227	7050	TGIF1	NM_003244	42
chr2	121227621	121227821	84931	LINC01101	NR_027181	3796
chr9	75748910	75749110	301	ANXA1	NM_000700	17770
chr2	84325843	84326043	388965	FUNDC2P2	NR_003663	191862
chr10	3149725	3149925	100507034	PITRM1-AS1	NR_038284	33967
chr16	11794623	11794823	8303	SNN	NM_003498	32435
chr1	56912506	56912706	8613	PPAP2B	NM_003713	132651
chr9	139452647	139452847	101928483	LOC101928483	NR_121577	10454
chr16	70784785	70784985	100130894	VAC14-AS1	NR_034083	4077
chr11	122442344	122442544	84959	UBASH3B	NM_032873	83953
chr9	84303788	84303988	7088	TLE1	NM_005077	292
chr21	44932996	44933196	114038	LINC00313	NR_026863	34993
chr13	42623639	42623839	160851	DGKH	NM_178009	896
chr19	1245992	1246192	90007	MIDN	NM_177401	2459
chr1	223283203	223283403	7100	TLR5	NM_003268	33321
chr12	53365690	53365890	3856	KRT8	NR_045962	22140
chr13	110772778	110772978	1282	COL4A1	NM_001845	186618
chr14	36900074	36900274	253970	SFTA3	NM_001101341	82816
chr2	11891021	11891221	23175	LPIN1	NM_145693	4400
chr12	113274602	113274802	22895	RPH3A	NM_001143854	45154
chr12	15782106	15782306	5800	PTPRO	NM_030671	82929
chr6	165987265	165987465	10846	PDE10A	NR_045597	88223
chr1	10878769	10878969	54897	CASZ1	NM_017766	22136
chr12	110685044	110685244	488	ATP2A2	NM_170665	33887
chr7	155240334	155240534	2020	EN2	NM_001427	10389
chr2	33378080	33378280	4052	LTBP1	NM_000627	18517
chr1	204288653	204288853	22874	PLEKHA6	NM_014935	40304
chr12	107187592	107187792	100287944	LOC100287944	NR_040246	19083
chr20	48925405	48925605	101927586	LINC01271	NR_109950	12374
chr17	57930941	57931141	406991	MIR21	NR_029493	12415
chr20	14811387	14811587	100379174	MACROD2-AS1	NR_072988	98677
chr7	158224733	158224933	693180	MIR595	NR_030325	100672
chr6	160807940	160808140	6581	SLC22A3	NM_021977	38636
chr6	44055071	44055271	64928	MRPL14	NM_032111	40020
chr16	81638628	81638828	102465251	MIR6504	NR_106759	6224
chr2	70741897	70742097	100874273	TGFA-IT1	NR_046798	33225
chr9	119108050	119108250	493913	PAPPA-AS1	NR_103711	54735
chr4	56223487	56223687	79644	SRD5A3	NM_024592	11200
chr8	135879278	135879478	407033	MIR30D	NR_029599	62190
chr8	96812764	96812964	100500773	LOC100500773	NR_036611	147712
chr18	7955301	7955501	5797	PTPRM	NM_001105244	388088
chr17	59509395	59509595	388407	C17orf82	NM_203425	20384
chr10	500942	501142	100847086	MIR5699	NR_049884	186676
chr2	64769958	64770158	100616419	MIR4434	NR_039633	17412
chr9	108061842	108062042	23446	SLC44A1	NM_001286730	55049
chr9	125010971	125011171	92399	MRRF	NM_138777	15810
chr16	89572595	89572795	6687	SPG7	NM_199367	2100
chr2	1828330	1828530	7837	PXDN	NM_012293	80139
chr5	175295244	175295444	10814	CPLX2	NM_001008220	3156
chr7	47616074	47616274	64759	TNS3	NM_022748	5568
chr3	174493489	174493689	254827	NAALADL2	NM_207015	83521
chr11	28882529	28882729	102466876	MIR8068	NR_107035	383534
chr19	46462632	46462832	4858	NOVA2	NM_002516	13925
chr1	46988395	46988595	127343	DMBX1	NM_147192	15828
chr11	119995744	119995944	23650	TRIM29	NM_012101	13019
chr9	132266870	132267070	100506190	LINC00963	NR_038955	16032
chr20	45947549	45947749	100131496	LOC100131496	NR_024594	404
chr5	79479129	79479329	256987	SERINC5	NM_001174072	72669
chr5	148514038	148514238	22885	ABLIM3	NM_014945	6907
chr21	45154677	45154877	8566	PDXK	NM_003681	15800
chr10	5067714	5067914	1646	AKR1C2	NM_205845	7589
chr3	4868263	4868463	100507582	BHLHE40-AS1	NR_037903	71546
chr6	127423547	127423747	84870	RSPO3	NM_032784	16400
chr10	91939427	91939627	101926924	LINC01375	NR_110655	222397
chr3	187794129	187794329	4026	LPP	NM_001167672	77433
chr7	37706053	37706253	353345	GPR141	NM_181791	73842
chr8	134687294	134687494	6482	ST3GAL1	NM_173344	103211
chr1	241879367	241879567	128025	WDR64	NM_144625	63888
chr11	129194589	129194789	8538	BARX2	NM_003658	51191
chr14	77590066	77590266	283576	ZDHHC22	NM_174976	17968
chr19	2032405	2032605	55643	BTBD2	NM_017797	16803
chr7	13057177	13057377	10124	ARL4A	NM_005738	330367
chr3	194592014	194592214	100507391	LOC100507391	NR_037891	162965
chr3	38042962	38043162	50853	VILL	NM_015873	7985
chr10	70821309	70821509	5552	SRGN	NR_036430	26418
chr10	46909352	46909552	414241	FAM35BP	NR_027632	11812
chr8	55294773	55294973	64321	SOX17	NM_022454	75621
chr1	21223407	21223607	50809	HP1BP3	NM_016287	110326
chr12	46887788	46887988	100288798	LOC100288798	NR_125381	109999
chr16	67495758	67495958	9114	ATP6V0D1	NM_004691	19231
chr19	18129117	18129317	27106	ARRDC2	NM_001286826	10241
chr2	84331347	84331547	388965	FUNDC2P2	NR_003663	186358
chr17	80093902	80094102	2194	FASN	NM_004104	37896
chr8	30389668	30389868	100507341	SMIM18	NM_001206847	106348
chr1	61804243	61804443	645030	NFIA-AS1	NR_104180	85153
chr2	47538264	47538464	101927043	LOC101927043	NR_110207	33849
chr3	137906995	137907195	25852	ARMC8	NM_213654	1006
chr7	107949421	107949621	4897	NRCAM	NM_001037132	68907
chr4	40058943	40059143	344967	LOC344967	NR_027277	224
chr16	89378673	89378873	100287036	LOC100287036	NM_001242885	8767
chr9	135932011	135932211	102465528	MIR6877	NR_106937	4729
chr3	99782708	99782908	11259	FILIP1L	NM_001042459	50549
chr6	162477944	162478144	135138	PACRG	NM_001080378	670119
chr3	141085396	141085596	253461	ZBTB38	NM_001080412	42442
chr8	17753442	17753642	2267	FGL1	NM_201552	495
chr22	43528236	43528436	27349	MCAT	NM_173467	11067
chr11	20032982	20033182	89797	NAV2	NM_001111019	11019
chr7	139357703	139357903	28996	HIPK2	NM_022740	119890
chr10	104484638	104484838	118980	SFXN2	NM_178858	10441
chr13	98781635	98781835	10160	FARP1	NM_001286839	13080
chr15	56191788	56191988	4734	NEDD4	NR_104302	17441
chr4	41608634	41608834	22998	LIMCH1	NM_001112720	6054
chr11	116684575	116684775	337	APOA4	NM_000482	9336
chr16	61856433	61856633	1006	CDH8	NM_001796	214206
chr16	88603272	88603472	124245	ZC3H18	NM_001294340	33416
chr4	157340099	157340299	1519	CTSO	NM_001334	465151
chr20	50356304	50356504	10079	ATP9A	NM_006045	28504
chr1	154390836	154391036	3570	IL6R	NM_181359	13268
chr13	20599838	20600038	7750	ZMYM2	NM_001190965	66965
chr5	149878417	149878617	3340	NDST1	NM_001301063	1178
chr3	159542268	159542468	29970	SCHIP1	NM_001197109	15281
chr18	45434962	45435162	4087	SMAD2	NM_005901	21908
chr19	16997243	16997443	9002	F2RL3	NM_003950	2482
chr15	41548944	41549144	11261	CHP1	NM_007236	25608
chr20	23747144	23747344	1469	CST1	NM_001898	15670
chr9	97795008	97795208	102466518	MIR6081	NR_106729	32523
chr5	44002433	44002633	2255	FGF10	NM_004465	386251
chr2	57388285	57388485	7444	VRK2	NM_001288838	746400
chr22	40418877	40419077	100130899	LOC100130899	NR_039988	9358
chr14	50108634	50108834	55172	DNAAF2	NM_001083908	6786
chr11	128077913	128078113	2113	ETS1	NM_005238	314192
chr16	31129269	31129469	84148	KAT8	NM_182958	385
chr16	1047570	1047770	30812	SOX8	NM_014587	15863
chr6	11207432	11207632	4739	NEDD9	NM_182966	25383
chr15	75824789	75824989	5780	PTPN9	NM_002833	46743
chr3	104859876	104860076	214	ALCAM	NM_001243280	225580
chr13	99302631	99302831	8428	STK24	NM_001032296	73326
chr8	38385816	38386016	389649	C8orf86	NM_207412	264
chr2	103059520	103059720	100616157	MIR4772	NR_039930	10872
chr7	100743580	100743780	81844	TRIM56	NM_030961	14895
chr22	45914649	45914849	2192	FBLN1	NM_001996	16031
chr1	36665710	36665910	9967	THRAP3	NM_005119	24206
chr20	9287284	9287484	5332	PLCB4	NM_000933	1062
chr6	2708793	2708993	340156	MYLK4	NM_001012418	42261
chr7	105857723	105857923	10135	NAMPT	NM_005746	67815
chr16	22679312	22679512	693131	MIR548D2	NR_030385	50190
chr15	68207328	68207528	101929076	LOC101929076	NR_120345	76211
chr19	2893746	2893946	126295	ZNF57	NM_173480	7049
chr2	67800080	67800280	54465	ETAA1	NM_019002	175739
chr19	6730989	6731189	102465474	MIR6791	NR_106849	5700
chr5	1335048	1335248	81037	CLPTM1L	NM_030782	9854
chr19	3603389	3603589	6915	TBXA2R	NM_201636	3342
chrX	53115745	53115945	64061	TSPYL2	NM_022117	4304
chr1	6319722	6319922	387509	GPR153	NM_207370	1213
chr1	230321842	230322042	2590	GALNT2	NR_120373	119001
chr9	137326842	137327042	6256	RXRA	NM_001291921	28515
chr11	12015510	12015710	27122	DKK3	NM_001018057	14576
chr10	4101047	4101247	101927964	LOC101927964	NR_120632	7230
chr16	1147862	1148062	390664	C1QTNF8	NM_207419	1718
chr17	19217378	19217578	100874018	EPN2-AS1	NR_048576	7904
chr4	124042731	124042931	166378	SPATA5	NM_145207	198607
chr18	57933972	57934172	4160	MC4R	NM_005912	105929
chr9	139796364	139796564	100616480	MIR4479	NR_039697	15280
chr19	48170725	48170925	30846	EHD2	NM_014601	45775
chr3	160514688	160514888	151742	PPM1L	NM_139245	40793
chr12	53319804	53320004	3856	KRT8	NM_001256282	349
chr17	33349757	33349957	117584	RFFL	NM_001017368	40902
chr10	65389380	65389580	221035	REEP3	NM_001001330	108358
chr20	14825915	14826115	100379174	MACROD2-AS1	NR_072988	84149
chr11	69048440	69048640	26579	MYEOV	NM_001300923	13064
chr16	81174977	81175177	114780	PKD1L2	NM_001278423	39890
chr2	239194408	239194608	8864	PER2	NM_022817	2699
chr10	95235099	95235299	26509	MYOF	NM_133337	6875
chr17	38603575	38603775	3487	IGFBP4	NM_001552	4000
chr7	157666194	157666394	100506585	LOC100506585	NR_038966	19018
chr16	15498847	15499047	255027	MPV17L	NM_173803	9337
chr19	18385318	18385518	80726	KIAA1683	NM_001145304	99
chr19	11263377	11263577	147841	SPC24	NM_182513	3007
chr7	55087159	55087359	1956	EGFR	NM_201284	535
chr10	116367094	116367294	3983	ABLIM1	NM_002313	50864
chr10	99057695	99057895	84986	ARHGAP19	NM_032900	5365
chr12	48214457	48214657	51564	HDAC7	NM_015401	794
chr22	39151300	39151500	25777	SUN2	NM_001199580	67
chr19	35620665	35620865	163175	LGI4	NM_139284	5413
chr3	30638798	30638998	7048	TGFBR2	NM_003242	9095
chr17	77248062	77248262	64772	ENGASE	NM_001042573	177144
chr22	19997762	19997962	421	ARVCF	NM_001670	6447
chr8	145049274	145049474	5339	PLEC	NM_000445	1539
chr22	41807705	41807905	7008	TEF	NM_003216	29873
chr2	102680683	102680883	3554	IL1R1	NM_001288706	6052
chrX	23805328	23805528	6303	SAT1	NM_002970	4154
chr13	113416130	113416330	100874205	ATP11A-AS1	NR_109811	7185
chr20	37185316	37185516	149685	ADIG	NM_001018082	24421
chr7	41089954	41090154	101928773	LINC01449	NR_110832	51147
chr1	43474163	43474363	6513	SLC2A1	NM_006516	49416
chr4	62309670	62309870	23284	LPHN3	NM_015236	53068
chr1	16342547	16342747	27129	HSPB7	NM_014424	2638
chr16	52596095	52596295	27324	TOX3	NM_001146188	14481
chr3	15794717	15794917	23243	ANKRD28	NM_001195099	3241
chr12	110981465	110981665	160760	PPTC7	NM_139283	39499
chr4	13909189	13909389	152742	LINC01085	NR_033931	204302
chr2	23968768	23968968	54454	ATAD2B	NM_017552	181068
chr2	223656816	223657016	2181	ACSL3	NM_004457	68815
chr1	213374877	213375077	26750	RPS6KC1	NM_001287220	150403
chr2	4930985	4931185	727982	LINC01249	NR_034134	227273
chr2	46165977	46166177	5581	PRKCE	NM_005400	287035
chr16	49697815	49698015	23090	ZNF423	NM_015069	158734
chr19	43509169	43509369	5680	PSG11	NM_203287	21362
chr12	97962595	97962795	406926	MIR135A2	NR_029678	5106
chr2	192731672	192731872	8436	SDPR	NM_004657	19766
chr1	55453268	55453468	199964	TMEM61	NM_182532	6904
chr3	40981022	40981222	1499	CTNNB1	NM_001904	259819
chr11	68195132	68195332	55291	PPP6R3	NM_001164160	32953
chr11	66654499	66654699	5091	PC	NM_022172	20741
chr17	1011639	1011839	29	ABR	NM_001092	601
chr17	55956456	55956656	404093	CUEDC1	NM_001292025	24194
chr8	134384362	134384562	10397	NDRG1	NM_001258432	74915
chr3	156852532	156852732	339894	LINC00880	NR_034007	11841
chr9	139844412	139844612	286256	LCN12	NM_178536	2255
chr1	61946708	61946908	414927	MGC34796	NR_073400	173105
chr4	89744316	89744516	10144	FAM13A	NM_001015045	96
chr13	102242967	102243167	9358	ITGBL1	NM_001271756	100765
chr3	118924174	118924374	100874201	B4GALT4-AS1	NR_046574	21058
chr10	34873345	34873545	56288	PARD3	NM_001184793	230808
chr2	203668690	203668890	130026	ICA1L	NM_001288624	25167
chr6	108910493	108910693	2309	FOXO3	NM_001455	28525
chr10	134579259	134579459	84504	NKX6-2	NM_177400	20178
chr10	5530277	5530477	51806	CALML5	NM_017422	11156
chr14	103019365	103019565	100422954	MIR4309	NR_036192	13485
chr7	77421471	77421671	85025	TMEM60	NM_032936	6176
chr2	230020815	230021015	55022	PID1	NM_017933	115142
chr19	42758373	42758573	2077	ERF	NM_001301035	314
chr7	131085771	131085971	4289	MKLN1	NM_013255	73277
chr20	22756501	22756701	101929685	LINC01384	NR_109883	168446
chr5	32174955	32175155	64083	GOLPH3	NM_022130	630
chr22	41814032	41814232	10766	TOB2	NM_016272	28895
chr5	66989790	66989990	102467655	LOC102467655	NR_105003	495813
chr3	125776198	125776398	54946	SLC41A3	NM_001008487	680
chr17	15533405	15533605	374286	CDRT1	NM_006382	10487
chr20	34471902	34472102	51282	SCAND1	NM_033630	70546
chr11	44681080	44681280	3732	CD82	NM_002231	94040
chr6	134497029	134497229	6446	SGK1	NM_001143678	59
chr16	34760580	34760780	100130700	LOC100130700	NR_034019	19840
chr19	872545	872745	1675	CFD	NM_001928	12981
chr17	72987769	72987969	30850	CDR2L	NM_014603	4143
chr3	123305851	123306051	100506826	MYLK-AS1	NR_121654	1592
chr15	74664336	74664536	1583	CYP11A1	NM_000781	4355
chr18	3618085	3618285	84777	DLGAP1-AS2	NR_119377	14451
chr4	153910687	153910887	85462	FHDC1	NM_033393	46653
chr3	197195938	197196138	622	BDH1	NM_004051	86820
chr17	8057672	8057872	5187	PER1	NM_002616	2019
chr9	74293049	74293249	23670	TMEM2	NM_013390	90651
chr6	166412898	166413098	90632	LINC00473	NR_026860	11471
chr15	59121933	59122133	54629	FAM63B	NM_001040450	58641
chr2	75044634	75044834	3099	HK2	NM_000189	15047
chr7	121184969	121185169	10447	FAM3C	NM_001040020	148647
chr3	177063559	177063759	100820709	LINC00501	NR_047465	51430
chr3	15248576	15248776	23473	CAPN7	NM_014296	944
chr20	33717381	33717581	55741	EDEM2	NM_018217	17680
chr15	90542248	90542448	374655	ZNF710	NM_198526	2374
chr2	23648660	23648860	114818	KLHL29	NM_052920	40463
chr13	21750332	21750532	78988	MRPL57	NM_024026	61
chr14	54718788	54718988	1033	CDKN3	NM_001130851	144784
chr9	138971844	138972044	138151	NACC2	NM_144653	15187
chr1	152954097	152954297	6698	SPRR1A	NM_001199828	2366
chr19	850462	850662	1991	ELANE	NM_001972	1728
chr10	6339451	6339651	399715	LOC399715	NR_040079	28955
chr19	39900271	39900471	100616163	MIR4530	NR_039755	53
chr3	188665817	188666017	100874043	TPRG1-AS1	NR_046873	489
chr2	95708489	95708689	4118	MAL	NM_022439	17190
chr9	132195103	132195303	100506190	LINC00963	NR_038955	55735
chr18	59590033	59590233	220441	RNF152	NM_173557	29829
chr9	72756716	72756916	100507244	MAMDC2-AS1	NR_040076	33988
chr3	151695807	151696007	101928142	AADACL2-AS1	NR_110203	49944
chr14	67957109	67957309	161145	TMEM229B	NM_182526	24812
chr18	26734234	26734434	1000	CDH2	NM_001792	976889
chr20	3792275	3792475	101929125	LOC101929125	NR_109859	3235
chr20	8002262	8002462	56255	TMX4	NM_021156	1969
chr9	35665382	35665582	84904	ARHGEF39	NM_032818	204
chr9	33103587	33103787	55234	SMU1	NM_018225	26973
chr17	63584662	63584862	8313	AXIN2	NM_004655	27022
chr4	148750817	148751017	100616246	MIR4799	NR_039962	47172
chr13	52376016	52376216	79758	DHRS12	NM_001031719	2182
chr20	25218449	25218649	5834	PYGB	NM_002862	10156
chr3	194041785	194041985	100131551	LINC00887	NR_024480	11292
[truncated: 1,553 more rows]

## Sheet: A549_GR_MACS_targets_within_50k
Chr	Peak_summit-100	Peak_summit+100	GeneID	GeneSym	Isoform_id	Distance to peak center
chr1	1267552	1267752	116983	ACAP3	NM_030649	24383
chr1	1267552	1267752	102465434	MIR6726	NR_106784	36102
chr1	1267552	1267752	126789	PUSL1	NM_153339	23659
chr1	1267552	1267752	54973	CPSF3L	NM_017871	7585
chr1	1267552	1267752	54973	CPSF3L	NM_001256460	7585
chr1	1267552	1267752	54973	CPSF3L	NM_001256456	7585
chr1	1267552	1267752	54973	CPSF3L	NM_001256463	7585
chr1	1267552	1267752	54973	CPSF3L	NM_001256462	7585
chr1	1267552	1267752	102465435	MIR6727	NR_106785	19706
chr1	1267552	1267752	80772	CPTP	NM_001029885	7510
chr1	1267552	1267752	83756	TAS1R3	NM_152228	927
chr1	1267552	1267752	1855	DVL1	NM_004421	16840
chr1	1267552	1267752	102466740	MIR6808	NR_106866	7436
chr1	1267552	1267752	54587	MXRA8	NM_001282583	29505
chr1	1267552	1267752	54587	MXRA8	NM_001282582	31269
chr1	1267552	1267752	54587	MXRA8	NM_001282584	26522
chr1	1267552	1267752	54587	MXRA8	NM_032348	26522
chr1	1267552	1267752	54587	MXRA8	NM_001282585	26275
chr1	1267552	1267752	54998	AURKAIP1	NM_017900	43166
chr1	1267552	1267752	54998	AURKAIP1	NM_001127229	42928
chr1	1267552	1267752	54998	AURKAIP1	NM_001127230	42910
chr1	1788924	1789124	2782	GNB1	NM_001282539	33532
chr1	1788924	1789124	2782	GNB1	NM_001282538	33532
chr1	1788924	1789124	2782	GNB1	NM_002074	33532
chr1	2507246	2507446	55229	PANK4	NM_018216	49311
chr1	2507246	2507446	388585	HES5	NM_001010926	45662
chr1	2507246	2507446	115110	LOC115110	NR_037844	18896
chr1	2507246	2507446	8764	TNFRSF14	NM_001297605	19543
chr1	2507246	2507446	8764	TNFRSF14	NM_003820	19543
chr1	2507246	2507446	100996583	LOC100996583	NR_121638	9373
chr1	2507246	2507446	127281	FAM213B	NR_036637	10552
chr1	2507246	2507446	127281	FAM213B	NR_036638	10552
chr1	2507246	2507446	127281	FAM213B	NM_152371	10842
chr1	2507246	2507446	127281	FAM213B	NM_001195741	10842
chr1	2507246	2507446	127281	FAM213B	NM_001195740	10842
chr1	2507246	2507446	127281	FAM213B	NM_001195738	10842
chr1	2507246	2507446	127281	FAM213B	NM_001195737	10842
chr1	2507246	2507446	127281	FAM213B	NM_001195736	10842
chr1	6319722	6319922	23463	ICMT	NM_012405	23778
chr1	6319722	6319922	148645	LINC00337	NR_103534	23523
chr1	6319722	6319922	390992	HES3	NM_001024598	15571
chr1	6319722	6319922	387509	GPR153	NM_207370	1213
chr1	6445846	6446046	11332	ACOT7	NM_181866	26942
chr1	6445846	6446046	11332	ACOT7	NM_181865	25182
chr1	6445846	6446046	11332	ACOT7	NM_181864	63
chr1	6445846	6446046	11332	ACOT7	NM_007274	7880
chr1	6445846	6446046	54626	HES2	NM_019089	34033
chr1	6445846	6446046	83715	ESPN	NM_031475	38901
chr1	6445846	6446046	100422975	MIR4252	NR_036218	44010
chr1	8049649	8049849	3604	TNFRSF9	NM_001561	46524
chr1	8049649	8049849	11315	PARK7	NM_001123377	28036
chr1	8049649	8049849	11315	PARK7	NM_007262	28036
chr1	8049649	8049849	54206	ERRFI1	NM_018948	36644
chr1	8065011	8065211	11315	PARK7	NM_001123377	43398
chr1	8065011	8065211	11315	PARK7	NM_007262	43398
chr1	8065011	8065211	54206	ERRFI1	NM_018948	21282
chr1	8131076	8131276	54206	ERRFI1	NM_018948	44783
chr1	8135635	8135835	54206	ERRFI1	NM_018948	49342
chr1	8403587	8403787	50651	SLC45A1	NM_001080397	25543
chr1	8408746	8408946	50651	SLC45A1	NM_001080397	30702
chr1	8457161	8457361	473	RERE	NM_001042682	26486
chr1	9098485	9098685	155184	SLC2A7	NM_207420	12181
chr1	9098485	9098685	6518	SLC2A5	NM_003039	31302
chr1	9098485	9098685	6518	SLC2A5	NM_001135585	31302
chr1	9138704	9138904	6518	SLC2A5	NM_003039	8917
chr1	9138704	9138904	6518	SLC2A5	NM_001135585	8917
chr1	9302062	9302262	9563	H6PD	NM_004285	7300
chr1	9302062	9302262	9563	H6PD	NM_001282587	2260
chr1	9374876	9375076	80176	SPSB1	NM_025106	22036
chr1	9496477	9496677	100506022	LOC100506022	NR_104623	7602
chr1	9496477	9496677	100506022	LOC100506022	NR_104622	7522
chr1	10448367	10448567	5226	PGD	NM_002631	10617
chr1	10448367	10448567	100526739	APITD1-CORT	NM_001270517	41691
chr1	10448367	10448567	100526739	APITD1-CORT	NM_199006	41691
chr1	10448367	10448567	378708	APITD1	NM_199294	41691
chr1	10448367	10448567	100526739	APITD1-CORT	NM_198544	41691
chr1	10448367	10448567	100526739	APITD1-CORT	NM_001243768	42336
chr1	10448367	10448567	378708	APITD1	NR_036462	42336
chr1	10448367	10448567	100526739	APITD1-CORT	NR_037187	42336
chr1	10878769	10878969	54897	CASZ1	NM_001079843	22136
chr1	10878769	10878969	54897	CASZ1	NM_017766	22136
chr1	11629774	11629974	101929181	LOC101929181	NR_104624	39713
chr1	12248977	12249177	102465836	MIR7846	NR_107000	22078
chr1	12248977	12249177	7133	TNFRSF1B	NM_001066	22018
chr1	12248977	12249177	100616438	MIR4632	NR_039775	2692
chr1	12248977	12249177	55187	VPS13D	NM_018156	41035
chr1	12248977	12249177	55187	VPS13D	NM_015378	41035
chr1	12653611	12653811	9249	DHRS3	NM_004753	24026
chr1	12653611	12653811	102466722	MIR6730	NR_106788	14660
chr1	15686722	15686922	79180	EFHD2	NM_024329	49568
chr1	16126003	16126203	54751	FBLIM1	NM_017556	40849
chr1	16126003	16126203	54751	FBLIM1	NM_001024215	35110
chr1	16126003	16126203	54751	FBLIM1	NM_001024216	34645
chr1	16126003	16126203	440567	UQCRHL	NM_001089591	8091
chr1	16126003	16126203	729614	FLJ37453	NR_024279	48539
chr1	16126003	16126203	23013	SPEN	NM_015001	48255
chr1	16342547	16342747	7709	ZBTB17	NM_003443	40020
chr1	16342547	16342747	7709	ZBTB17	NM_001287604	40020
chr1	16342547	16342747	7709	ZBTB17	NM_001287603	40020
chr1	16342547	16342747	7709	ZBTB17	NM_001242884	40020
chr1	16342547	16342747	149563	C1orf64	NM_178840	11917
chr1	16342547	16342747	27129	HSPB7	NM_014424	2638
chr1	16342547	16342747	1187	CLCNKA	NM_001042704	5838
chr1	16342547	16342747	1187	CLCNKA	NM_004070	5838
chr1	16342547	16342747	1187	CLCNKA	NM_001257139	5838
chr1	16342547	16342747	1188	CLCNKB	NM_000085	27583
chr1	16342547	16342747	1188	CLCNKB	NM_001165945	32609
chr1	16470342	16470542	1969	EPHA2	NM_004431	12140
chr1	17091752	17091952	284729	ESPNP	NR_026567	45200
chr1	17091752	17091952	729574	FAM231A	NM_001282321	30896
chr1	17091752	17091952	11223	MST1L	NM_001271733	877
chr1	18996806	18997006	5081	PAX7	NM_001135254	39407
chr1	18996806	18997006	5081	PAX7	NM_013945	39407
chr1	18996806	18997006	5081	PAX7	NM_002584	39407
chr1	20510361	20510561	64600	PLA2G2F	NM_022819	44639
chr1	20510361	20510561	391013	PLA2G2C	NM_001105572	8774
chr1	20510361	20510561	101928017	UBXN10-AS1	NR_110078	2518
chr1	20510361	20510561	127733	UBXN10	NM_152376	2116
chr1	20538087	20538287	391013	PLA2G2C	NM_001105572	36500
chr1	20538087	20538287	101928017	UBXN10-AS1	NR_110078	25208
chr1	20538087	20538287	127733	UBXN10	NM_152376	25610
chr1	20821414	20821614	55450	CAMK2N1	NM_018584	8786
chr1	20821414	20821614	79594	MUL1	NM_024544	13160
chr1	22221182	22221382	3339	HSPG2	NM_005529	42508
chr1	22221182	22221382	3339	HSPG2	NM_001291860	42508
chr1	22254055	22254255	3339	HSPG2	NM_005529	9635
chr1	22254055	22254255	3339	HSPG2	NM_001291860	9635
chr1	22254055	22254255	23436	CELA3B	NM_007352	49262
chr1	23337325	23337525	646262	LACTBL1	NM_001289974	45502
chr1	23337325	23337525	729059	C1orf234	NM_001242521	4918
chr1	23337325	23337525	23028	KDM1A	NM_015013	8515
chr1	23337325	23337525	23028	KDM1A	NM_001009999	8515
chr1	23337325	23337525	100422866	MIR3115	NR_036057	33372
chr1	23514950	23515150	7798	LUZP1	NM_033631	19699
chr1	23514950	23515150	7798	LUZP1	NM_001142546	19699
chr1	23514950	23515150	3352	HTR1D	NM_000864	6172
chr1	23888621	23888821	1870	E2F2	NM_004091	31009
chr1	23888621	23888821	101928163	LOC101928163	NR_110799	40300
chr1	23888621	23888821	3399	ID3	NM_002167	2436
chr1	23912158	23912358	3399	ID3	NM_002167	25973
chr1	23912158	23912358	259283	MDS2	NR_027042	41565
chr1	24620851	24621051	57822	GRHL3	NM_198174	24860
chr1	24620851	24621051	57822	GRHL3	NM_198173	24860
chr1	24620851	24621051	57822	GRHL3	NM_001195010	25104
chr1	24620851	24621051	57822	GRHL3	NM_021180	28578
chr1	24701387	24701587	90529	STPG1	NM_001199013	38775
chr1	24701387	24701587	90529	STPG1	NM_001199012	40100
chr1	24701387	24701587	90529	STPG1	NM_001199014	38775
chr1	24701387	24701587	90529	STPG1	NM_178122	38775
chr1	24701387	24701587	57185	NIPAL3	NM_020448	40757
chr1	24886769	24886969	11123	RCAN3	NM_001251982	46066
chr1	24886769	24886969	11123	RCAN3	NM_001251980	46066
chr1	24886769	24886969	11123	RCAN3	NM_001251985	46066
chr1	24886769	24886969	100506985	LOC100506985	NR_109781	4354
chr1	24886769	24886969	400746	NCMAP	NM_001010980	4303
chr1	26207312	26207512	79000	AUNIP	NM_001287490	21463
chr1	26207312	26207512	79000	AUNIP	NM_024037	21463
chr1	26207312	26207512	164091	PAQR7	NM_178422	9668
chr1	26207312	26207512	3925	STMN1	NM_001145454	25581
chr1	26207312	26207512	3925	STMN1	NM_203401	25232
chr1	26207312	26207512	3925	STMN1	NM_203399	25956
chr1	26207312	26207512	3925	STMN1	NM_005563	25581
chr1	26207312	26207512	100500808	MIR3917	NR_037481	25533
chr1	26216902	26217102	79000	AUNIP	NM_001287490	31053
chr1	26216902	26217102	79000	AUNIP	NM_024037	31053
chr1	26216902	26217102	164091	PAQR7	NM_178422	19258
chr1	26216902	26217102	3925	STMN1	NM_001145454	15991
chr1	26216902	26217102	3925	STMN1	NM_203401	15642
chr1	26216902	26217102	3925	STMN1	NM_203399	16366
chr1	26216902	26217102	3925	STMN1	NM_005563	15991
chr1	26216902	26217102	100500808	MIR3917	NR_037481	15943
chr1	26363032	26363232	5051	PAFAH2	NM_000437	38484
chr1	26363032	26363232	2134	EXTL1	NM_004455	14862
chr1	26363032	26363232	7780	SLC30A2	NM_032513	9472
chr1	26363032	26363232	7780	SLC30A2	NM_001004434	9472
chr1	26363032	26363232	84676	TRIM63	NM_032588	30993
chr1	27139277	27139477	55650	PIGV	NM_017837	24924
chr1	27139277	27139477	55650	PIGV	NM_001202554	24699
chr1	27139277	27139477	84243	ZDHHC18	NM_032283	13823
chr1	27175973	27176173	84243	ZDHHC18	NM_032283	22873
chr1	27175973	27176173	2810	SFN	NM_006142	13559
chr1	27175973	27176173	54707	GPN2	NM_018066	40796
chr1	27288446	27288646	8431	NR0B2	NM_021969	47979
chr1	27288446	27288646	10726	NUDC	NM_006600	40334
chr1	27288446	27288646	126695	KDF1	NM_152365	1645
chr1	27288446	27288646	388610	TRNP1	NM_001013642	31648
chr1	27304367	27304567	126695	KDF1	NM_152365	17566
chr1	27304367	27304567	388610	TRNP1	NM_001013642	15727
chr1	27304367	27304567	115572	FAM46B	NM_052943	34866
chr1	27326009	27326209	126695	KDF1	NM_152365	39208
chr1	27326009	27326209	388610	TRNP1	NM_001013642	5915
chr1	27326009	27326209	115572	FAM46B	NM_052943	13224
chr1	27693495	27693695	84065	TMEM222	NR_037576	44960
chr1	27693495	27693695	84065	TMEM222	NR_037577	44960
chr1	27693495	27693695	84065	TMEM222	NR_037580	44960
chr1	27693495	27693695	84065	TMEM222	NM_032125	44960
chr1	27693495	27693695	644961	LOC644961	NR_033926	43231
chr1	27693495	27693695	84958	SYTL1	NM_032872	25113
chr1	27693495	27693695	84958	SYTL1	NM_001193308	25113
chr1	27693495	27693695	9064	MAP3K6	NM_001297609	238
chr1	27693495	27693695	9064	MAP3K6	NM_004672	238
chr1	27693495	27693695	8547	FCN3	NM_173452	7720
chr1	27693495	27693695	8547	FCN3	NM_003665	7720
chr1	27693495	27693695	388611	CD164L2	NM_207397	16228
chr1	27693495	27693695	2827	GPR3	NM_005281	25552
chr1	27920873	27921073	27245	AHDC1	NM_001029882	9032
chr1	27920873	27921073	2268	FGR	NM_005248	40754
chr1	27920873	27921073	2268	FGR	NM_001042729	32133
chr1	27920873	27921073	2268	FGR	NM_001042747	31778
chr1	31150410	31150610	4146	MATN1	NM_002379	45922
chr1	31150410	31150610	100129196	MATN1-AS1	NR_034182	41108
chr1	31261531	31261731	7805	LAPTM5	NM_006762	30948
chr1	31261531	31261731	100616164	MIR4420	NR_039616	49552
chr1	32967624	32967824	728116	ZBTB8B	NM_001145720	37067
chr1	32967624	32967824	653121	ZBTB8A	NR_111980	37021
chr1	32967624	32967824	653121	ZBTB8A	NM_001291496	37021
chr1	32967624	32967824	653121	ZBTB8A	NM_001040441	37021
chr1	33167060	33167260	81493	SYNC	NM_001161708	1201
chr1	33167060	33167260	81493	SYNC	NM_030786	1201
chr1	33167060	33167260	57648	KIAA1522	NM_020888	40351
chr1	36665710	36665910	27095	TRAPPC3	NM_001270895	44156
chr1	36665710	36665910	55700	MAP7D1	NM_018067	44245
chr1	36665710	36665910	55700	MAP7D1	NM_001286366	44245
chr1	36665710	36665910	55700	MAP7D1	NM_001286365	44245
chr1	36665710	36665910	9967	THRAP3	NM_005119	24206
chr1	37920666	37920866	728431	LINC01137	NR_038842	19278
chr1	37920666	37920866	80149	ZC3H12A	NM_025079	19352
chr1	37920666	37920866	102465438	MIR6732	NR_106790	25064
chr1	37920666	37920866	100847010	MIR5581	NR_049844	45829
chr1	37927308	37927508	728431	LINC01137	NR_038842	12636
chr1	37927308	37927508	80149	ZC3H12A	NM_025079	12710
chr1	37927308	37927508	102465438	MIR6732	NR_106790	18422
chr1	37927308	37927508	100847010	MIR5581	NR_049844	39187
chr1	37945380	37945580	728431	LINC01137	NR_038842	5436
chr1	37945380	37945580	80149	ZC3H12A	NM_025079	5362
chr1	37945380	37945580	102465438	MIR6732	NR_106790	350
chr1	37945380	37945580	64769	MEAF6	NM_022756	34940
chr1	37945380	37945580	64769	MEAF6	NM_001270875	34940
chr1	37945380	37945580	64769	MEAF6	NM_001270876	34940
chr1	37945380	37945580	64769	MEAF6	NR_073092	34940
chr1	37945380	37945580	64769	MEAF6	NR_073091	34940
chr1	37945380	37945580	64769	MEAF6	NR_073090	34940
chr1	37945380	37945580	100847010	MIR5581	NR_049844	21115
chr1	38000014	38000214	64769	MEAF6	NM_022756	19694
chr1	38000014	38000214	64769	MEAF6	NM_001270875	19694
chr1	38000014	38000214	64769	MEAF6	NM_001270876	19694
chr1	38000014	38000214	64769	MEAF6	NR_073092	19694
chr1	38000014	38000214	64769	MEAF6	NR_073091	19694
chr1	38000014	38000214	64769	MEAF6	NR_073090	19694
chr1	38000014	38000214	100847010	MIR5581	NR_049844	33519
chr1	38000014	38000214	79753	SNIP1	NM_024700	19831
chr1	38000014	38000214	7802	DNALI1	NM_003462	22405
chr1	38474803	38475003	10946	SF3A3	NM_006802	19142
chr1	38474803	38475003	2275	FHL3	NM_004468	3716
chr1	38474803	38475003	2275	FHL3	NM_001243878	3716
chr1	38474803	38475003	51118	UTP11L	NM_016037	3480
chr1	38474803	38475003	5453	POU3F1	NM_002699	37547
chr1	40423087	40423287	84879	MFSD2A	NM_001287808	2404
chr1	40423087	40423287	84879	MFSD2A	NM_032793	2404
chr1	40423087	40423287	84879	MFSD2A	NM_001136493	2404
chr1	40423087	40423287	84879	MFSD2A	NM_001287809	2404
chr1	40423087	40423287	84879	MFSD2A	NR_109896	2404
chr1	41953947	41954147	1907	EDN2	NM_001956	3703
chr1	41961985	41962185	1907	EDN2	NM_001956	11741
chr1	41964434	41964634	1907	EDN2	NM_001956	14190
chr1	42618776	42618976	2981	GUCA2B	NM_007102	215
chr1	42618776	42618976	2980	GUCA2A	NM_033553	11519
chr1	42778353	42778553	22887	FOXJ3	NM_001198852	22433
chr1	42778353	42778553	22887	FOXJ3	NM_001198850	23095
chr1	42778353	42778553	22887	FOXJ3	NM_001198851	22183
chr1	42778353	42778553	22887	FOXJ3	NM_014947	22450
chr1	43325123	43325323	374969	CCDC23	NM_199342	42164
chr1	43325123	43325323	114625	ERMAP	NM_001017922	42448
chr1	43325123	43325323	114625	ERMAP	NM_018538	33975
chr1	43325123	43325323	51058	ZNF691	NM_001242739	12980
chr1	43325123	43325323	51058	ZNF691	NM_015911	12980
chr1	43325123	43325323	339539	LOC339539	NR_104171	1931
chr1	43388333	43388533	6513	SLC2A1	NM_006516	36414
chr1	43388333	43388533	440584	SLC2A1-AS1	NR_033967	36286
chr1	43474163	43474363	6513	SLC2A1	NM_006516	49416
chr1	43474163	43474363	440584	SLC2A1-AS1	NR_033967	49544
chr1	43707079	43707279	128218	TMEM125	NM_144626	28485
chr1	43707079	43707279	149466	C1orf210	NM_001164829	44109
chr1	43707079	43707279	149466	C1orf210	NM_182517	44071
chr1	44705800	44706000	55929	DMAP1	NM_019100	26776
chr1	44705800	44706000	55929	DMAP1	NM_001034024	26776
chr1	44705800	44706000	55929	DMAP1	NM_001034023	26776
chr1	44705800	44706000	100874278	ERI3-IT1	NR_110056	4055
chr1	44705800	44706000	100874278	ERI3-IT1	NR_046817	4055
chr1	45018599	45018799	100847089	MIR5584	NR_049849	7535
chr1	45645717	45645917	57643	ZSWIM5	NM_020883	26433
chr1	46649396	46649596	10103	TSPAN1	NM_005727	8748
chr1	46649396	46649596	55624	POMGNT1	NM_017739	14625
chr1	46649396	46649596	55624	POMGNT1	NM_001290130	13675
chr1	46649396	46649596	55624	POMGNT1	NM_001290129	13675
chr1	46649396	46649596	55624	POMGNT1	NM_001243766	36481
chr1	46649396	46649596	541468	LURAP1	NM_001013615	19509
chr1	46806697	46806897	10489	LRRC41	NM_006369	37759
chr1	46806697	46806897	7388	UQCRH	NM_001297565	37513
chr1	46806697	46806897	7388	UQCRH	NM_006004	37513
chr1	46806697	46806897	7388	UQCRH	NM_001297566	37513
chr1	46806697	46806897	387338	NSUN4	NM_199044	949
chr1	46806697	46806897	387338	NSUN4	NR_045789	949
chr1	46806697	46806897	387338	NSUN4	NR_045791	949
chr1	46806697	46806897	387338	NSUN4	NR_045790	949
chr1	46806697	46806897	387338	NSUN4	NM_001256127	52
chr1	46806697	46806897	387338	NSUN4	NM_001256128	52
chr1	46988395	46988595	127343	DMBX1	NM_172225	15828
chr1	46988395	46988595	127343	DMBX1	NM_147192	15828
chr1	46988395	46988595	100507423	MKNK1-AS1	NR_038403	15872
chr1	46988395	46988595	148930	KNCN	NM_001097611	28392
chr1	47272402	47272602	1580	CYP4B1	NM_001099772	7833
chr1	47272402	47272602	1580	CYP4B1	NM_000779	7833
chr1	47407930	47408130	163720	CYP4Z2P	NR_002788	41883
chr1	47407930	47408130	1579	CYP4A11	NM_000778	874
chr1	47943822	47944022	84793	FOXD2-AS1	NR_026878	43609
chr1	47943822	47944022	2306	FOXD2	NM_004474	42234
chr1	48429284	48429484	388630	TRABD2B	NM_001194986	33178
chr1	48467742	48467942	388630	TRABD2B	NM_001194986	5280
chr1	52156412	52156612	114883	OSBPL9	NM_148907	38973
chr1	52156412	52156612	114883	OSBPL9	NM_148905	38973
chr1	52156412	52156612	114883	OSBPL9	NM_148904	38973
chr1	53128512	53128712	348378	FAM159A	NM_001042693	29547
chr1	53128512	53128712	65260	COA7	NM_023077	35426
chr1	53131359	53131559	348378	FAM159A	NM_001042693	32394
chr1	53131359	53131559	65260	COA7	NM_023077	32579
chr1	53135407	53135607	348378	FAM159A	NM_001042693	36442
chr1	53135407	53135607	65260	COA7	NM_023077	28531
chr1	54593300	54593500	200008	CDCP2	NM_201546	25279
chr1	54623834	54624034	200008	CDCP2	NM_201546	5255
chr1	54623834	54624034	606495	CYB5RL	NM_001031672	41812
chr1	54623834	54624034	51253	MRPL37	NM_016491	41905
chr1	55008546	55008746	26027	ACOT11	NM_015547	5160
chr1	55008546	55008746	26027	ACOT11	NM_147161	5160
chr1	55453268	55453468	199964	TMEM61	NM_182532	6904
chr1	55453268	55453468	7809	BSND	NM_057176	11248
chr1	57253935	57254135	199920	C1orf168	NM_001004303	31334
chr1	59290752	59290952	3725	JUN	NM_002228	41067
chr1	59290752	59290952	100131060	LINC01135	NR_034015	40030
chr1	59290752	59290952	100131060	LINC01135	NR_108106	40030
chr1	59290752	59290952	100131060	LINC01135	NR_034014	40030
chr1	59454531	59454731	101926925	LINC01358	NR_110626	31516
chr1	61547710	61547910	4774	NFIA	NM_001145511	4865
chr1	61547710	61547910	4774	NFIA	NM_001145512	277
chr1	61547710	61547910	4774	NFIA	NM_005595	169
chr1	61547710	61547910	4774	NFIA	NM_001134673	169
chr1	61586678	61586878	4774	NFIA	NM_001145511	43833
chr1	61586678	61586878	4774	NFIA	NM_001145512	39245
chr1	61586678	61586878	4774	NFIA	NM_005595	38799
chr1	61586678	61586878	4774	NFIA	NM_001134673	38799
chr1	65420879	65421079	3716	JAK1	NM_002227	11208
chr1	65420879	65421079	101927084	LINC01359	NR_119383	47180
chr1	65619421	65619621	205	AK4	NM_203464	6290
chr1	65619421	65619621	205	AK4	NM_001005353	6009
chr1	65619421	65619621	205	AK4	NM_013410	5672
chr1	66444938	66445138	5142	PDE4B	NM_001037340	13260
chr1	68345992	68346192	55970	GNG12	NM_018841	46937
chr1	68345992	68346192	100289178	GNG12-AS1	NR_040077	48122
chr1	68679551	68679751	79971	WLS	NM_001002292	18578
chr1	68679551	68679751	79971	WLS	NM_001193334	18578
chr1	68679551	68679751	79971	WLS	NM_024911	18633
chr1	68679551	68679751	100302279	MIR1262	NR_031664	30358
chr1	77321854	77322054	81849	ST6GALNAC5	NM_030965	11231
chr1	84831715	84831915	391051	UOX	NR_003927	31761
chr1	84831715	84831915	58511	DNASE2B	NM_021233	32399
chr1	84831715	84831915	58511	DNASE2B	NM_058248	42218
chr1	86094956	86095156	3491	CYR61	NM_001554	48613
chr1	92651779	92651979	23285	KIAA1107	NM_015237	19271
chr1	92651779	92651979	388649	C1orf146	NM_001012425	31693
chr1	94083726	94083926	8412	BCAR3	NM_001261410	4124
chr1	94083726	94083926	100129046	LOC100129046	NR_034091	26302
chr1	94167452	94167652	8412	BCAR3	NM_001261409	20626
chr1	94167452	94167652	8412	BCAR3	NM_003567	20158
chr1	95010708	95010908	2152	F3	NM_001178096	3395
chr1	95010708	95010908	2152	F3	NM_001993	3395
chr1	95017982	95018182	2152	F3	NM_001178096	10669
chr1	95017982	95018182	2152	F3	NM_001993	10669
chr1	95581445	95581645	199857	ALG14	NM_144988	43038
chr1	95581445	95581645	148534	TMEM56	NM_001199679	23473
chr1	95581445	95581645	148534	TMEM56	NM_152487	1348
chr1	95581445	95581645	100527978	TMEM56-RWDD3	NM_001199691	1933
chr1	109815249	109815449	1952	CELSR2	NM_001408	22709
chr1	109815249	109815449	84722	PSRC1	NM_032636	10441
chr1	109815249	109815449	84722	PSRC1	NM_001032291	10441
chr1	109815249	109815449	84722	PSRC1	NM_001005290	10441
chr1	109815249	109815449	343263	MYBPHL	NM_001010985	34314
chr1	109815249	109815449	343263	MYBPHL	NM_001265613	34314
chr1	110490673	110490873	1435	CSF1	NM_172211	37541
chr1	110490673	110490873	1435	CSF1	NM_172212	37541
chr1	110490673	110490873	1435	CSF1	NM_172210	37541
chr1	110490673	110490873	1435	CSF1	NM_000757	37541
chr1	110490673	110490873	10768	AHCYL1	NM_006621	36613
chr1	110490673	110490873	10768	AHCYL1	NM_001242673	36613
chr1	112903210	112903410	55917	CTTNBP2NL	NM_018704	35489
chr1	113735020	113735220	643441	LOC643441	NR_038846	13755
chr1	116919133	116919333	476	ATP1A1	NM_000701	3439
chr1	116919133	116919333	476	ATP1A1	NM_001160233	2745
chr1	116919133	116919333	476	ATP1A1	NM_001160234	6758
chr1	116919133	116919333	84852	ATP1A1-AS1	NR_027646	42011
chr1	116919133	116919333	84852	ATP1A1-AS1	NR_027645	41964
chr1	116919133	116919333	84852	ATP1A1-AS1	NR_024125	41972
chr1	116919133	116919333	84852	ATP1A1-AS1	NR_024124	41964
chr1	116919133	116919333	84852	ATP1A1-AS1	NR_024126	41948
chr1	145427577	145427777	148738	HFE2	NM_213653	14487
chr1	145427577	145427777	148738	HFE2	NM_213652	14487
chr1	145427577	145427777	148738	HFE2	NM_145277	14487
chr1	145427577	145427777	148738	HFE2	NM_202004	14487
chr1	145427577	145427777	10628	TXNIP	NM_006472	10760
chr1	145427577	145427777	84265	POLR3GL	NM_032305	42710
chr1	145427577	145427777	284615	ANKRD34A	NM_001039888	42830
chr1	145427577	145427777	128077	LIX1L	NM_153713	49389
chr1	145438219	145438419	148738	HFE2	NM_213653	25129
chr1	145438219	145438419	148738	HFE2	NM_213652	25129
chr1	145438219	145438419	148738	HFE2	NM_145277	25129
chr1	145438219	145438419	148738	HFE2	NM_202004	25129
chr1	145438219	145438419	10628	TXNIP	NM_006472	118
chr1	145438219	145438419	84265	POLR3GL	NM_032305	32068
chr1	145438219	145438419	284615	ANKRD34A	NM_001039888	32188
chr1	145438219	145438419	128077	LIX1L	NM_153713	38747
chr1	145542750	145542950	9939	RBM8A	NM_005105	35294
chr1	145542750	145542950	114814	GNRHR2	NR_002328	26774
chr1	145542750	145542950	114814	GNRHR2	NR_104033	27105
chr1	145542750	145542950	114814	GNRHR2	NR_104034	26951
chr1	145542750	145542950	8799	PEX11B	NM_003846	26686
chr1	145542750	145542950	8799	PEX11B	NR_073491	26686
chr1	145542750	145542950	8799	PEX11B	NR_073492	26686
chr1	145542750	145542950	8799	PEX11B	NM_001184795	26291
chr1	145542750	145542950	8799	PEX11B	NR_073493	26220
chr1	145542750	145542950	8515	ITGA10	NM_003637	17861
chr1	145542750	145542950	148741	ANKRD35	NM_144698	6358
chr1	145542750	145542950	148741	ANKRD35	NM_001280799	6358
chr1	145542750	145542950	10401	PIAS3	NM_006099	33137
chr1	145542750	145542950	102466191	MIR6736	NR_106794	41572
chr1	145542750	145542950	200035	NUDT17	NM_001012758	46585
chr1	146581559	146581759	101447996	RNVU1-8	NR_121645	25356
chr1	146581559	146581759	644861	NBPF13P	NR_103466	4269
chr1	150254196	150254396	81611	ANP32E	NM_001136478	45792
chr1	150254196	150254396	81611	ANP32E	NM_001136479	47270
chr1	150254196	150254396	81611	ANP32E	NM_030920	45792
chr1	150254196	150254396	81611	ANP32E	NM_001280560	45792
chr1	150254196	150254396	81611	ANP32E	NM_001280559	45792
chr1	150254196	150254396	23632	CA14	NM_012113	24079
chr1	150254196	150254396	51107	APH1A	NR_045034	12687
chr1	150254196	150254396	51107	APH1A	NM_016022	12687
chr1	150254196	150254396	51107	APH1A	NR_045035	12687
chr1	150254196	150254396	51107	APH1A	NR_045033	12687
chr1	150254196	150254396	51107	APH1A	NM_001077628	12687
chr1	150254196	150254396	51107	APH1A	NM_001243772	12687
chr1	150254196	150254396	51107	APH1A	NM_001243771	12687
chr1	150254196	150254396	79630	C1orf54	NM_001301039	9610
chr1	150254196	150254396	79630	C1orf54	NM_001301040	9610
chr1	150254196	150254396	79630	C1orf54	NM_024579	9114
chr1	150254196	150254396	79630	C1orf54	NM_001301041	9095
chr1	150254196	150254396	79630	C1orf54	NM_001301042	9095
chr1	150254196	150254396	148523	CIART	NM_001300838	646
chr1	150254196	150254396	148523	CIART	NM_001300840	646
chr1	150254196	150254396	148523	CIART	NM_144697	646
chr1	150254196	150254396	148523	CIART	NM_001300839	646
chr1	150254196	150254396	148523	CIART	NM_001300841	835
chr1	150254196	150254396	54460	MRPS21	NM_018997	11965
chr1	150254196	150254396	54460	MRPS21	NM_031901	11965
chr1	150254196	150254396	9129	PRPF3	NM_004698	39631
chr1	150533830	150534030	100874054	LINC00568	NR_051960	45698
chr1	150533830	150534030	54507	ADAMTSL4	NM_019032	12086
chr1	150533830	150534030	54507	ADAMTSL4	NM_025008	12086
chr1	150533830	150534030	54507	ADAMTSL4	NM_001288608	12086
chr1	150533830	150534030	54507	ADAMTSL4	NM_001288607	12086
chr1	150533830	150534030	100422997	MIR4257	NR_036211	9526
chr1	150533830	150534030	574406	ADAMTSL4-AS1	NR_104133	13098
chr1	150533830	150534030	4170	MCL1	NM_001197320	18284
chr1	150533830	150534030	4170	MCL1	NM_021960	18284
chr1	150533830	150534030	4170	MCL1	NM_182763	18284
chr1	150540628	150540828	54507	ADAMTSL4	NM_019032	18884
chr1	150540628	150540828	54507	ADAMTSL4	NM_025008	18884
chr1	150540628	150540828	54507	ADAMTSL4	NM_001288608	18884
chr1	150540628	150540828	54507	ADAMTSL4	NM_001288607	18884
chr1	150540628	150540828	100422997	MIR4257	NR_036211	16324
chr1	150540628	150540828	574406	ADAMTSL4-AS1	NR_104133	6300
chr1	150540628	150540828	4170	MCL1	NM_001197320	11486
chr1	150540628	150540828	4170	MCL1	NM_021960	11486
chr1	150540628	150540828	4170	MCL1	NM_182763	11486
chr1	151167767	151167967	10500	SEMA6C	NM_001178062	48727
chr1	151167767	151167967	10500	SEMA6C	NM_001178061	48727
chr1	151167767	151167967	10500	SEMA6C	NM_030913	48727
chr1	151167767	151167967	100534012	TNFAIP8L2-SCNM1	NM_001204848	38763
chr1	151167767	151167967	79626	TNFAIP8L2	NM_024575	38763
chr1	151167767	151167967	388695	LYSMD1	NM_212551	29497
chr1	151167767	151167967	388695	LYSMD1	NM_001136543	29443
chr1	151167767	151167967	79005	SCNM1	NM_024041	29370
chr1	151167767	151167967	79005	SCNM1	NM_001204856	29370
chr1	151167767	151167967	79005	SCNM1	NR_037937	29370
chr1	151167767	151167967	29765	TMOD4	NM_013353	19320
chr1	151167767	151167967	6944	VPS72	NM_005997	5178
chr1	151167767	151167967	6944	VPS72	NM_001271087	5178
chr1	151167767	151167967	6944	VPS72	NM_001271088	5178
chr1	151167767	151167967	8394	PIP5K1A	NM_001135636	3153
chr1	151167767	151167967	8394	PIP5K1A	NM_001135638	3153
chr1	151167767	151167967	8394	PIP5K1A	NM_001135637	3153
chr1	151167767	151167967	8394	PIP5K1A	NM_003557	3153
chr1	151809454	151809654	11022	TDRKH	NM_006862	46544
chr1	151809454	151809654	11022	TDRKH	NM_001083965	46544
chr1	151809454	151809654	11022	TDRKH	NM_001083963	46544
chr1	151809454	151809654	11022	TDRKH	NM_001083964	46544
chr1	151809454	151809654	339398	LINGO4	NM_001004432	31672
chr1	151809454	151809654	6097	RORC	NM_005060	5206
chr1	151809454	151809654	6097	RORC	NM_001001523	11001
chr1	151809454	151809654	100191040	C2CD4D	NM_001136003	3479
chr1	151809454	151809654	100132111	LOC100132111	NR_024237	1390
chr1	151809454	151809654	284486	THEM5	NM_182578	16619
chr1	151950103	151950303	6281	S100A10	NM_002966	16511
chr1	151950103	151950303	441908	NBPF18P	NR_103561	40550
chr1	151966438	151966638	6281	S100A10	NM_002966	176
chr1	151966438	151966638	441908	NBPF18P	NR_103561	24215
chr1	151966438	151966638	6282	S100A11	NM_005620	42973
chr1	152140996	152141196	126638	RPTN	NM_001122965	9392
chr1	152954097	152954297	163778	SPRR4	NM_173080	11070
chr1	152954097	152954297	6698	SPRR1A	NM_005987	2366
chr1	152954097	152954297	6698	SPRR1A	NM_001199828	2366
chr1	152954097	152954297	6707	SPRR3	NM_005416	20025
chr1	152954097	152954297	6707	SPRR3	NM_001097589	20025
chr1	152954097	152954297	6699	SPRR1B	NM_003125	49481
chr1	153451353	153451553	645922	S100A7L2	NM_001045479	38950
chr1	153451353	153451553	6278	S100A7	NM_002963	18316
chr1	153606241	153606441	140576	S100A16	NM_080388	20827
chr1	153606241	153606441	57402	S100A14	NM_020672	17533
chr1	153606241	153606441	6284	S100A13	NM_001024211	6224
chr1	153606241	153606441	6284	S100A13	NM_001024213	6817
chr1	153606241	153606441	6284	S100A13	NM_005979	5626
chr1	153606241	153606441	6284	S100A13	NM_001024212	6597
chr1	153606241	153606441	6284	S100A13	NM_001024210	227
chr1	153606241	153606441	6271	S100A1	NM_006271	5469
chr1	153606241	153606441	26097	CHTOP	NM_001206612	116
chr1	153606241	153606441	26097	CHTOP	NM_015607	116
chr1	153606241	153606441	26097	CHTOP	NM_001244664	116
chr1	153606241	153606441	23557	SNAPIN	NM_012437	24788
chr1	153606241	153606441	23557	SNAPIN	NR_052019	24788
chr1	153606241	153606441	23557	SNAPIN	NR_052020	24788
chr1	153606241	153606441	3608	ILF2	NM_001267809	37163
chr1	153606241	153606441	3608	ILF2	NM_004515	37163
chr1	153606241	153606441	4881	NPR1	NM_000906	44822
chr1	153939468	153939668	57459	GATAD2B	NM_020699	44117
chr1	153939468	153939668	9909	DENND4B	NM_014856	20414
chr1	153939468	153939668	200186	CRTC2	NM_181715	8436
chr1	153939468	153939668	27173	SLC39A1	NM_001271961	3451
chr1	153939468	153939668	27173	SLC39A1	NM_014437	640
chr1	153939468	153939668	27173	SLC39A1	NM_001271960	1092
chr1	153939468	153939668	27173	SLC39A1	NM_001271958	3451
chr1	153939468	153939668	27173	SLC39A1	NM_001271957	3724
chr1	153939468	153939668	27173	SLC39A1	NM_001271959	3600
chr1	153939468	153939668	102465441	MIR6737	NR_106795	4672
chr1	153939468	153939668	148327	CREB3L4	NM_130898	746
chr1	153939468	153939668	148327	CREB3L4	NM_001255978	746
chr1	153939468	153939668	148327	CREB3L4	NM_001255980	746
chr1	153939468	153939668	148327	CREB3L4	NR_045658	746
chr1	153939468	153939668	148327	CREB3L4	NM_001255981	1106
chr1	153939468	153939668	148327	CREB3L4	NM_001255979	1106
chr1	153939468	153939668	10899	JTB	NM_006694	10883
chr1	153939468	153939668	5872	RAB13	NR_073553	19285
chr1	153939468	153939668	5872	RAB13	NM_002870	19285
chr1	153939468	153939668	5872	RAB13	NM_001272038	18274
chr1	153939468	153939668	6232	RPS27	NM_001030	23670
chr1	153978728	153978928	200186	CRTC2	NM_181715	47696
chr1	153978728	153978928	27173	SLC39A1	NM_001271961	42711
chr1	153978728	153978928	27173	SLC39A1	NM_014437	38620
chr1	153978728	153978928	27173	SLC39A1	NM_001271960	38168
chr1	153978728	153978928	27173	SLC39A1	NM_001271958	42711
chr1	153978728	153978928	27173	SLC39A1	NM_001271957	42984
chr1	153978728	153978928	27173	SLC39A1	NM_001271959	42860
chr1	153978728	153978928	102465441	MIR6737	NR_106795	43932
chr1	153978728	153978928	148327	CREB3L4	NM_130898	38514
chr1	153978728	153978928	148327	CREB3L4	NM_001255978	38514
chr1	153978728	153978928	148327	CREB3L4	NM_001255980	38514
chr1	153978728	153978928	148327	CREB3L4	NR_045658	38514
chr1	153978728	153978928	148327	CREB3L4	NM_001255981	38154
chr1	153978728	153978928	148327	CREB3L4	NM_001255979	38154
chr1	153978728	153978928	10899	JTB	NM_006694	28377
chr1	153978728	153978928	5872	RAB13	NR_073553	19975
chr1	153978728	153978928	5872	RAB13	NM_002870	19975
chr1	153978728	153978928	5872	RAB13	NM_001272038	20986
chr1	153978728	153978928	6232	RPS27	NM_001030	15590
chr1	154390836	154391036	3570	IL6R	NM_001206866	13268
chr1	154390836	154391036	3570	IL6R	NM_000565	13268
chr1	154390836	154391036	3570	IL6R	NM_181359	13268
chr1	154989824	154990024	6464	SHC1	NM_003029	42965
chr1	154989824	154990024	6464	SHC1	NM_001202859	42965
chr1	154989824	154990024	6464	SHC1	NM_001130040	46701
chr1	154989824	154990024	6464	SHC1	NM_001130041	42965
chr1	154989824	154990024	6464	SHC1	NM_183001	46701
chr1	154989824	154990024	1163	CKS1B	NR_024163	42807
chr1	154989824	154990024	1163	CKS1B	NM_001826	42807
chr1	154989824	154990024	100423020	MIR4258	NR_036212	41756
chr1	154989824	154990024	80308	FLAD1	NM_201398	34155
chr1	154989824	154990024	80308	FLAD1	NM_001184891	34155
chr1	154989824	154990024	80308	FLAD1	NM_025207	34155
chr1	154989824	154990024	80308	FLAD1	NM_001184892	34155
chr1	154989824	154990024	55891	LENEP	NM_018655	23863
chr1	154989824	154990024	51043	ZBTB7B	NM_001256455	14819
chr1	154989824	154990024	51043	ZBTB7B	NM_001252406	14819
chr1	154989824	154990024	51043	ZBTB7B	NR_045515	14819
chr1	154989824	154990024	51043	ZBTB7B	NR_046206	14819
chr1	154989824	154990024	51043	ZBTB7B	NR_049765	14819
chr1	154989824	154990024	127579	DCST2	NM_144622	16333
chr1	154989824	154990024	149095	DCST1	NM_001143687	16357
chr1	154989824	154990024	149095	DCST1	NM_152494	16357
chr1	154989824	154990024	100505666	LOC100505666	NR_040772	33717
chr1	154989824	154990024	100505666	LOC100505666	NR_040773	46543
chr1	154989824	154990024	8751	ADAM15	NM_207191	33823
chr1	154989824	154990024	8751	ADAM15	NM_207197	33823
chr1	154989824	154990024	8751	ADAM15	NR_048579	33823
chr1	154989824	154990024	8751	ADAM15	NM_207195	33823
chr1	154989824	154990024	8751	ADAM15	NM_001261466	33823
chr1	154989824	154990024	8751	ADAM15	NM_001261465	33823
chr1	154989824	154990024	8751	ADAM15	NM_003815	33823
chr1	154989824	154990024	8751	ADAM15	NM_207196	33823
chr1	154989824	154990024	8751	ADAM15	NR_048577	33823
chr1	154989824	154990024	8751	ADAM15	NR_048578	33823
chr1	154989824	154990024	8751	ADAM15	NM_207194	33823
chr1	154989824	154990024	8751	ADAM15	NM_001261464	33823
chr1	154989824	154990024	1945	EFNA4	NM_005227	46288
chr1	154989824	154990024	1945	EFNA4	NM_182690	46288
chr1	154989824	154990024	1945	EFNA4	NM_182689	46288
chr1	155011289	155011489	55891	LENEP	NM_018655	45328
chr1	155011289	155011489	51043	ZBTB7B	NM_001256455	36284
chr1	155011289	155011489	51043	ZBTB7B	NM_001252406	36284
chr1	155011289	155011489	51043	ZBTB7B	NR_045515	36284
chr1	155011289	155011489	51043	ZBTB7B	NR_046206	36284
chr1	155011289	155011489	51043	ZBTB7B	NR_049765	36284
chr1	155011289	155011489	127579	DCST2	NM_144622	5132
chr1	155011289	155011489	149095	DCST1	NM_001143687	5108
chr1	155011289	155011489	149095	DCST1	NM_152494	5108
chr1	155011289	155011489	100505666	LOC100505666	NR_040772	12252
chr1	155011289	155011489	100505666	LOC100505666	NR_040773	25078
chr1	155011289	155011489	8751	ADAM15	NM_207191	12358
chr1	155011289	155011489	8751	ADAM15	NM_207197	12358
chr1	155011289	155011489	8751	ADAM15	NR_048579	12358
chr1	155011289	155011489	8751	ADAM15	NM_207195	12358
chr1	155011289	155011489	8751	ADAM15	NM_001261466	12358
chr1	155011289	155011489	8751	ADAM15	NM_001261465	12358
chr1	155011289	155011489	8751	ADAM15	NM_003815	12358
chr1	155011289	155011489	8751	ADAM15	NM_207196	12358
chr1	155011289	155011489	8751	ADAM15	NR_048577	12358
chr1	155011289	155011489	8751	ADAM15	NR_048578	12358
chr1	155011289	155011489	8751	ADAM15	NM_207194	12358
chr1	155011289	155011489	8751	ADAM15	NM_001261464	12358
chr1	155011289	155011489	1945	EFNA4	NM_005227	24823
chr1	155011289	155011489	1945	EFNA4	NM_182690	24823
chr1	155011289	155011489	1945	EFNA4	NM_182689	24823
chr1	155011289	155011489	1944	EFNA3	NM_004952	39958
chr1	155050434	155050634	127579	DCST2	NM_144622	44277
chr1	155050434	155050634	149095	DCST1	NM_001143687	44253
chr1	155050434	155050634	149095	DCST1	NM_152494	44253
chr1	155050434	155050634	100505666	LOC100505666	NR_040772	26893
chr1	155050434	155050634	100505666	LOC100505666	NR_040773	14067
chr1	155050434	155050634	8751	ADAM15	NM_207191	26787
chr1	155050434	155050634	8751	ADAM15	NM_207197	26787
chr1	155050434	155050634	8751	ADAM15	NR_048579	26787
chr1	155050434	155050634	8751	ADAM15	NM_207195	26787
chr1	155050434	155050634	8751	ADAM15	NM_001261466	26787
chr1	155050434	155050634	8751	ADAM15	NM_001261465	26787
chr1	155050434	155050634	8751	ADAM15	NM_003815	26787
chr1	155050434	155050634	8751	ADAM15	NM_207196	26787
chr1	155050434	155050634	8751	ADAM15	NR_048577	26787
chr1	155050434	155050634	8751	ADAM15	NR_048578	26787
chr1	155050434	155050634	8751	ADAM15	NM_207194	26787
chr1	155050434	155050634	8751	ADAM15	NM_001261464	26787
chr1	155050434	155050634	1945	EFNA4	NM_005227	14322
chr1	155050434	155050634	1945	EFNA4	NM_182690	14322
chr1	155050434	155050634	1945	EFNA4	NM_182689	14322
chr1	155050434	155050634	1944	EFNA3	NM_004952	813
chr1	155050434	155050634	1942	EFNA1	NM_182685	49814
chr1	155050434	155050634	1942	EFNA1	NM_004428	49814
chr1	155103850	155104050	1942	EFNA1	NM_182685	3602
chr1	155103850	155104050	1942	EFNA1	NM_004428	3602
chr1	155103850	155104050	55974	SLC50A1	NM_001287591	3869
chr1	155103850	155104050	55974	SLC50A1	NM_001287590	3869
chr1	155103850	155104050	55974	SLC50A1	NM_001287592	3869
chr1	155103850	155104050	55974	SLC50A1	NM_001287588	4337
chr1	155103850	155104050	55974	SLC50A1	NM_018845	4337
chr1	155103850	155104050	55974	SLC50A1	NM_001122839	4337
chr1	155103850	155104050	55974	SLC50A1	NM_001122837	4337
chr1	155103850	155104050	55974	SLC50A1	NM_001287587	4337
chr1	155103850	155104050	55974	SLC50A1	NM_001287586	4337
chr1	155103850	155104050	55974	SLC50A1	NM_001287589	4337
chr1	155103850	155104050	54344	DPM3	NM_018973	8933
chr1	155103850	155104050	54344	DPM3	NM_153741	9046
chr1	155103850	155104050	200185	KRTCAP2	NM_173852	41854
chr1	155103850	155104050	80128	TRIM46	NM_001256600	42312
chr1	155103850	155104050	80128	TRIM46	NM_025058	42312
chr1	155103850	155104050	80128	TRIM46	NM_001282379	42312
chr1	155103850	155104050	80128	TRIM46	NM_001282378	42312
chr1	155103850	155104050	80128	TRIM46	NM_001256599	42312
chr1	155103850	155104050	80128	TRIM46	NR_046327	42312
chr1	155103850	155104050	80128	TRIM46	NR_104150	42312
chr1	155103850	155104050	80128	TRIM46	NM_001256601	43279
chr1	155103850	155104050	80128	TRIM46	NR_046329	43279
chr1	156217099	156217299	11243	PMF1	NM_007221	34421
chr1	156217099	156217299	100527963	PMF1-BGLAP	NM_001199664	34421
chr1	156217099	156217299	100527963	PMF1-BGLAP	NM_001199663	34421
chr1	156217099	156217299	100527963	PMF1-BGLAP	NM_001199662	34421
chr1	156217099	156217299	100527963	PMF1-BGLAP	NM_001199661	34421
chr1	156217099	156217299	11243	PMF1	NM_001199654	34421
chr1	156217099	156217299	11243	PMF1	NM_001199653	34421
chr1	156217099	156217299	632	BGLAP	NM_199173	5249
chr1	156217099	156217299	79957	PAQR6	NM_001272109	709
chr1	156217099	156217299	79957	PAQR6	NM_198406	709
chr1	156217099	156217299	79957	PAQR6	NM_024897	709
chr1	156217099	156217299	79957	PAQR6	NM_001272113	709
chr1	156217099	156217299	79957	PAQR6	NM_001272105	709
chr1	156217099	156217299	79957	PAQR6	NM_001272112	709
chr1	156217099	156217299	79957	PAQR6	NM_001272111	709
chr1	156217099	156217299	79957	PAQR6	NM_001272110	709
chr1	156217099	156217299	79957	PAQR6	NM_001272108	709
chr1	156217099	156217299	79957	PAQR6	NM_001272107	709
chr1	156217099	156217299	79957	PAQR6	NM_001272106	709
chr1	156217099	156217299	79957	PAQR6	NM_001272104	709
chr1	156217099	156217299	79957	PAQR6	NR_073610	709
chr1	156217099	156217299	23381	SMG5	NM_015327	35421
chr1	156217099	156217299	84283	TMEM79	NR_026678	35504
chr1	156217099	156217299	84283	TMEM79	NM_032323	36870
chr1	156217099	156217299	112770	C1orf85	NM_001256605	48281
chr1	156217099	156217299	112770	C1orf85	NM_001256604	48281
chr1	156217099	156217299	112770	C1orf85	NM_144580	48281
chr1	156217099	156217299	112770	C1orf85	NM_001256609	48281
chr1	156217099	156217299	112770	C1orf85	NM_001256608	48281
chr1	156433847	156434047	10485	C1orf61	NM_006365	34763
chr1	156433847	156434047	407046	MIR9-1	NR_029691	43726
chr1	156433847	156434047	4209	MEF2D	NM_005920	36687
chr1	156433847	156434047	4209	MEF2D	NM_001271629	26444
chr1	156586342	156586542	128239	IQGAP3	NM_178229	44046
chr1	156586342	156586542	164118	TTC24	NM_001105669	36924
chr1	156586342	156586542	128240	APOA1BP	NM_144772	24885
chr1	156586342	156586542	54865	GPATCH4	NM_015590	15163
chr1	156586342	156586542	54865	GPATCH4	NM_182679	15163
chr1	156586342	156586542	60484	HAPLN2	NM_021817	2643
chr1	156586342	156586542	63827	BCAN	NM_198427	25297
chr1	156586342	156586542	63827	BCAN	NM_021948	25297
chr1	159568220	159568420	325	APCS	NM_001639	10705
chr1	160101888	160102088	93185	IGSF8	NM_001206665	33370
chr1	160101888	160102088	93185	IGSF8	NM_052868	33549
chr1	160101888	160102088	477	ATP1A2	NM_000702	16469
chr1	160101888	160102088	480	ATP1A4	NM_144699	19363
chr1	160101888	160102088	480	ATP1A4	NM_001001734	45212
chr1	161735851	161736051	127943	FCRLB	NM_001002901	44618
chr1	161735851	161736051	127943	FCRLB	NM_001288831	43509
chr1	161735851	161736051	127943	FCRLB	NM_001288829	43509
chr1	161735851	161736051	127943	FCRLB	NM_001288832	43509
chr1	161735851	161736051	127943	FCRLB	NM_001288830	43509
chr1	161735851	161736051	11266	DUSP12	NM_007240	16371
chr1	161735851	161736051	22926	ATF6	NM_007348	82
chr1	162323834	162324034	693141	MIR556	NR_030283	11599
chr1	162323834	162324034	9722	NOS1AP	NM_001126060	8838
chr1	162323834	162324034	284680	C1orf111	NM_182581	22710
chr1	162323834	162324034	400793	C1orf226	NM_001135240	24761
chr1	162323834	162324034	400793	C1orf226	NM_001085375	27585
chr1	162352165	162352365	693141	MIR556	NR_030283	39930
chr1	162352165	162352365	9722	NOS1AP	NM_001126060	19493
chr1	162352165	162352365	284680	C1orf111	NM_182581	5621
chr1	162352165	162352365	400793	C1orf226	NM_001135240	3570
chr1	162352165	162352365	400793	C1orf226	NM_001085375	746
chr1	162352165	162352365	117157	SH2D1B	NM_053282	29663
chr1	162358408	162358608	693141	MIR556	NR_030283	46173
chr1	162358408	162358608	9722	NOS1AP	NM_001126060	25736
chr1	162358408	162358608	284680	C1orf111	NM_182581	11864
chr1	162358408	162358608	400793	C1orf226	NM_001135240	9813
chr1	162358408	162358608	400793	C1orf226	NM_001085375	6989
chr1	162358408	162358608	117157	SH2D1B	NM_053282	23420
chr1	166806123	166806323	57645	POGK	NM_017542	2500
chr1	166806123	166806323	117143	TADA1	NM_053053	39431
chr1	167586736	167586936	92241	RCSD1	NM_052862	12637
chr1	169072778	169072978	101978719	LINC00970	NR_104091	16635
chr1	169072778	169072978	481	ATP1B1	NM_001677	3068
chr1	169420765	169420965	57821	CCDC181	NM_001300969	24153
chr1	169420765	169420965	57821	CCDC181	NM_021179	24153
chr1	169420765	169420965	57821	CCDC181	NM_001300968	9042
chr1	169420765	169420965	10560	SLC19A2	NM_006996	34343
chr1	169455011	169455211	57821	CCDC181	NM_001300968	25204
chr1	169455011	169455211	10560	SLC19A2	NM_006996	97
chr1	178506703	178506903	84066	TEX35	NM_032126	24592
chr1	178506703	178506903	84066	TEX35	NM_001170723	24592
chr1	178506703	178506903	84066	TEX35	NM_001170724	24592
chr1	178506703	178506903	84066	TEX35	NM_001170722	24592
chr1	178506703	178506903	400798	C1orf220	NR_033186	5127
chr1	182259364	182259564	400799	LINC01344	NR_104175	23732
chr1	184061025	184061225	116461	TSEN15	NM_001127394	40341
chr1	184061025	184061225	116461	TSEN15	NM_001300764	40341
chr1	184061025	184061225	116461	TSEN15	NM_001300766	40341
chr1	184061025	184061225	116461	TSEN15	NM_052965	40341
chr1	184061025	184061225	116461	TSEN15	NR_023349	40341
chr1	184061025	184061225	116461	TSEN15	NR_125335	40341
chr1	186818426	186818626	5321	PLA2G4A	NM_024420	20495
chr1	192500287	192500487	5996	RGS1	NM_002922	44469
chr1	200865595	200865795	2848	GPR25	NM_005298	23613
chr1	200865595	200865795	55765	C1orf106	NM_018265	5069
chr1	200865595	200865795	55765	C1orf106	NM_001142569	1747
chr1	201269183	201269383	5317	PKP1	NM_001005337	16704
chr1	201269183	201269383	5317	PKP1	NM_000299	16704
chr1	201327785	201327985	7139	TNNT2	NM_001276345	18943
chr1	201327785	201327985	7139	TNNT2	NM_001001432	18943
chr1	201327785	201327985	7139	TNNT2	NM_001001430	18943
chr1	201327785	201327985	7139	TNNT2	NM_001001431	18943
chr1	201327785	201327985	7139	TNNT2	NM_000364	18943
chr1	201327785	201327985	7139	TNNT2	NM_001276347	18943
chr1	201327785	201327985	7139	TNNT2	NM_001276346	18943
chr1	201327785	201327985	3898	LAD1	NM_005558	40784
chr1	201418250	201418450	3898	LAD1	NM_005558	49681
chr1	201418250	201418450	7135	TNNI1	NM_003281	27476
chr1	201418250	201418450	23612	PHLDA3	NR_073080	19949
chr1	201418250	201418450	23612	PHLDA3	NM_012396	19949
chr1	201418250	201418450	1465	CSRP1	NM_001193572	47351
chr1	201886857	201887057	149345	SHISA4	NR_030775	29161
chr1	201886857	201887057	149345	SHISA4	NM_198149	29153
chr1	201886857	201887057	25802	LMOD1	NM_012134	28759
chr1	201886857	201887057	10440	TIMM17A	NM_006335	37661
chr1	202026101	202026301	1999	ELF3	NM_004433	46512
chr1	202026101	202026301	1999	ELF3	NM_001114309	46512
chr1	202027393	202027593	1999	ELF3	NM_004433	47804
chr1	202027393	202027593	1999	ELF3	NM_001114309	47804
chr1	203297983	203298183	100506775	LINC01353	NR_117097	41804
chr1	203297983	203298183	100506775	LINC01353	NR_117098	41256
chr1	203297983	203298183	730227	LINC01136	NR_034151	23630
chr1	203297983	203298183	730227	LINC01136	NR_034150	23630
chr1	203297983	203298183	7832	BTG2	NM_006763	23420
chr1	203297983	203298183	2331	FMOD	NM_002023	22474
chr1	203297983	203298183	2331	FMOD	NR_103757	22474
chr1	204058163	204058363	284573	LINC00303	NR_027902	47871
chr1	204058163	204058363	9580	SOX13	NM_005686	16018
chr1	204119378	204119578	55224	ETNK2	NM_001297761	1832
chr1	204119378	204119578	55224	ETNK2	NM_018208	1832
chr1	204119378	204119578	55224	ETNK2	NM_001297762	1832
chr1	204119378	204119578	55224	ETNK2	NM_001297760	1832
chr1	204119378	204119578	101929441	LOC101929441	NR_123739	8943
chr1	204119378	204119578	5972	REN	NM_000537	15987
chr1	204119378	204119578	3814	KISS1	NM_002256	46141
chr1	204288653	204288853	22874	PLEKHA6	NM_014935	40304
chr1	204375092	204375292	22874	PLEKHA6	NM_014935	46135
chr1	204375092	204375292	127841	LINC00628	NR_027022	36345
chr1	204375092	204375292	84919	PPP1R15B	NM_032833	5753
chr1	204386338	204386538	127841	LINC00628	NR_027022	47591
chr1	204386338	204386538	84919	PPP1R15B	NM_032833	5493
chr1	205335197	205335397	81788	NUAK2	NM_030952	44414
chr1	205335197	205335397	55220	KLHDC8A	NM_001271863	9079
chr1	205335197	205335397	55220	KLHDC8A	NM_001271864	9079
chr1	205335197	205335397	55220	KLHDC8A	NM_018203	9169
chr1	205335197	205335397	55220	KLHDC8A	NM_001271865	9079
chr1	205335197	205335397	284576	LEMD1-AS1	NR_038425	7082
chr1	205585927	205586127	148808	MFSD4	NM_181644	47916
chr1	205585927	205586127	2005	ELK4	NM_001973	15973
chr1	205585927	205586127	2005	ELK4	NM_021795	15973
chr1	206882390	206882590	9261	MAPKAPK2	NM_032960	24126
chr1	206882390	206882590	9261	MAPKAPK2	NM_004759	24126
chr1	206922150	206922350	3586	IL10	NM_000572	23589
chr1	206922150	206922350	29949	IL19	NM_153758	49964
chr1	207066024	207066224	50604	IL20	NM_018724	26971
chr1	207066024	207066224	11009	IL24	NM_006850	4663
chr1	207066024	207066224	11009	IL24	NM_001185157	4663
chr1	207066024	207066224	11009	IL24	NM_001185156	4663
chr1	207066024	207066224	11009	IL24	NM_001185158	4663
chr1	207066024	207066224	9214	FAIM3	NM_001193338	29111
chr1	207066024	207066224	9214	FAIM3	NM_001142473	29254
chr1	207066024	207066224	9214	FAIM3	NM_005449	29254
chr1	207178204	207178404	83953	FCAMR	NM_001170631	34334
chr1	207178204	207178404	83953	FCAMR	NM_032029	34334
chr1	207178204	207178404	83953	FCAMR	NM_001122979	34334
chr1	207178204	207178404	79098	C1orf116	NM_023938	27797
chr1	207178204	207178404	79098	C1orf116	NM_001083924	27797
chr1	207178204	207178404	55432	YOD1	NM_001276320	48021
chr1	207178204	207178404	55432	YOD1	NM_018566	46118
chr1	207178204	207178404	5208	PFKFB2	NM_006212	48315
chr1	207178204	207178404	5208	PFKFB2	NM_001018053	48315
chr1	207483176	207483376	1604	CD55	NM_001300902	11540
chr1	207483176	207483376	1604	CD55	NM_000574	11540
chr1	207483176	207483376	1604	CD55	NM_001114752	11540
chr1	207483176	207483376	1604	CD55	NM_001300903	11540
chr1	207483176	207483376	1604	CD55	NM_001300904	11540
chr1	207483176	207483376	1604	CD55	NR_125349	11540
chr1	208000221	208000421	407026	MIR29C	NR_029832	25037
chr1	208000221	208000421	407025	MIR29B2	NR_029518	24453
chr1	208000221	208000421	148696	LOC148696	NR_026817	8598
chr1	208380778	208380978	5362	PLXNA2	NM_025179	36787
chr1	211647873	211648073	343035	RD3	NM_183059	18286
chr1	211647873	211648073	343035	RD3	NM_001164688	18286
chr1	211703491	211703691	343035	RD3	NM_183059	37332
chr1	211703491	211703691	343035	RD3	NM_001164688	37332
chr1	211703491	211703691	7779	SLC30A1	NM_021194	48508
chr1	212991364	212991564	25936	NSL1	NM_001297736	26325
chr1	212991364	212991564	25936	NSL1	NM_001042549	26325
chr1	212991364	212991564	25936	NSL1	NM_015471	26325
chr1	212991364	212991564	25936	NSL1	NM_001297739	26325
chr1	212991364	212991564	25936	NSL1	NM_001297737	26325
chr1	212991364	212991564	128387	TATDN3	NM_001146170	26295
chr1	212991364	212991564	128387	TATDN3	NM_001146169	26295
chr1	212991364	212991564	128387	TATDN3	NM_001146171	26295
chr1	212991364	212991564	128387	TATDN3	NM_001042553	26295
chr1	212991364	212991564	128387	TATDN3	NM_001042552	26295
chr1	212991364	212991564	149643	SPATA45	NM_001024601	29527
chr1	212991364	212991564	642946	FLVCR1-AS1	NR_027285	40016
chr1	212991364	212991564	642946	FLVCR1-AS1	NR_027286	40016
chr1	212991364	212991564	28982	FLVCR1	NM_014053	40132
chr1	213088979	213089179	79805	VASH2	NM_001136474	34782
chr1	213088979	213089179	79805	VASH2	NM_001136475	34782
chr1	213088979	213089179	79805	VASH2	NM_001301056	34782
chr1	213088979	213089179	79805	VASH2	NM_024749	34782
chr1	214757249	214757449	5784	PTPN14	NM_005401	32325
chr1	214757249	214757449	1063	CENPF	NM_016343	19182
chr1	222950973	222951173	400823	FAM177B	NM_207468	40516
chr1	222950973	222951173	84976	DISP1	NM_032890	37357
chr1	223283203	223283403	7100	TLR5	NM_003268	33321
chr1	223888334	223888534	388743	CAPN8	NM_001143962	34998
chr1	223888334	223888534	824	CAPN2	NM_001146068	860
chr1	223888334	223888534	824	CAPN2	NM_001748	11684
chr1	225924114	225924314	6726	SRP9	NM_001130440	41300
chr1	225924114	225924314	6726	SRP9	NM_003133	41300
chr1	227545150	227545350	8476	CDC42BPA	NM_003607	39424
chr1	227545150	227545350	8476	CDC42BPA	NM_014826	39424
chr1	229365670	229365870	5867	RAB4A	NR_073545	41038
chr1	229365670	229365870	5867	RAB4A	NM_004578	41038
chr1	229365670	229365870	5867	RAB4A	NM_001271998	41038
chr1	229409668	229409868	5867	RAB4A	NR_073545	2960
chr1	229409668	229409868	5867	RAB4A	NM_004578	2960
chr1	229409668	229409868	5867	RAB4A	NM_001271998	2960
chr1	229409668	229409868	10638	SPHAR	NM_006542	30360
chr1	230241198	230241398	2590	GALNT2	NM_001291866	47763
chr1	230241198	230241398	2590	GALNT2	NM_004481	38357
chr1	230241198	230241398	2590	GALNT2	NR_120373	38357
chr1	231185298	231185498	375061	FAM89A	NM_198552	9403
chr1	231185298	231185498	100302132	MIR1182	NR_031593	29728
chr1	232693512	232693712	57568	SIPA1L2	NM_020808	42369
chr1	237176481	237176681	645745	MT1HL1	NM_001276687	8863
chr1	237176481	237176681	6262	RYR2	NM_001035	29120
chr1	241804589	241804789	23596	OPN3	NM_014322	988
chr1	241804589	241804789	1122	CHML	NM_001821	5457
chr1	241804589	241804789	128025	WDR64	NM_144625	10890
chr1	241852172	241852372	23596	OPN3	NM_014322	48571
chr1	241852172	241852372	128025	WDR64	NM_144625	36693
chr1	246747003	246747203	64216	TFB2M	NM_022366	17538
chr1	246747003	246747203	163882	CNST	NM_152609	17465
chr1	246747003	246747203	163882	CNST	NM_001139459	17465
chr1	247946537	247946737	26188	OR1C1	NM_012353	24929
chr1	247946537	247946737	284532	OR14A16	NM_001001966	32394
chr10	3133707	3133907	5214	PFKP	NM_002627	24096
chr10	3133707	3133907	5214	PFKP	NM_001242339	22989
chr10	3133707	3133907	100507034	PITRM1-AS1	NR_038284	49985
chr10	3149725	3149925	5214	PFKP	NM_002627	40114
chr10	3149725	3149925	5214	PFKP	NM_001242339	39007
chr10	3149725	3149925	100507034	PITRM1-AS1	NR_038284	33967
chr10	3852439	3852639	1316	KLF6	NM_001160125	25066
chr10	3852439	3852639	1316	KLF6	NM_001300	25066
chr10	3852439	3852639	1316	KLF6	NR_027653	25066
chr10	3852439	3852639	1316	KLF6	NM_001160124	25066
chr10	4101047	4101247	101927964	LOC101927964	NR_120632	7230
chr10	4705987	4706187	100216001	LINC00704	NR_024475	14175
chr10	4705987	4706187	338588	LINC00705	NR_015425	7740
chr10	4720324	4720524	100216001	LINC00704	NR_024475	162
chr10	4720324	4720524	338588	LINC00705	NR_015425	22077
chr10	5051412	5051612	1645	AKR1C1	NM_001353	46059
chr10	5051412	5051612	1646	AKR1C2	NM_001354	8713
chr10	5051412	5051612	1646	AKR1C2	NM_205845	8713
chr10	5051412	5051612	1646	AKR1C2	NM_001135241	5306
chr10	5051412	5051612	8644	AKR1C3	NM_001253908	39445
chr10	5067714	5067914	1646	AKR1C2	NM_001354	7589
chr10	5067714	5067914	1646	AKR1C2	NM_205845	7589
chr10	5067714	5067914	1646	AKR1C2	NM_001135241	21608
chr10	5067714	5067914	8644	AKR1C3	NM_001253908	23143
chr10	5530277	5530477	10276	NET1	NR_073040	41864
chr10	5530277	5530477	10276	NET1	NM_005863	41864
chr10	5530277	5530477	51806	CALML5	NM_017422	11156
chr10	5530277	5530477	100132159	CALML3-AS1	NR_120497	37832
chr10	5530277	5530477	100132159	CALML3-AS1	NR_120496	37832
chr10	5530277	5530477	810	CALML3	NM_005185	36474
chr10	5674008	5674208	79754	ASB13	NM_024701	34450
chr10	5674008	5674208	79754	ASB13	NR_037164	34450
chr10	5674008	5674208	79754	ASB13	NR_024581	34450
chr10	6329472	6329672	399715	LOC399715	NR_040079	38934
chr10	6339451	6339651	399715	LOC399715	NR_040079	28955
chr10	6821094	6821294	100652997	LINC00706	NR_108074	52
chr10	6821094	6821294	100507127	LINC00707	NR_038291	365
chr10	11205134	11205334	10659	CELF2	NM_001025076	1758
chr10	11205134	11205334	10659	CELF2	NM_001083591	1758
chr10	11789288	11789488	79746	ECHDC3	NM_024693	5033
chr10	11918050	11918250	219731	PROSER2-AS1	NR_038222	18559
chr10	11938264	11938464	219731	PROSER2-AS1	NR_038222	1655
chr10	11940347	11940547	219731	PROSER2-AS1	NR_038222	3738
chr10	15085755	15085955	55301	OLAH	NM_001039702	39
chr10	15085755	15085955	55301	OLAH	NM_018324	39
chr10	15085755	15085955	414149	ACBD7	NM_001039844	44920
chr10	15752520	15752720	8516	ITGA8	NM_001291494	9714
chr10	15752520	15752720	8516	ITGA8	NM_003638	9714
chr10	20820386	20820586	100616383	MIR4675	NR_039822	20412
chr10	21424122	21424322	10529	NEBL	NM_213569	38894
chr10	21424122	21424322	10529	NEBL	NM_001173484	38894
chr10	21424122	21424322	387638	C10orf113	NM_001010896	11266
chr10	21424122	21424322	387638	C10orf113	NM_001177483	11266
chr10	21424122	21424322	100128511	NEBL-AS1	NR_046283	38696
chr10	21424122	21424322	100128511	NEBL-AS1	NR_046284	39008
chr10	21473279	21473479	10529	NEBL	NM_213569	10263
chr10	21473279	21473479	10529	NEBL	NM_001173484	10263
chr10	21473279	21473479	387638	C10orf113	NM_001010896	37891
chr10	21473279	21473479	387638	C10orf113	NM_001177483	37891
chr10	21473279	21473479	100128511	NEBL-AS1	NR_046283	10461
chr10	21473279	21473479	100128511	NEBL-AS1	NR_046284	10149
chr10	23563083	23563283	387642	C10orf115	NR_103721	34462
chr10	24595622	24595822	693188	MIR603	NR_030334	31109
chr10	24705264	24705464	56243	KIAA1217	NM_001282769	32997
chr10	25351453	25351653	219670	ENKUR	NM_145010	46468
chr10	25351453	25351653	219670	ENKUR	NM_001270383	345
chr10	25351453	25351653	219670	ENKUR	NR_072993	46468
chr10	25351453	25351653	219670	ENKUR	NR_072992	46468
chr10	25351453	25351653	79896	THNSL1	NM_024838	46046
chr10	33242222	33242422	3688	ITGB1	NM_002211	4971
chr10	33242222	33242422	3688	ITGB1	NM_133376	4500
chr10	33242222	33242422	3688	ITGB1	NM_033668	17836
chr10	33625172	33625372	8829	NRP1	NM_003873	1439
chr10	33625172	33625372	8829	NRP1	NR_045259	1439
chr10	33625172	33625372	8829	NRP1	NM_001244973	1439
chr10	33625172	33625372	8829	NRP1	NM_001244972	1439
chr10	33625172	33625372	8829	NRP1	NM_001024629	1439
chr10	33625172	33625372	8829	NRP1	NM_001024628	1439
chr10	45459665	45459865	220980	TMEM72-AS1	NR_033842	4628
chr10	45459665	45459865	83937	RASSF4	NM_032023	4547
chr10	45459665	45459865	11067	C10orf10	NM_007021	14565
chr10	45459665	45459865	220979	C10orf25	NM_001039380	36705
chr10	45459665	45459865	7570	ZNF22	NM_006963	36507
chr10	46909352	46909552	414241	FAM35BP	NR_027632	11812
chr10	47019061	47019261	83849	SYT15	NM_181519	48560
chr10	47019061	47019261	83849	SYT15	NM_031912	48560
chr10	47019061	47019261	9721	GPRIN2	NM_014696	25616
chr10	47022766	47022966	9721	GPRIN2	NM_014696	29321
chr10	47057815	47058015	5540	NPY4R	NM_001278794	25618
chr10	47057815	47058015	5540	NPY4R	NM_005972	25618
chr10	47057815	47058015	100996758	LOC100996758	NM_001278795	28809
chr10	47085753	47085953	5540	NPY4R	NM_001278794	2320
chr10	47085753	47085953	5540	NPY4R	NM_005972	2320
chr10	47085753	47085953	100996758	LOC100996758	NM_001278795	871
chr10	47085753	47085953	728643	HNRNPA1P33	NR_003277	47983
chr10	47391457	47391657	439965	FAM35DP	NR_027634	11838
chr10	49541987	49542187	5599	MAPK8	NM_001278547	27406
chr10	50571036	50571236	644168	DRGX	NM_001276451	32926
chr10	50760248	50760448	2074	ERCC6	NM_000124	13179
chr10	50760248	50760448	101243544	ERCC6-PGBD3	NM_001277059	12764
chr10	50760248	50760448	101243544	ERCC6-PGBD3	NM_001277058	13179
chr10	50760248	50760448	267004	PGBD3	NM_170753	28021
chr10	51555568	51555768	4477	MSMB	NM_002443	6116
chr10	51555568	51555768	4477	MSMB	NM_138634	6116
chr10	51555568	51555768	8031	NCOA4	NM_001145261	9439
chr10	51555568	51555768	8031	NCOA4	NM_001145260	9439
chr10	51555568	51555768	8031	NCOA4	NM_001145263	9439
chr10	51555568	51555768	8031	NCOA4	NM_005437	16695
chr10	51555568	51555768	8031	NCOA4	NM_001145262	20616
chr10	54212518	54212718	101928687	LOC101928687	NR_120642	2414
chr10	54212518	54212718	101928687	LOC101928687	NR_120641	17675
chr10	60315352	60315552	80114	BICC1	NM_001080512	42549
chr10	61751503	61751703	283025	C10orf40	NR_024340	30932
chr10	61768518	61768718	283025	C10orf40	NR_024340	47947
chr10	61883075	61883275	288	ANK3	NM_001149	17599
chr10	62527308	62527508	288	ANK3	NM_001204403	34124
chr10	62527308	62527508	983	CDK1	NM_001170406	10680
chr10	62527308	62527508	983	CDK1	NM_001170407	10803
chr10	62527308	62527508	983	CDK1	NM_001786	10803
chr10	62527308	62527508	983	CDK1	NM_033379	10803
chr10	62715946	62716146	9886	RHOBTB1	NM_014836	12013
chr10	62715946	62716146	9886	RHOBTB1	NR_024554	44690
chr10	62715946	62716146	9886	RHOBTB1	NM_001242359	12013
chr10	62715946	62716146	9886	RHOBTB1	NR_024555	45152
chr10	62727188	62727388	9886	RHOBTB1	NM_014836	23255
chr10	62727188	62727388	9886	RHOBTB1	NR_024554	33448
chr10	62727188	62727388	9886	RHOBTB1	NM_001242359	23255
chr10	62727188	62727388	9886	RHOBTB1	NR_024555	33910
chr10	62727188	62727388	100507058	LINC00845	NR_108052	48744
chr10	63388646	63388846	219621	C10orf107	NM_173554	33972
chr10	70821309	70821509	5552	SRGN	NM_002727	26418
chr10	70821309	70821509	5552	SRGN	NR_036430	26418
chr10	70847775	70847975	5552	SRGN	NM_002727	48
chr10	70847775	70847975	5552	SRGN	NR_036430	48
chr10	70847775	70847975	9559	VPS26A	NM_004896	36032
chr10	70847775	70847975	9559	VPS26A	NM_001035260	36032
chr10	71120629	71120829	3098	HK1	NM_033496	45120
chr10	71120629	71120829	3098	HK1	NM_000188	42127
chr10	72014012	72014212	5464	PPA1	NM_021129	20922
chr10	72014012	72014212	64106	NPFFR1	NM_022146	29338
chr10	72156499	72156699	55222	LRRC20	NM_207119	14929
chr10	72156499	72156699	55222	LRRC20	NM_001278213	20064
chr10	72156499	72156699	55222	LRRC20	NM_001278212	14193
chr10	72156499	72156699	55222	LRRC20	NM_001278211	14193
chr10	72156499	72156699	55222	LRRC20	NM_018239	14193
chr10	72156499	72156699	55222	LRRC20	NM_018205	14193
chr10	72156499	72156699	55222	LRRC20	NM_001278214	14193
chr10	72156499	72156699	55222	LRRC20	NR_103468	14193
chr10	72156499	72156699	55222	LRRC20	NR_103467	14193
chr10	72156499	72156699	1979	EIF4EBP2	NM_004096	7261
chr10	72156499	72156699	4838	NODAL	NM_018055	44866
chr10	73003600	73003800	219699	UNC5B	NM_170744	31409
chr10	73003600	73003800	219699	UNC5B	NM_001244889	31409
chr10	73003600	73003800	728978	UNC5B-AS1	NR_038453	25715
chr10	73007013	73007213	219699	UNC5B	NM_170744	34822
chr10	73007013	73007213	219699	UNC5B	NM_001244889	34822
chr10	73007013	73007213	728978	UNC5B-AS1	NR_038453	29128
chr10	73233806	73234006	102723377	LOC102723377	NR_120672	37771
chr10	73525285	73525485	414152	C10orf105	NM_001168390	27804
chr10	73525285	73525485	414152	C10orf105	NM_001164375	45807
chr10	73525285	73525485	64115	C10orf54	NM_022153	7952
chr10	73525285	73525485	102465689	MIR7152	NR_106974	25118
chr10	73525285	73525485	64072	CDH23	NM_001171934	30142
chr10	73525285	73525485	64072	CDH23	NM_001171933	30142
chr10	73525285	73525485	64072	CDH23	NM_001171935	46254
chr10	73525285	73525485	64072	CDH23	NM_001171936	46254
chr10	73526573	73526773	414152	C10orf105	NM_001168390	29092
chr10	73526573	73526773	414152	C10orf105	NM_001164375	47095
chr10	73526573	73526773	64115	C10orf54	NM_022153	6664
chr10	73526573	73526773	102465689	MIR7152	NR_106974	23830
chr10	73526573	73526773	64072	CDH23	NM_001171934	28854
chr10	73526573	73526773	64072	CDH23	NM_001171933	28854
chr10	73526573	73526773	64072	CDH23	NM_001171935	44966
chr10	73526573	73526773	64072	CDH23	NM_001171936	44966
chr10	73732420	73732620	9469	CHST3	NM_004273	8401
chr10	73750576	73750776	9469	CHST3	NM_004273	26557
chr10	73840230	73840430	9806	SPOCK2	NM_014767	8460
chr10	73840230	73840430	9806	SPOCK2	NM_001244950	8201
chr10	73840230	73840430	9806	SPOCK2	NM_001134434	8460
chr10	73841747	73841947	9806	SPOCK2	NM_014767	6943
chr10	73841747	73841947	9806	SPOCK2	NM_001244950	6684
chr10	73841747	73841947	9806	SPOCK2	NM_001134434	6943
chr10	73983094	73983294	51008	ASCC1	NM_001198798	7327
chr10	73983094	73983294	51008	ASCC1	NM_001198799	6995
chr10	73983094	73983294	51008	ASCC1	NM_001198800	6995
chr10	73983094	73983294	51008	ASCC1	NR_045564	6302
chr10	73983094	73983294	119504	ANAPC16	NM_173473	7437
chr10	73983094	73983294	119504	ANAPC16	NR_038392	7437
chr10	73983094	73983294	119504	ANAPC16	NR_038391	7437
chr10	73983094	73983294	119504	ANAPC16	NM_001242548	7437
chr10	73983094	73983294	119504	ANAPC16	NM_001242547	7437
chr10	73983094	73983294	119504	ANAPC16	NM_001242546	7437
chr10	74003558	74003758	51008	ASCC1	NM_001198798	27791
chr10	74003558	74003758	51008	ASCC1	NM_001198799	27459
chr10	74003558	74003758	51008	ASCC1	NM_001198800	27459
chr10	74003558	74003758	51008	ASCC1	NR_045564	26766
chr10	74003558	74003758	119504	ANAPC16	NM_173473	27901
chr10	74003558	74003758	119504	ANAPC16	NR_038392	27901
chr10	74003558	74003758	119504	ANAPC16	NR_038391	27901
chr10	74003558	74003758	119504	ANAPC16	NM_001242548	27901
chr10	74003558	74003758	119504	ANAPC16	NM_001242547	27901
chr10	74003558	74003758	119504	ANAPC16	NM_001242546	27901
chr10	74003558	74003758	54541	DDIT4	NM_019058	30018
chr10	74008653	74008853	51008	ASCC1	NM_001198798	32886
chr10	74008653	74008853	51008	ASCC1	NM_001198799	32554
chr10	74008653	74008853	51008	ASCC1	NM_001198800	32554
chr10	74008653	74008853	51008	ASCC1	NR_045564	31861
chr10	74008653	74008853	119504	ANAPC16	NM_173473	32996
chr10	74008653	74008853	119504	ANAPC16	NR_038392	32996
chr10	74008653	74008853	119504	ANAPC16	NR_038391	32996
chr10	74008653	74008853	119504	ANAPC16	NM_001242548	32996
chr10	74008653	74008853	119504	ANAPC16	NM_001242547	32996
chr10	74008653	74008853	119504	ANAPC16	NM_001242546	32996
chr10	74008653	74008853	54541	DDIT4	NM_019058	24923
chr10	74014923	74015123	51008	ASCC1	NM_001198798	39156
chr10	74014923	74015123	51008	ASCC1	NM_001198799	38824
chr10	74014923	74015123	51008	ASCC1	NM_001198800	38824
chr10	74014923	74015123	51008	ASCC1	NR_045564	38131
chr10	74014923	74015123	119504	ANAPC16	NM_173473	39266
chr10	74014923	74015123	119504	ANAPC16	NR_038392	39266
chr10	74014923	74015123	119504	ANAPC16	NR_038391	39266
chr10	74014923	74015123	119504	ANAPC16	NM_001242548	39266
chr10	74014923	74015123	119504	ANAPC16	NM_001242547	39266
chr10	74014923	74015123	119504	ANAPC16	NM_001242546	39266
chr10	74014923	74015123	54541	DDIT4	NM_019058	18653
chr10	74877717	74877917	5033	P4HA1	NM_001142595	21085
chr10	74877717	74877917	5033	P4HA1	NM_001017962	21085
chr10	74877717	74877917	5033	P4HA1	NM_001142596	21085
chr10	74877717	74877917	5033	P4HA1	NM_000917	21085
chr10	74877717	74877917	25961	NUDT13	NM_015901	7685
chr10	74877717	74877917	25961	NUDT13	NM_001283015	7685
chr10	74877717	74877917	25961	NUDT13	NM_001283014	7685
chr10	74877717	74877917	25961	NUDT13	NM_001283019	7685
chr10	74877717	74877917	25961	NUDT13	NM_001283016	7685
chr10	74877717	74877917	25961	NUDT13	NM_001283017	7685
chr10	74877717	74877917	25961	NUDT13	NR_104264	7685
chr10	76887478	76887678	51207	DUSP13	NM_001007271	18608
chr10	76887478	76887678	51207	DUSP13	NM_001007273	18608
chr10	76887478	76887678	51207	DUSP13	NM_001007272	18608
chr10	76887478	76887678	51207	DUSP13	NM_016364	28330
chr10	76887478	76887678	142891	SAMD8	NM_001174156	16186
chr10	76887478	76887678	142891	SAMD8	NM_144660	16186
chr10	76951807	76952007	7417	VDAC2	NM_001184823	18004
chr10	76951807	76952007	7417	VDAC2	NM_001184783	18392
chr10	76951807	76952007	7417	VDAC2	NR_033675	18392
chr10	76951807	76952007	7417	VDAC2	NM_003375	18392
chr10	76951807	76952007	118881	COMTD1	NM_144589	43863
chr10	77005459	77005659	7417	VDAC2	NM_001184823	35648
chr10	77005459	77005659	7417	VDAC2	NM_001184783	35260
chr10	77005459	77005659	7417	VDAC2	NR_033675	35260
chr10	77005459	77005659	7417	VDAC2	NM_003375	35260
chr10	77005459	77005659	118881	COMTD1	NM_144589	9789
chr10	80831858	80832058	283050	ZMIZ1-AS1	NR_015429	4753
chr10	80831858	80832058	283050	ZMIZ1-AS1	NR_024431	4753
chr10	80831858	80832058	283050	ZMIZ1-AS1	NR_024429	4753
chr10	80831858	80832058	57178	ZMIZ1	NM_020338	3167
chr10	80853677	80853877	283050	ZMIZ1-AS1	NR_015429	26572
chr10	80853677	80853877	283050	ZMIZ1-AS1	NR_024431	26572
chr10	80853677	80853877	283050	ZMIZ1-AS1	NR_024429	26572
chr10	80853677	80853877	57178	ZMIZ1	NM_020338	24986
chr10	81089421	81089621	10105	PPIF	NM_005729	17698
chr10	81808696	81808896	219347	TMEM254-AS1	NR_027430	30153
chr10	81808696	81808896	219347	TMEM254-AS1	NR_027429	30153
chr10	81808696	81808896	219347	TMEM254-AS1	NR_027432	30153
chr10	81808696	81808896	219347	TMEM254-AS1	NR_027431	30153
chr10	81808696	81808896	219347	TMEM254-AS1	NR_027428	30153
chr10	81808696	81808896	80195	TMEM254	NM_001270373	29605
chr10	81808696	81808896	80195	TMEM254	NM_001270370	29605
chr10	81808696	81808896	80195	TMEM254	NM_001270372	29605
chr10	81808696	81808896	80195	TMEM254	NM_025125	29605
chr10	81808696	81808896	80195	TMEM254	NM_001270371	29605
chr10	81808696	81808896	80195	TMEM254	NM_001270367	29982
chr10	81808696	81808896	80195	TMEM254	NM_001270369	29982
chr10	81808696	81808896	80195	TMEM254	NM_001270368	29982
chr10	81808696	81808896	80195	TMEM254	NR_072987	30204
chr10	81808696	81808896	80195	TMEM254	NR_072985	30204
chr10	81808696	81808896	80195	TMEM254	NR_072984	30204
chr10	81808696	81808896	80195	TMEM254	NM_001270374	30204
chr10	81808696	81808896	80195	TMEM254	NR_072986	30204
chr10	82227760	82227960	81619	TSPAN14	NM_001128309	13823
chr10	82227760	82227960	81619	TSPAN14	NM_030927	13823
chr10	82301312	82301512	101929574	LOC101929574	NR_120661	5714
chr10	82301312	82301512	102723703	LOC102723703	NR_120662	10407
chr10	82301312	82301512	387694	SH2D4B	NM_207372	3755
chr10	82301312	82301512	387694	SH2D4B	NM_001145719	838
chr10	91236671	91236871	101926906	LOC101926906	NR_120614	21024
chr10	92681165	92681365	10556	RPP30	NM_006413	49557
chr10	92681165	92681365	10556	RPP30	NM_001104546	49557
chr10	92681165	92681365	27063	ANKRD1	NM_014391	233
chr10	92720358	92720558	27063	ANKRD1	NM_014391	39426
chr10	92904680	92904880	119369	NUDT9P1	NR_002779	8057
chr10	92904680	92904880	84333	PCGF5	NM_001257101	17988
chr10	92904680	92904880	84333	PCGF5	NR_046435	17988
chr10	94586538	94586738	54536	EXOC6	NM_001013848	7831
chr10	94586538	94586738	54536	EXOC6	NM_019053	21586
chr10	95230948	95231148	26509	MYOF	NM_013451	11026
chr10	95230948	95231148	26509	MYOF	NM_133337	11026
chr10	95230948	95231148	55165	CEP55	NM_001127182	25320
chr10	95230948	95231148	55165	CEP55	NM_018131	25340
chr10	95235099	95235299	26509	MYOF	NM_013451	6875
chr10	95235099	95235299	26509	MYOF	NM_133337	6875
chr10	95235099	95235299	55165	CEP55	NM_001127182	21169
chr10	95235099	95235299	55165	CEP55	NM_018131	21189
chr10	97033317	97033517	9124	PDLIM1	NM_020992	17488
chr10	97037886	97038086	9124	PDLIM1	NM_020992	12919
chr10	97049454	97049654	9124	PDLIM1	NM_020992	1351
chr10	97060105	97060305	9124	PDLIM1	NM_020992	9300
chr10	97234167	97234367	10580	SORBS1	NM_001034954	33330
chr10	97234167	97234367	10580	SORBS1	NM_006434	33330
chr10	97234167	97234367	10580	SORBS1	NM_001034955	33330
chr10	97234167	97234367	10580	SORBS1	NM_001290298	33330
chr10	97234167	97234367	10580	SORBS1	NM_001290296	33330
chr10	97234167	97234367	10580	SORBS1	NM_001034956	33330
chr10	97234167	97234367	10580	SORBS1	NM_001034957	33330
chr10	97234167	97234367	10580	SORBS1	NM_001290297	33330
chr10	97488445	97488645	26123	TCTN3	NM_001143973	34645
chr10	97488445	97488645	26123	TCTN3	NM_015631	34645
chr10	97488445	97488645	953	ENTPD1	NM_001098175	17010
chr10	97488445	97488645	953	ENTPD1	NM_001164181	26863
chr10	97488445	97488645	953	ENTPD1	NM_001164178	26863
chr10	97488445	97488645	953	ENTPD1	NM_001164183	27127
chr10	97488445	97488645	953	ENTPD1	NM_001164182	27127
chr10	97488445	97488645	953	ENTPD1	NM_001164179	27127
chr10	97488445	97488645	953	ENTPD1	NM_001776	27127
chr10	99057695	99057895	100533184	ARHGAP19-SLIT1	NR_037909	5365
chr10	99057695	99057895	84986	ARHGAP19	NM_001204300	5365
chr10	99057695	99057895	84986	ARHGAP19	NM_032900	5365
chr10	99057695	99057895	84986	ARHGAP19	NM_001256423	27348
chr10	99057695	99057895	10023	FRAT1	NM_005479	21226
chr10	99057695	99057895	23401	FRAT2	NM_012083	36663
chr10	99096774	99096974	100533184	ARHGAP19-SLIT1	NR_037909	44444
chr10	99096774	99096974	84986	ARHGAP19	NM_001204300	44444
chr10	99096774	99096974	84986	ARHGAP19	NM_032900	44444
chr10	99096774	99096974	10023	FRAT1	NM_005479	17853
chr10	99096774	99096974	23401	FRAT2	NM_012083	2416
chr10	99356521	99356721	26287	ANKRD2	NM_001291219	24424
chr10	99356521	99356721	26287	ANKRD2	NM_020349	24424
chr10	99356521	99356721	26287	ANKRD2	NM_001129981	24424
chr10	99356521	99356721	26287	ANKRD2	NM_001291218	24424
chr10	99356521	99356721	112817	HOGA1	NM_001134670	12520
chr10	99356521	99356721	112817	HOGA1	NM_138413	12520
chr10	99356521	99356721	414157	C10orf62	NM_001009997	7172
chr10	99356521	99356721	100847017	MIR5692C2	NR_049868	1647
chr10	99356521	99356721	118812	MORN4	NM_001098831	37292
chr10	99356521	99356721	118812	MORN4	NM_178832	36723
chr10	99356521	99356721	55361	PI4K2A	NM_018425	43821
chr10	99368799	99368999	26287	ANKRD2	NM_001291219	36702
chr10	99368799	99368999	26287	ANKRD2	NM_020349	36702
chr10	99368799	99368999	26287	ANKRD2	NM_001129981	36702
chr10	99368799	99368999	26287	ANKRD2	NM_001291218	36702
chr10	99368799	99368999	112817	HOGA1	NM_001134670	24798
chr10	99368799	99368999	112817	HOGA1	NM_138413	24798
chr10	99368799	99368999	414157	C10orf62	NM_001009997	19450
chr10	99368799	99368999	100847017	MIR5692C2	NR_049868	13925
chr10	99368799	99368999	118812	MORN4	NM_001098831	25014
chr10	99368799	99368999	118812	MORN4	NM_178832	24445
chr10	99368799	99368999	55361	PI4K2A	NM_018425	31543
chr10	99447182	99447382	55361	PI4K2A	NM_018425	46840
chr10	99447182	99447382	60370	AVPI1	NM_021732	267
chr10	99447182	99447382	83742	MARVELD1	NM_031484	26182
chr10	99447182	99447382	118813	ZFYVE27	NM_001174122	49595
chr10	99447182	99447382	118813	ZFYVE27	NM_001174121	49595
chr10	99447182	99447382	118813	ZFYVE27	NM_001174120	49595
chr10	99447182	99447382	118813	ZFYVE27	NM_144588	49595
chr10	99447182	99447382	118813	ZFYVE27	NM_001174119	49595
chr10	99447182	99447382	118813	ZFYVE27	NM_001002262	49595
chr10	99522770	99522970	83742	MARVELD1	NM_031484	49406
chr10	99522770	99522970	118813	ZFYVE27	NM_001174122	25993
chr10	99522770	99522970	118813	ZFYVE27	NM_001174121	25993
chr10	99522770	99522970	118813	ZFYVE27	NM_001174120	25993
chr10	99522770	99522970	118813	ZFYVE27	NM_144588	25993
chr10	99522770	99522970	118813	ZFYVE27	NM_001174119	25993
chr10	99522770	99522970	118813	ZFYVE27	NM_001002262	25993
chr10	99522770	99522970	118813	ZFYVE27	NM_001002261	24637
chr10	99522770	99522970	6425	SFRP5	NM_003015	8886
chr10	99583548	99583748	100505561	LINC00866	NR_108035	25907
chr10	99583548	99583748	401647	GOLGA7B	NM_001010917	26346
chr10	101190708	101190908	2805	GOT1	NM_002079	278
chr10	101548438	101548638	1244	ABCC2	NM_000392	6184
chr10	104418316	104418516	81603	TRIM8	NM_030912	14165
chr10	104429279	104429479	81603	TRIM8	NM_030912	25128
[truncated: 8,726 more rows]

## Sheet: H2347_GR_MACS_nearest_targets
Chr	Peak_summit-100	Peak_summit+100	GeneID	GeneSym	Isoform_id	Distance to peak center
[truncated: 17,272 more rows]

[truncated: 1 more sheets: H2347_GR_MACS_targets_within_50]
